# Supplementary material for: Syntheses and structural characterizations of the first coordination polymers assembled from the Ni(cyclam)2+ cation and the benzene-1,3,5-tri­carboxyl­ate linker
Source: Acta Crystallogr E Crystallogr Commun. 2022 Oct 13;78(Pt 11):1122–6. doi: 10.1107/S2056989022009860 (PMC9638972; doi:10.1107/S2056989022009860)
Supplement: Supplementary file 1 [file e-78-01122-sup1.cif]

##############################################################################
#                                                                            #
# This CIF contains the data in a paper accepted for publication in          #
# Acta Crystallographica Section E. It conforms to the requirements of       #
# Notes for Authors for Acta Crystallographica Section E, and has been       #
# peer reviewed under the auspices of the IUCr Commission on Journals.       #
#                                                                            #
# Full details of the Crystallographic Information File format               #
# are given in the paper "The Crystallographic Information File (CIF):       #
# a New Standard Archive File for Crystallography" by S. R. Hall, F. H.      #
# Allen and I. D. Brown [Acta Cryst. (1991), A47, 655-685].                  #
#                                                                            #
# The current version of the core CIF dictionary is obtainable from          #
# ftp://ftp.iucr.org/pub/cif_core.dic.                                       #
#                                                                            #
# Software is freely available for graphical display of the structure(s)     #
# in this CIF. For information consult the CIF software page                 #
# http://www.iucr.org/resources/cif/software.                                #
#                                                                            #
# This file may be used for bona fide research purposes within the           #
# scientific community so long as proper attribution is given to the journal # 
# article from which it was obtained.                                        #
#                                                                            #
##############################################################################
data_I
_audit_creation_method
;
Olex2 1.3
(compiled 2020.11.12 svn.r5f609507 for OlexSys, GUI svn.r6408)
;
_journal_date_recd_electronic     2022-10-03
_journal_date_accepted     2022-10-09
_journal_name_full     'Acta Crystallographica, Section E'
_journal_year     2022
_journal_volume     78
_journal_issue     11
_journal_page_first     0
_journal_page_last     0
_journal_paper_category     GM
_journal_paper_doi     10.1107/S2056989022009860
_journal_coeditor_code     HB8040
_publ_contact_author_name     'Yaroslaw D. Lampeka'
_publ_contact_author_address
;
L. V. Pisarzhevskii Institute of Physical Chemistry of the National Academy
of Sciences of Ukraine, Prospekt Nauki 31, Kyiv, 03028, Ukraine
;
_publ_contact_author_email     'lampeka@adamant.net'
_publ_contact_author_fax     '+380 44 525 25 70'
_publ_contact_author_phone     '+380 44 525 65 40'
_publ_section_title
;
Syntheses and structural characterizations of the first coordination polymers
assembled from the Ni(cyclam)^2+^ cation and the benzene-1,3,5-tricarboxylate
linker
;
_publ_section_title_footnote     .
loop_
    _publ_author_name
    _publ_author_footnote
    _publ_author_address
    'Gavrish, Sergey P.' .
;
L. V. Pisarzhevskii Institute of Physical Chemistry of the National Academy of \
Sciences of Ukraine, Prospekt Nauki 31, Kyiv, 03028,
Ukraine
;
    'Shova, Sergiu' .
;
"Petru Poni" Institute of Macromolecular Chemistry,
Department of Inorganic Polymers, Aleea Grigore Ghika Voda 41A, RO-700487 Iasi,
Romania
;
    'Lampeka, Yaroslaw D.' .
;
L. V. Pisarzhevskii Institute of Physical Chemistry of the National Academy of \
Sciences of Ukraine, Prospekt Nauki 31, Kyiv, 03028,
Ukraine
;
_publ_section_synopsis
;
The coordination polyhedra of the complex cations in the one-dimensional
coordination polymers <b>I</b> and <b>II</b> represent tetragonally distorted
NiN~4~O~2~ octahedra with the four N atoms of the azamacrocyclic cyclam ligand
in the equatorial planes and two O atoms of the benzenetricarboxylate anions
in the axial positions. The crystals of both compounds are composed of
parallel coordination polymeric chains running along the [010] direction in
<b>I</b> and the [110] and [1\=10] directions in <b>II</b>. As a result of
hydrogen-bonding interactions, the chains are joined together in layers
oriented parallel to the (10\=1) and (001) planes in <b>I</b> and <b>II</b>,
respectively.
;
_chemical_name_systematic
;\
<i>catena</i>-Poly[[[(1,4,8,11-tetraazacyclotetradecane-\
\k^4^<i>N</i>^1^,<i>N</i>^4^,<i>N</i>^8^,<i>N</i>^11^)nickel(II)]-\
\m~2~-5-carboxybenzene-1,3-dicarboxylato-\k^2^<i>O</i>^1^:<i>O</i>^3^]
octahydrate]
;
_chemical_name_common     ?
_chemical_formula_moiety     'C19 H28 N4 Ni O6'
_chemical_formula_sum     'C19 H28 N4 Ni O6'
_chemical_formula_iupac     '[Ni (C9 H4 O6) (C10 H24 N4)], 8H2 O'
_chemical_formula_weight     467.16
_chemical_melting_point     ?
_space_group_crystal_system     monoclinic
_space_group_name_H-M_alt     'P 1 21/n 1'
_space_group_name_Hall     '-P 2yn'
loop_
    _space_group_symop_operation_xyz
    'x, y, z'
    '-x+1/2, y+1/2, -z+1/2'
    '-x, -y, -z'
    'x-1/2, -y-1/2, z-1/2'
_cell_length_a     9.3650(6)
_cell_length_b     22.0401(8)
_cell_length_c     14.3567(7)
_cell_angle_alpha     90
_cell_angle_beta     91.457(5)
_cell_angle_gamma     90
_cell_volume     2962.3(3)
_cell_formula_units_Z     4
_cell_measurement_reflns_used     3816
_cell_measurement_theta_min     1.9370
_cell_measurement_theta_max     23.7280
_cell_measurement_temperature     293(2)
_exptl_crystal_description     prism
_exptl_crystal_colour     'clear light pink'
_exptl_crystal_size_max     0.40
_exptl_crystal_size_mid     0.20
_exptl_crystal_size_min     0.10
_exptl_crystal_density_diffrn     1.047
_exptl_crystal_density_meas     ?
_exptl_crystal_density_method     ?
_exptl_crystal_F_000     984
_exptl_absorpt_coefficient_mu     0.686
_exptl_absorpt_correction_type     multi-scan
_exptl_absorpt_process_details
;
(CrysAlis PRO; Rigaku OD, 2021)
;
_exptl_absorpt_correction_T_min     0.75088
_exptl_absorpt_correction_T_max     1.00000
_diffrn_ambient_temperature     293(2)
_diffrn_source     'fine-focus sealed X-ray tube'
_diffrn_radiation_type     'Mo K\a'
_diffrn_radiation_wavelength     0.71073
_diffrn_radiation_monochromator     graphite
_diffrn_measurement_device_type     'Rigaku Xcalibur Eos'
_diffrn_measurement_device     'four-circle diffractometer'
_diffrn_measurement_method     '\w scans'
_diffrn_detector     'CCD plate'
_diffrn_detector_area_resol_mean     16.1593
_diffrn_reflns_number     21516
_diffrn_reflns_av_R_equivalents     0.0584
_diffrn_reflns_av_unetI/netI     0.0896
_diffrn_reflns_theta_min     2.567
_diffrn_reflns_theta_max     29.279
_diffrn_reflns_theta_full     25.242
_diffrn_measured_fraction_theta_max     0.851
_diffrn_measured_fraction_theta_full     0.995
_diffrn_reflns_limit_h_min     -11
_diffrn_reflns_limit_h_max     11
_diffrn_reflns_limit_k_min     -27
_diffrn_reflns_limit_k_max     27
_diffrn_reflns_limit_l_min     -18
_diffrn_reflns_limit_l_max     17
_diffrn_radiation_probe     x-ray
_refine_special_details     ?
_reflns_number_total     6875
_reflns_number_gt     3858
_reflns_threshold_expression     'I > 2\s(I)'
_refine_ls_structure_factor_coef     Fsqd
_refine_ls_matrix_type     full
_refine_ls_R_factor_all     0.1044
_refine_ls_R_factor_gt     0.0591
_refine_ls_wR_factor_gt     0.1120
_refine_ls_wR_factor_ref     0.1247
_refine_ls_goodness_of_fit_ref     1.083
_refine_ls_restrained_S_all     1.083
_refine_ls_number_reflns     6875
_refine_ls_number_parameters     272
_refine_ls_number_restraints     0
_refine_ls_hydrogen_treatment     constr
_refine_ls_weighting_scheme     calc
_refine_ls_weighting_details
                      'w=1/[\s^2^(Fo^2^)+(0.0348P)^2^] where P=(Fo^2^+2Fc^2^)/3'
_atom_sites_solution_hydrogens     geom
_atom_sites_solution_primary     dual
_atom_sites_solution_secondary     ?
_refine_ls_shift/su_max     0.001
_refine_ls_shift/su_mean     0.000
_refine_diff_density_max     0.305
_refine_diff_density_min     -0.317
_refine_ls_extinction_method     none
_refine_ls_extinction_coef     .
loop_
    _atom_type_symbol
    _atom_type_description
    _atom_type_scat_dispersion_real
    _atom_type_scat_dispersion_imag
    _atom_type_scat_source
    'C' 'C' 0.0033 0.0016
                         'International Tables Vol C Tables 4.2.6.8 and 6.1.1.4'
    'H' 'H' 0.0000 0.0000
                         'International Tables Vol C Tables 4.2.6.8 and 6.1.1.4'
    'N' 'N' 0.0061 0.0033
                         'International Tables Vol C Tables 4.2.6.8 and 6.1.1.4'
    'Ni' 'Ni' 0.3393 1.1124
                         'International Tables Vol C Tables 4.2.6.8 and 6.1.1.4'
    'O' 'O' 0.0106 0.0060
                         'International Tables Vol C Tables 4.2.6.8 and 6.1.1.4'
_computing_data_collection
;
CrysAlisPro (Rigaku OD, 2021)
;
_computing_cell_refinement
;
CrysAlisPro (Rigaku OD, 2021)
;
_computing_data_reduction
;
CrysAlisPro (Rigaku OD, 2021)
;
_computing_structure_solution
;
SHELXS  (Sheldrick, 2015a)
;
_computing_structure_refinement
;
<i>SHELXL2018/3</i> (Sheldrick, 2015b)
;
_computing_molecular_graphics
;
Mercury (Macrae <i>et al.</i>,  2020)
;
_computing_publication_material
;
publCIF (Westrip, 2010)
;
loop_
    _atom_site_type_symbol
    _atom_site_label
    _atom_site_fract_x
    _atom_site_fract_y
    _atom_site_fract_z
    _atom_site_U_iso_or_equiv
    _atom_site_adp_type
    _atom_site_calc_flag
    _atom_site_occupancy
    _atom_site_disorder_assembly
    _atom_site_disorder_group
    Ni Ni1 0.69720(4) 0.55885(2) 0.75502(3) 0.03961(15) Uani d 1 . .
    O O1 0.6534(2) 0.46933(8) 0.79800(14) 0.0538(6) Uani d 1 . .
    O O2 0.5619(3) 0.41875(8) 0.67715(16) 0.0719(8) Uani d 1 . .
    O O3 0.7624(2) 0.15022(8) 0.78673(14) 0.0485(6) Uani d 1 . .
    O O4 0.6373(3) 0.19208(9) 0.67255(18) 0.1011(11) Uani d 1 . .
    O O5 0.9540(3) 0.27371(10) 1.04356(19) 0.0971(11) Uani d 1 . .
    H H5 1.026567 0.284652 1.072019 0.146 Uiso calc 1 . .
    O O6 0.8741(3) 0.36664(10) 1.06441(17) 0.0918(10) Uani d 1 . .
    N N1 0.8659(3) 0.52742(12) 0.6799(3) 0.0696(9) Uani d 1 . .
    H H1 0.855311 0.483290 0.675135 0.084 Uiso calc 1 . .
    N N2 0.5551(3) 0.55160(11) 0.6431(2) 0.0596(9) Uani d 1 . .
    H H2 0.528340 0.508716 0.638191 0.072 Uiso calc 1 . .
    N N3 0.5242(4) 0.58978(12) 0.8261(2) 0.0730(10) Uani d 1 . .
    H H3 0.528845 0.634199 0.825184 0.088 Uiso calc 1 . .
    N N4 0.8406(4) 0.56357(11) 0.8647(2) 0.0710(10) Uani d 1 . .
    H H4 0.876485 0.605323 0.866867 0.085 Uiso calc 1 . .
    C C1 0.8744(6) 0.55061(19) 0.5861(4) 0.1075(18) Uani d 1 . .
    H H1A 0.957482 0.533515 0.556787 0.129 Uiso calc 1 . .
    H H1B 0.886094 0.594320 0.588217 0.129 Uiso calc 1 . .
    C C2 0.7421(7) 0.5352(2) 0.5283(3) 0.114(2) Uani d 1 . .
    H H2A 0.762054 0.542420 0.463294 0.137 Uiso calc 1 . .
    H H2B 0.722629 0.492262 0.535306 0.137 Uiso calc 1 . .
    C C3 0.6120(6) 0.56943(17) 0.5518(3) 0.0911(17) Uani d 1 . .
    H H3A 0.539192 0.562589 0.503691 0.109 Uiso calc 1 . .
    H H3B 0.633845 0.612446 0.552779 0.109 Uiso calc 1 . .
    C C4 0.4290(5) 0.58417(17) 0.6676(4) 0.0880(15) Uani d 1 . .
    H H4A 0.348784 0.571120 0.628441 0.106 Uiso calc 1 . .
    H H4B 0.443004 0.627298 0.657987 0.106 Uiso calc 1 . .
    C C5 0.3984(5) 0.57217(18) 0.7675(4) 0.0958(16) Uani d 1 . .
    H H5A 0.315607 0.595338 0.785710 0.115 Uiso calc 1 . .
    H H5B 0.377847 0.529444 0.776235 0.115 Uiso calc 1 . .
    C C6 0.5197(6) 0.5718(2) 0.9226(4) 0.1113(19) Uani d 1 . .
    H H6A 0.502707 0.528444 0.925611 0.134 Uiso calc 1 . .
    H H6B 0.439987 0.592000 0.951231 0.134 Uiso calc 1 . .
    C C7 0.6542(8) 0.5863(2) 0.9777(3) 0.129(2) Uani d 1 . .
    H H7A 0.677056 0.628688 0.967197 0.154 Uiso calc 1 . .
    H H7B 0.634114 0.581925 1.043262 0.154 Uiso calc 1 . .
    C C8 0.7827(7) 0.55005(17) 0.9583(3) 0.111(2) Uani d 1 . .
    H H8A 0.758997 0.507277 0.961644 0.133 Uiso calc 1 . .
    H H8B 0.855740 0.558380 1.005650 0.133 Uiso calc 1 . .
    C C9 0.9589(5) 0.52540(18) 0.8405(4) 0.107(2) Uani d 1 . .
    H H9A 0.933373 0.482969 0.846677 0.129 Uiso calc 1 . .
    H H9B 1.040926 0.533639 0.881155 0.129 Uiso calc 1 . .
    C C10 0.9923(5) 0.53932(19) 0.7435(5) 0.110(2) Uani d 1 . .
    H H10A 1.072151 0.514566 0.724517 0.132 Uiso calc 1 . .
    H H10B 1.020103 0.581576 0.738609 0.132 Uiso calc 1 . .
    C C11 0.6747(3) 0.36318(11) 0.8010(2) 0.0399(8) Uani d 1 . .
    C C12 0.6602(3) 0.30772(11) 0.7576(2) 0.0420(8) Uani d 1 . .
    H H12 0.612201 0.305534 0.700194 0.050 Uiso calc 1 . .
    C C13 0.7152(3) 0.25504(11) 0.7973(2) 0.0401(8) Uani d 1 . .
    C C14 0.7864(3) 0.25897(12) 0.8827(2) 0.0486(9) Uani d 1 . .
    H H14 0.825804 0.224222 0.909616 0.058 Uiso calc 1 . .
    C C15 0.7995(3) 0.31362(12) 0.9283(2) 0.0463(8) Uani d 1 . .
    C C16 0.7405(3) 0.36579(12) 0.8868(2) 0.0424(8) Uani d 1 . .
    H H16 0.746168 0.402657 0.918165 0.051 Uiso calc 1 . .
    C C17 0.6238(4) 0.42117(12) 0.7530(2) 0.0450(8) Uani d 1 . .
    C C18 0.7045(4) 0.19457(12) 0.7481(2) 0.0506(9) Uani d 1 . .
    C C19 0.8792(4) 0.32119(14) 1.0186(2) 0.0618(11) Uani d 1 . .
loop_
    _atom_site_aniso_label
    _atom_site_aniso_U_11
    _atom_site_aniso_U_22
    _atom_site_aniso_U_33
    _atom_site_aniso_U_12
    _atom_site_aniso_U_13
    _atom_site_aniso_U_23
    Ni1 0.0576(3) 0.0201(2) 0.0402(3) 0.00044(18) -0.0169(2) -0.00049(15)
    O1 0.0879(18) 0.0212(11) 0.0512(14) -0.0037(11) -0.0180(12) 0.0000(9)
    O2 0.116(2) 0.0268(12) 0.0699(18) 0.0005(12) -0.0539(16) 0.0005(10)
    O3 0.0769(16) 0.0214(11) 0.0455(13) 0.0068(10) -0.0287(12) -0.0031(9)
    O4 0.176(3) 0.0313(13) 0.091(2) 0.0219(15) -0.100(2) -0.0163(11)
    O5 0.156(3) 0.0365(14) 0.094(2) 0.0040(15) -0.091(2) -0.0084(13)
    O6 0.150(3) 0.0500(15) 0.0726(19) 0.0118(15) -0.0564(18) -0.0265(13)
    N1 0.069(2) 0.0365(17) 0.103(3) -0.0020(15) 0.012(2) -0.0088(16)
    N2 0.083(2) 0.0269(15) 0.067(2) -0.0068(14) -0.0393(18) 0.0016(13)
    N3 0.097(3) 0.0377(17) 0.085(3) 0.0057(16) 0.018(2) -0.0059(16)
    N4 0.112(3) 0.0204(14) 0.077(2) -0.0101(15) -0.059(2) 0.0079(13)
    C1 0.156(5) 0.066(3) 0.103(4) -0.017(3) 0.057(4) -0.010(3)
    C2 0.227(7) 0.065(3) 0.052(3) -0.029(4) 0.018(4) -0.009(2)
    C3 0.163(5) 0.056(3) 0.052(3) -0.026(3) -0.052(3) 0.004(2)
    C4 0.079(3) 0.056(3) 0.127(4) -0.002(2) -0.051(3) 0.008(3)
    C5 0.066(3) 0.061(3) 0.160(5) 0.003(2) -0.002(4) -0.011(3)
    C6 0.180(6) 0.077(3) 0.080(4) -0.008(3) 0.056(4) -0.007(3)
    C7 0.284(8) 0.060(3) 0.041(3) -0.014(4) 0.004(4) -0.007(2)
    C8 0.232(7) 0.041(2) 0.055(3) -0.019(3) -0.062(4) 0.012(2)
    C9 0.095(4) 0.050(3) 0.172(6) -0.007(2) -0.086(4) 0.015(3)
    C10 0.055(3) 0.049(3) 0.223(7) -0.003(2) -0.022(4) -0.012(3)
    C11 0.055(2) 0.0183(16) 0.046(2) -0.0037(13) -0.0130(16) 0.0015(12)
    C12 0.057(2) 0.0269(17) 0.041(2) 0.0024(13) -0.0192(16) -0.0036(12)
    C13 0.057(2) 0.0214(16) 0.0409(19) -0.0007(13) -0.0190(16) -0.0010(12)
    C14 0.069(2) 0.0227(16) 0.053(2) -0.0013(14) -0.0261(18) 0.0011(13)
    C15 0.063(2) 0.0270(17) 0.048(2) -0.0046(14) -0.0208(17) 0.0009(13)
    C16 0.062(2) 0.0214(16) 0.043(2) -0.0050(14) -0.0119(17) -0.0053(12)
    C17 0.057(2) 0.0216(16) 0.055(2) -0.0046(14) -0.0146(18) 0.0023(14)
    C18 0.080(3) 0.0225(17) 0.047(2) 0.0004(16) -0.0342(19) -0.0003(13)
    C19 0.100(3) 0.034(2) 0.049(2) -0.0126(19) -0.035(2) 0.0023(15)
_geom_special_details
;
 All esds (except the esd in the dihedral angle between two l.s. planes)
 are estimated using the full covariance matrix.  The cell esds are taken
 into account individually in the estimation of esds in distances, angles
 and torsion angles; correlations between esds in cell parameters are only
 used when they are defined by crystal symmetry.  An approximate (isotropic)
 treatment of cell esds is used for estimating esds involving l.s. planes.
;
loop_
    _geom_bond_atom_site_label_1
    _geom_bond_atom_site_label_2
    _geom_bond_site_symmetry_2
    _geom_bond_distance
    _geom_bond_publ_flag
    Ni1 O1 . 2.1106(18) ?
    Ni1 O3 2_656 2.1377(18) ?
    Ni1 N1 . 2.056(3) ?
    Ni1 N2 . 2.066(2) ?
    Ni1 N3 . 2.053(3) ?
    Ni1 N4 . 2.046(3) ?
    O1 C17 . 1.270(3) ?
    O2 C17 . 1.221(3) ?
    O3 C18 . 1.241(3) ?
    O4 C18 . 1.241(3) ?
    O5 H5 . 0.8200 ?
    O5 C19 . 1.305(4) ?
    O6 C19 . 1.200(3) ?
    N1 H1 . 0.9800 ?
    N1 C1 . 1.445(5) ?
    N1 C10 . 1.499(5) ?
    N2 H2 . 0.9800 ?
    N2 C3 . 1.481(5) ?
    N2 C4 . 1.434(5) ?
    N3 H3 . 0.9800 ?
    N3 C5 . 1.481(5) ?
    N3 C6 . 1.443(5) ?
    N4 H4 . 0.9800 ?
    N4 C8 . 1.492(5) ?
    N4 C9 . 1.441(6) ?
    C1 H1A . 0.9700 ?
    C1 H1B . 0.9700 ?
    C1 C2 . 1.512(7) ?
    C2 H2A . 0.9700 ?
    C2 H2B . 0.9700 ?
    C2 C3 . 1.479(6) ?
    C3 H3A . 0.9700 ?
    C3 H3B . 0.9700 ?
    C4 H4A . 0.9700 ?
    C4 H4B . 0.9700 ?
    C4 C5 . 1.494(6) ?
    C5 H5A . 0.9700 ?
    C5 H5B . 0.9700 ?
    C6 H6A . 0.9700 ?
    C6 H6B . 0.9700 ?
    C6 C7 . 1.505(7) ?
    C7 H7A . 0.9700 ?
    C7 H7B . 0.9700 ?
    C7 C8 . 1.477(7) ?
    C8 H8A . 0.9700 ?
    C8 H8B . 0.9700 ?
    C9 H9A . 0.9700 ?
    C9 H9B . 0.9700 ?
    C9 C10 . 1.467(6) ?
    C10 H10A . 0.9700 ?
    C10 H10B . 0.9700 ?
    C11 C12 . 1.377(3) ?
    C11 C16 . 1.364(4) ?
    C11 C17 . 1.523(4) ?
    C12 H12 . 0.9300 ?
    C12 C13 . 1.387(3) ?
    C13 C14 . 1.383(4) ?
    C13 C18 . 1.511(4) ?
    C14 H14 . 0.9300 ?
    C14 C15 . 1.375(4) ?
    C15 C16 . 1.403(4) ?
    C15 C19 . 1.488(4) ?
    C16 H16 . 0.9300 ?
loop_
    _geom_angle_atom_site_label_1
    _geom_angle_atom_site_label_2
    _geom_angle_atom_site_label_3
    _geom_angle_site_symmetry_1
    _geom_angle_site_symmetry_3
    _geom_angle
    _geom_angle_publ_flag
    O1 Ni1 O3 . 2_656 178.71(9) ?
    N1 Ni1 O1 . . 89.78(10) ?
    N1 Ni1 O3 . 2_656 91.51(10) ?
    N1 Ni1 N2 . . 93.13(14) ?
    N2 Ni1 O1 . . 91.66(9) ?
    N2 Ni1 O3 . 2_656 88.28(8) ?
    N3 Ni1 O1 . . 90.19(10) ?
    N3 Ni1 O3 . 2_656 88.52(10) ?
    N3 Ni1 N1 . . 178.04(14) ?
    N3 Ni1 N2 . . 84.92(14) ?
    N4 Ni1 O1 . . 87.21(9) ?
    N4 Ni1 O3 . 2_656 92.89(8) ?
    N4 Ni1 N1 . . 85.55(15) ?
    N4 Ni1 N2 . . 178.25(12) ?
    N4 Ni1 N3 . . 96.41(15) ?
    C17 O1 Ni1 . . 132.4(2) ?
    C18 O3 Ni1 . 2_646 134.01(19) ?
    C19 O5 H5 . . 109.5 ?
    Ni1 N1 H1 . . 107.1 ?
    C1 N1 Ni1 . . 115.5(3) ?
    C1 N1 H1 . . 107.1 ?
    C1 N1 C10 . . 116.4(4) ?
    C10 N1 Ni1 . . 103.2(3) ?
    C10 N1 H1 . . 107.1 ?
    Ni1 N2 H2 . . 106.8 ?
    C3 N2 Ni1 . . 115.4(2) ?
    C3 N2 H2 . . 106.8 ?
    C4 N2 Ni1 . . 106.8(2) ?
    C4 N2 H2 . . 106.8 ?
    C4 N2 C3 . . 113.7(3) ?
    Ni1 N3 H3 . . 106.8 ?
    C5 N3 Ni1 . . 104.9(3) ?
    C5 N3 H3 . . 106.8 ?
    C6 N3 Ni1 . . 115.4(3) ?
    C6 N3 H3 . . 106.8 ?
    C6 N3 C5 . . 115.5(4) ?
    Ni1 N4 H4 . . 106.9 ?
    C8 N4 Ni1 . . 115.9(3) ?
    C8 N4 H4 . . 106.9 ?
    C9 N4 Ni1 . . 106.2(2) ?
    C9 N4 H4 . . 106.9 ?
    C9 N4 C8 . . 113.6(3) ?
    N1 C1 H1A . . 109.3 ?
    N1 C1 H1B . . 109.3 ?
    N1 C1 C2 . . 111.6(4) ?
    H1A C1 H1B . . 108.0 ?
    C2 C1 H1A . . 109.3 ?
    C2 C1 H1B . . 109.3 ?
    C1 C2 H2A . . 108.4 ?
    C1 C2 H2B . . 108.4 ?
    H2A C2 H2B . . 107.5 ?
    C3 C2 C1 . . 115.4(4) ?
    C3 C2 H2A . . 108.4 ?
    C3 C2 H2B . . 108.4 ?
    N2 C3 H3A . . 109.1 ?
    N2 C3 H3B . . 109.1 ?
    C2 C3 N2 . . 112.5(3) ?
    C2 C3 H3A . . 109.1 ?
    C2 C3 H3B . . 109.1 ?
    H3A C3 H3B . . 107.8 ?
    N2 C4 H4A . . 109.9 ?
    N2 C4 H4B . . 109.9 ?
    N2 C4 C5 . . 109.0(3) ?
    H4A C4 H4B . . 108.3 ?
    C5 C4 H4A . . 109.9 ?
    C5 C4 H4B . . 109.9 ?
    N3 C5 C4 . . 109.3(4) ?
    N3 C5 H5A . . 109.8 ?
    N3 C5 H5B . . 109.8 ?
    C4 C5 H5A . . 109.8 ?
    C4 C5 H5B . . 109.8 ?
    H5A C5 H5B . . 108.3 ?
    N3 C6 H6A . . 108.8 ?
    N3 C6 H6B . . 108.8 ?
    N3 C6 C7 . . 113.7(4) ?
    H6A C6 H6B . . 107.7 ?
    C7 C6 H6A . . 108.8 ?
    C7 C6 H6B . . 108.8 ?
    C6 C7 H7A . . 107.9 ?
    C6 C7 H7B . . 107.9 ?
    H7A C7 H7B . . 107.2 ?
    C8 C7 C6 . . 117.4(4) ?
    C8 C7 H7A . . 107.9 ?
    C8 C7 H7B . . 107.9 ?
    N4 C8 H8A . . 109.2 ?
    N4 C8 H8B . . 109.2 ?
    C7 C8 N4 . . 112.2(3) ?
    C7 C8 H8A . . 109.2 ?
    C7 C8 H8B . . 109.2 ?
    H8A C8 H8B . . 107.9 ?
    N4 C9 H9A . . 110.3 ?
    N4 C9 H9B . . 110.3 ?
    N4 C9 C10 . . 106.9(4) ?
    H9A C9 H9B . . 108.6 ?
    C10 C9 H9A . . 110.3 ?
    C10 C9 H9B . . 110.3 ?
    N1 C10 H10A . . 109.5 ?
    N1 C10 H10B . . 109.5 ?
    C9 C10 N1 . . 110.9(4) ?
    C9 C10 H10A . . 109.5 ?
    C9 C10 H10B . . 109.5 ?
    H10A C10 H10B . . 108.0 ?
    C12 C11 C17 . . 120.9(3) ?
    C16 C11 C12 . . 118.9(2) ?
    C16 C11 C17 . . 120.2(2) ?
    C11 C12 H12 . . 119.1 ?
    C11 C12 C13 . . 121.7(3) ?
    C13 C12 H12 . . 119.1 ?
    C12 C13 C18 . . 121.8(2) ?
    C14 C13 C12 . . 118.5(2) ?
    C14 C13 C18 . . 119.6(2) ?
    C13 C14 H14 . . 119.6 ?
    C15 C14 C13 . . 120.8(3) ?
    C15 C14 H14 . . 119.6 ?
    C14 C15 C16 . . 119.1(3) ?
    C14 C15 C19 . . 123.4(3) ?
    C16 C15 C19 . . 117.5(2) ?
    C11 C16 C15 . . 120.9(2) ?
    C11 C16 H16 . . 119.5 ?
    C15 C16 H16 . . 119.5 ?
    O1 C17 C11 . . 114.2(3) ?
    O2 C17 O1 . . 125.6(3) ?
    O2 C17 C11 . . 120.2(2) ?
    O3 C18 C13 . . 117.6(2) ?
    O4 C18 O3 . . 124.2(3) ?
    O4 C18 C13 . . 118.3(2) ?
    O5 C19 C15 . . 113.8(3) ?
    O6 C19 O5 . . 123.2(3) ?
    O6 C19 C15 . . 123.0(3) ?
loop_
    _geom_torsion_atom_site_label_1
    _geom_torsion_atom_site_label_2
    _geom_torsion_atom_site_label_3
    _geom_torsion_atom_site_label_4
    _geom_torsion_site_symmetry_1
    _geom_torsion_site_symmetry_2
    _geom_torsion_site_symmetry_3
    _geom_torsion_site_symmetry_4
    _geom_torsion
    _geom_torsion_publ_flag
    Ni1 O1 C17 O2 . . . . -29.8(5) ?
    Ni1 O1 C17 C11 . . . . 149.4(2) ?
    Ni1 O3 C18 O4 2_646 . . . 9.4(6) ?
    Ni1 O3 C18 C13 2_646 . . . -171.6(2) ?
    Ni1 N1 C1 C2 . . . . -59.5(4) ?
    Ni1 N1 C10 C9 . . . . 40.3(4) ?
    Ni1 N2 C3 C2 . . . . 56.1(4) ?
    Ni1 N2 C4 C5 . . . . -40.1(4) ?
    Ni1 N3 C5 C4 . . . . -42.2(4) ?
    Ni1 N3 C6 C7 . . . . 52.7(5) ?
    Ni1 N4 C8 C7 . . . . -51.9(4) ?
    Ni1 N4 C9 C10 . . . . 45.1(4) ?
    N1 C1 C2 C3 . . . . 72.3(5) ?
    N2 C4 C5 N3 . . . . 57.0(4) ?
    N3 C6 C7 C8 . . . . -71.3(6) ?
    N4 C9 C10 N1 . . . . -59.4(4) ?
    C1 N1 C10 C9 . . . . 167.9(4) ?
    C1 C2 C3 N2 . . . . -70.2(5) ?
    C3 N2 C4 C5 . . . . -168.5(3) ?
    C4 N2 C3 C2 . . . . 179.9(3) ?
    C5 N3 C6 C7 . . . . 175.5(4) ?
    C6 N3 C5 C4 . . . . -170.4(3) ?
    C6 C7 C8 N4 . . . . 69.6(6) ?
    C8 N4 C9 C10 . . . . 173.6(3) ?
    C9 N4 C8 C7 . . . . -175.2(4) ?
    C10 N1 C1 C2 . . . . 179.3(4) ?
    C11 C12 C13 C14 . . . . -0.1(5) ?
    C11 C12 C13 C18 . . . . -177.5(3) ?
    C12 C11 C16 C15 . . . . 3.5(5) ?
    C12 C11 C17 O1 . . . . -175.0(3) ?
    C12 C11 C17 O2 . . . . 4.1(5) ?
    C12 C13 C14 C15 . . . . 1.5(5) ?
    C12 C13 C18 O3 . . . . 176.8(3) ?
    C12 C13 C18 O4 . . . . -4.2(5) ?
    C13 C14 C15 C16 . . . . -0.4(5) ?
    C13 C14 C15 C19 . . . . -177.7(3) ?
    C14 C13 C18 O3 . . . . -0.7(5) ?
    C14 C13 C18 O4 . . . . 178.4(3) ?
    C14 C15 C16 C11 . . . . -2.1(5) ?
    C14 C15 C19 O5 . . . . 10.1(5) ?
    C14 C15 C19 O6 . . . . -169.3(4) ?
    C16 C11 C12 C13 . . . . -2.4(5) ?
    C16 C11 C17 O1 . . . . 2.6(5) ?
    C16 C11 C17 O2 . . . . -178.2(3) ?
    C16 C15 C19 O5 . . . . -167.3(3) ?
    C16 C15 C19 O6 . . . . 13.4(6) ?
    C17 C11 C12 C13 . . . . 175.2(3) ?
    C17 C11 C16 C15 . . . . -174.2(3) ?
    C18 C13 C14 C15 . . . . 179.0(3) ?
    C19 C15 C16 C11 . . . . 175.3(3) ?
loop_
    _geom_hbond_atom_site_label_D
    _geom_hbond_atom_site_label_H
    _geom_hbond_atom_site_label_A
    _geom_hbond_site_symmetry_A
    _geom_hbond_distance_DH
    _geom_hbond_distance_HA
    _geom_hbond_distance_DA
    _geom_hbond_angle_DHA
    _geom_hbond_publ_flag
    O5 H5 O4 4_666 0.82 1.83 2.604(3) 157 yes
    N2 H2 O2 . 0.98 2.08 2.969(3) 150 yes
    N4 H4 O4 2_656 0.98 2.00 2.891(3) 151 yes
    N4 H4 O6 3_767 0.98 2.59 3.226(4) 123 yes
_shelx_space_group_comment
;
The symmetry employed for this shelxl refinement is uniquely defined
by the following loop, which should always be used as a source of
symmetry information in preference to the above space-group names.
They are only intended as comments.
;
_shelx_estimated_absorpt_T_min     0.771
_shelx_estimated_absorpt_T_max     0.935
_shelx_hkl_file
;
   0   0   2 5757.17   50.24
   0   0  -2 5789.89   50.31
   0   0   2 5811.82   38.49
   0   0  -2 5735.43   38.62
   0   0   3    1.53    1.37
   0   0  -3    3.05    2.53
   0   0  -3    1.21    1.39
   0   0   3    2.69    1.47
   0   0   4 4876.91   65.78
   0   0  -4 4793.67   66.02
   0   0   4 4786.81   49.90
   0   0  -4 4769.20   50.39
   0   0  -5    3.61    3.77
   0   0   5    0.38    2.07
   0   0  -5   -0.65    2.41
   0   0   5    0.85    1.85
   0   0  -5    0.37    1.37
   0   0   6  691.00   30.69
   0   0  -6  667.52   30.92
   0   0  -6  683.64   26.57
   0   0   6  660.17   22.89
   0   0  -6  689.90   23.88
   0   0  -7    0.90    3.33
   0   0  -7    0.47    2.26
   0   0   7    2.04    3.09
   0   0  -8  112.13   15.58
   0   0  -9    2.73    4.58
   0   0 -10  464.24   33.80
   0   0 -11    2.92    6.03
   0   0  11   -0.78    1.24
   0   0 -12  104.52   18.60
   0   0 -13   -2.60    5.60
   0   0 -14  135.29   23.01
   0   0 -15   -3.64    5.25
   0   0 -16   61.01   17.89
   0   0 -17    7.26    8.07
   0   0 -18   38.27   16.92
   0   1   1    8.60    1.29
   0  -1   2  178.93    9.00
   0   1  -2  164.58    8.80
   0  -1  -2  191.08    9.36
   0   1   2  183.94    9.13
   0   1   2  170.87    7.54
   0  -1  -2  162.07    7.46
   0   1   2  169.30    7.31
   0  -1  -2  171.78    7.55
   0   1  -3    7.49    2.52
   0  -1   3    2.79    1.47
   0  -1  -3    6.41    2.84
   0   1   3    7.44    2.78
   0  -1  -3    4.52    2.13
   0   1   3    3.48    1.92
   0   1   3    4.09    1.74
   0  -1  -3    4.02    1.91
   0   1  -3    4.15    1.63
   0  -1   4  105.07    9.95
   0  -1  -4  108.69   10.24
   0   1  -4  106.31   10.17
   0   1   4   86.79    9.12
   0  -1  -4   86.54    7.82
   0   1  -4   90.52    6.83
   0   1   4   96.25    7.46
   0  -1  -4   81.20    7.05
   0   1  -5   25.15    5.64
   0  -1   5   27.33    5.80
   0  -1  -5   24.91    5.98
   0   1   5   20.50    4.75
   0  -1  -5   23.72    4.67
   0   1   5   19.31    4.22
   0  -1  -5   24.11    4.51
   0   1  -5   23.56    4.14
   0  -1   6  136.70   13.64
   0   1   6  108.32   12.16
   0   1  -6  122.96   13.35
   0  -1  -6  123.22   13.51
   0  -1  -6  116.87   11.03
   0  -1  -6  118.88   10.34
   0   1   6  122.31   10.08
   0   1  -6  111.26    9.31
   0   1  -7  122.57   14.22
   0  -1  -7  139.75   15.40
   0   1   7  136.26   11.69
   0   1  -7  121.19   10.55
   0  -1  -7  138.74   12.11
   0  -1  -8  329.36   25.23
   0   1  -8  319.40   25.32
   0   1   8  337.00   19.31
   0   1  -9   70.88   13.17
   0  -1  -9   72.20   12.49
   0   1   9   67.46    6.45
   0   1   9   67.23    9.38
   0  -1 -10    4.98    6.11
   0   1 -10    5.19    4.32
   0   1  10    1.05    1.12
   0  -1 -11   21.55    9.12
   0   1 -11   21.49    8.21
   0   1  11   32.29    4.73
   0   1 -12    1.01    5.02
   0  -1 -12    5.16    6.61
   0   1 -13    5.94    4.51
   0  -1 -13   10.89    8.49
   0  -1 -14   33.96   12.81
   0   1 -14   11.25    5.59
   0  -1 -15   13.65    7.65
   0   1 -15    7.95    5.05
   0   1 -16   23.08   11.15
   0  -1 -16   -1.03    6.48
   0   1 -17    0.21    7.31
   0  -1 -17   26.15   11.97
   0   1 -18   -4.21    8.32
   0  -1 -18    7.47   10.82
   0   2   0 1011.35   16.78
   0  -2   0  525.39   12.29
   0  -2   1 1468.60   19.83
   0   2   1 1500.74   21.37
   0  -2  -1 1492.17   21.03
   0  -2   2 1126.36   22.31
   0   2  -2 1112.37   22.12
   0   2   2 1127.79   22.36
   0  -2  -2 1144.49   22.63
   0   2   2 1136.70   19.61
   0   2   2 1152.29   20.24
   0  -2  -2 1154.30   19.18
   0  -2   3   11.53    2.89
   0   2  -3   16.06    3.83
   0  -2  -3   12.93    3.47
   0   2   3   19.56    3.89
   0   2   3   10.64    2.66
   0  -2  -3   12.71    2.74
   0   2   3   10.32    2.18
   0   2   3    8.03    2.28
   0  -2   4    2.31    2.03
   0   2  -4    6.34    3.07
   0  -2  -4    2.69    2.39
   0   2   4    6.56    2.61
   0   2   4    9.92    2.82
   0  -2  -4   11.85    3.28
   0   2   4   10.78    2.21
   0   2   4   10.49    2.88
   0  -2  -4    7.67    2.37
   0   2   5  685.30   27.66
   0   2  -5  668.07   27.46
   0  -2   5  677.24   27.46
   0  -2  -5  680.54   27.77
   0   2   5  690.46   18.14
   0  -2  -5  630.62   23.46
   0   2   5  730.28   24.65
   0   2  -5  671.14   20.53
   0  -2  -5  667.20   23.42
   0   2   5  680.59   22.79
   0   2  -6   42.56    7.95
   0   2   6   43.17    7.72
   0  -2   6   36.72    7.30
   0  -2  -6   42.41    7.96
   0  -2  -6   47.45    7.06
   0   2   6   29.95    4.06
   0   2   6   39.03    6.06
   0   2  -6   38.20    5.51
   0  -2  -6   43.37    6.39
   0  -2  -7    8.70    4.94
   0   2  -7    2.96    3.52
   0   2   7    7.80    2.30
   0   2  -7    6.68    2.28
   0   2   7    6.38    2.61
   0  -2  -8   67.32   11.62
   0   2  -8   60.47   11.10
   0   2   8   76.12    7.07
   0   2   8   74.52    9.35
   0   2  -9  418.08   29.96
   0  -2  -9  409.49   29.81
   0   2   9  405.44   16.98
   0   2   9  437.97   23.71
   0  -2 -10  244.89   24.52
   0   2 -10  270.65   26.51
   0   2  10  246.49   13.74
   0   2  10  291.74   20.60
   0  -2 -11  119.95   18.93
   0   2 -11  133.23   19.81
   0   2  11  119.04    9.69
   0   2  11  121.15   14.33
   0   2 -12   44.19   12.38
   0  -2 -12   66.48   14.95
   0   2 -13   31.58   11.14
   0  -2 -13   19.19    9.47
   0  -2 -14   45.89   13.99
   0   2 -14   55.74   14.59
   0  -2 -15   -4.95    6.66
   0   2 -15   10.06    9.06
   0  -2 -16    9.64    7.80
   0   2 -16   12.27   10.26
   0   2 -17   18.86   11.61
   0  -2 -17    6.62   11.21
   0   2 -18   17.85   11.48
   0  -2 -18   17.29   12.34
   0  -3   0    2.38    1.60
   0   3   0    1.03    1.28
   0   3  -1  320.71   11.38
   0  -3   1  309.01   11.26
   0   3   1  329.51   12.13
   0  -3  -1  324.25   11.90
   0  -3   2  202.91    9.53
   0  -3  -2  193.10    9.34
   0   3   2  196.35    9.33
   0   3  -2  202.93    9.46
   0   3   2  211.70   10.03
   0  -3   2  213.99    9.25
   0  -3  -2  194.92    9.46
   0  -3  -3   10.02    3.11
   0  -3   3   13.78    3.39
   0   3  -3    7.59    2.74
   0   3   3    9.92    2.88
   0   3   3    4.85    2.05
   0   3   3    3.38    1.75
   0   3  -4    5.94    2.77
   0  -3   4   10.09    3.76
   0   3   4   11.40    3.26
   0  -3  -4   11.84    3.73
   0   3   4    7.13    2.77
   0   3   4    3.20    1.78
   0   3   4    4.68    2.69
   0  -3  -5   83.83   10.32
   0   3   5   66.18    8.73
   0  -3   5   74.85    9.45
   0   3  -5   94.14   10.61
   0  -3  -5   79.26    8.39
   0   3   5   66.20    7.72
   0   3   5   73.94    6.70
   0   3   5   74.51    8.00
   0   3  -6   16.52    4.84
   0  -3   6   12.35    4.66
   0   3   6   12.73    5.01
   0  -3  -6   13.23    4.81
   0   3   6   10.13    2.94
   0  -3  -6   13.16    3.59
   0   3   6   18.11    5.03
   0   3   6   17.90    4.33
   0   3  -6   11.91    2.98
   0  -3  -7   13.40    5.80
   0   3  -7   14.07    5.90
   0   3   7   10.30    2.91
   0   3   7   12.05    4.37
   0   3  -7   19.46    4.46
   0   3  -8   14.75    6.62
   0  -3  -8   14.31    5.58
   0   3   8   19.14    3.92
   0   3   8   14.37    4.32
   0   3  -9  100.59   15.18
   0  -3  -9  110.35   15.70
   0   3   9  105.38    9.23
   0   3   9  108.37   12.25
   0  -3 -10   -0.57    4.60
   0   3 -10    3.15    5.33
   0   3  10    0.68    1.70
   0   3  10    8.49    4.62
   0  -3 -11   23.06    8.19
   0   3 -11   19.69    8.29
   0   3  11   29.68    5.45
   0   3  11   22.44    5.89
   0  -3 -12    9.63    5.93
   0   3 -12    3.82    3.96
   0   3  12    5.52    4.43
   0   3 -13    9.60    7.44
   0  -3 -13   -0.48    5.91
   0   3 -14   24.07    9.79
   0  -3 -14    9.86    7.76
   0  -3 -15    4.68    5.83
   0   3 -15    4.14    8.28
   0   3 -16   13.80    9.52
   0  -3 -16   11.55    9.13
   0   3 -17    4.49    5.48
   0  -3 -17   -1.89    7.07
   0  -3 -18   10.26    8.52
   0   4   0   70.66    6.41
   0  -4   0   69.54    6.44
   0  -4   1 5797.59   56.46
   0  -4  -1 5750.46   58.01
   0   4   1 5806.23   58.67
   0   4  -1 5773.49   56.01
   0  -4  -2   11.14    2.55
   0   4  -2    8.66    2.08
   0   4   2   10.26    2.37
   0  -4   2    6.43    1.94
   0   4   2    6.49    2.20
   0  -4   2   11.66    2.77
   0  -4  -2    1.13    1.75
   0   4   3   62.51    6.47
   0  -4   3   59.21    6.37
   0   4  -3   63.19    6.51
   0  -4  -3   63.26    6.54
   0  -4   3   51.67    5.30
   0   4   3   44.98    5.51
   0  -4  -3   46.93    5.44
   0   4  -4   85.26    8.92
   0   4   4   79.51    8.46
   0  -4   4   70.43    8.15
   0  -4  -4   83.98    9.00
   0   4   4   85.29    7.73
   0   4   4   70.26    7.37
   0   4  -5 1195.52   36.62
   0  -4  -5 1193.66   37.11
   0  -4   5 1211.96   37.03
   0   4   5 1169.60   36.41
   0   4   5 1210.29   32.37
   0   4   5 1196.95   29.75
   0   4   5 1162.80   32.21
   0  -4   6   17.16    5.33
   0   4   6   21.41    6.01
   0   4  -6   11.16    5.15
   0  -4  -6   16.67    5.21
   0   4   6   22.37    5.75
   0   4   6   25.85    4.53
   0   4   6   18.50    5.34
   0   4  -7  603.03   31.47
   0  -4  -7  636.45   32.43
   0   4   7  610.27   22.67
   0   4   7  604.19   27.14
   0   4   7  645.66   27.21
   0  -4  -8   25.10    8.15
   0   4   8   29.80    5.06
   0   4   8   16.66    5.13
   0   4  -9  701.47   38.84
   0  -4  -9  628.44   37.31
   0   4   9  621.02   24.30
   0   4   9  639.67   29.53
   0   4 -10   -0.52    5.41
   0  -4 -10    7.22    5.88
   0   4  10    8.86    3.03
   0   4  10    5.54    3.46
   0   4 -11  239.33   25.96
   0  -4 -11  266.99   27.91
   0   4  11  255.49   16.34
   0   4  11  239.96   20.10
   0   4 -12   -0.82    5.27
   0  -4 -12   -9.63    6.72
   0  -4  12    0.72    1.38
   0   4  12    3.93    3.77
   0  -4 -13   61.31   15.54
   0   4 -13   57.64   14.74
   0   4  13   40.81    9.78
   0  -4 -14    0.72    6.82
   0   4 -14   -6.60    6.93
   0  -4 -15   47.03   15.48
   0   4 -15   56.59   16.02
   0   4 -16   25.43   12.07
   0  -4 -16    4.03    5.68
   0  -4 -17   47.65   15.91
   0   4 -17   31.90   13.71
   0   5   0    0.97    1.27
   0  -5   0    3.68    3.32
   0   5  -1   10.74    3.75
   0   5   1    6.63    2.51
   0  -5   1    9.11    2.57
   0  -5  -2   12.20    2.54
   0   5   2   10.57    2.60
   0  -5   2   10.77    2.40
   0   5  -2   10.52    2.39
   0  -5  -2   15.77    3.74
   0  -5   2   13.86    3.37
   0   5   2   13.16    3.19
   0   5   3  482.40   17.98
   0  -5   3  480.62   17.97
   0  -5  -3  481.04   17.95
   0   5  -3  481.41   17.82
   0  -5  -3  442.92   18.23
   0  -5   3  431.41   17.11
   0   5   3  418.01   18.22
   0   5   4  131.37   10.90
   0   5  -4  148.98   11.54
   0  -5  -4  148.12   11.67
   0  -5   4  147.32   11.61
   0  -5   4  137.03    9.76
   0   5   4  119.59    9.95
   0  -5  -4  138.45   10.38
   0   5   4  121.82    9.94
   0   5   5    9.74    3.81
   0  -5  -5   15.66    4.42
   0  -5   5   12.43    4.04
   0   5  -5   21.82    5.33
   0   5   5   16.62    4.21
   0  -5   5   14.14    3.19
   0   5   5   17.58    4.31
   0   5   5   14.28    3.37
   0  -5   6   27.80    6.52
   0  -5  -6   31.77    7.05
   0   5   6   28.09    6.22
   0   5  -6   21.43    5.76
   0   5   6   21.41    4.90
   0   5   6   29.37    5.30
   0   5   6   24.32    5.43
   0   5  -7   24.35    6.73
   0  -5  -7   25.08    6.49
   0   5   7   12.14    3.90
   0   5   7   16.85    4.05
   0   5   7   11.84    4.67
   0   5  -8   61.82   10.86
   0  -5  -8   57.09   10.94
   0   5   8   71.91    8.73
   0   5   8   62.83    9.93
   0   5   8   57.53    9.02
   0   5  -9   81.74   13.91
   0  -5  -9   79.44   13.67
   0   5   9   76.27    9.26
   0   5   9   87.24   11.48
   0  -5 -10   48.54   11.57
   0   5 -10   32.28    9.30
   0   5  10   40.16    7.05
   0  -5  10   42.80    5.80
   0   5  10   46.81    9.16
   0  -5 -11    4.39    4.15
   0   5 -11    0.29    4.78
   0   5  11    3.24    2.50
   0  -5  11    9.62    2.54
   0   5  11   14.81    6.08
   0   5 -12   37.40   11.96
   0  -5 -12   20.55    9.32
   0  -5  12   25.00    4.30
   0   5  12   17.92    5.64
   0   5 -13   -4.09    7.43
   0  -5 -13   18.59    9.79
   0   5  13    5.39    5.11
   0   5 -14    7.86    4.53
   0  -5 -14    5.55    7.73
   0   5  14    8.69    6.93
   0   5 -15   14.91   10.42
   0  -5 -15    3.63    7.49
   0   5 -16   16.81    8.91
   0  -5 -16   33.02   13.50
   0  -5 -17    7.10    9.28
   0   5 -17   -0.89    5.65
   0  -6   0 3357.05   53.90
   0   6   0 3327.52   53.18
   0   6  -1 4107.02   58.21
   0  -6  -1 4200.06   60.52
   0   6   1 4135.25   59.94
   0  -6   1 4210.16   60.09
   0   6   2  236.76   10.23
   0  -6  -2  212.21    9.80
   0  -6   2  223.84    9.89
   0   6  -2  225.28    9.80
   0  -6  -2  224.03   14.19
   0  -6   2  250.54   14.41
   0   6   2  236.23   14.74
   0  -6  -3    2.63    2.55
   0  -6   3    0.80    1.17
   0   6   3    2.03    1.69
   0   6  -3    0.37    1.59
   0  -6  -3    1.24    1.68
   0  -6   3    1.93    2.04
   0   6   3    3.04    2.30
   0  -6  -4   10.00    3.43
   0   6   4    4.95    2.52
   0  -6   4    6.78    2.89
   0   6  -4   13.88    4.11
   0  -6  -4   13.07    3.72
   0  -6   4   16.82    3.94
   0   6   4   11.21    3.44
   0   6  -5  284.33   17.93
   0  -6  -5  267.01   17.65
   0   6   5  306.44   18.65
   0  -6   5  293.10   18.35
   0   6   5  280.49   16.58
   0   6   5  284.39   17.15
   0  -6   5  282.84   15.39
   0   6  -6  182.35   15.98
   0  -6  -6  179.17   16.14
   0   6   6  179.88   15.82
   0  -6   6  177.25   15.87
   0   6   6  155.61   13.27
   0   6   6  159.71   13.11
   0  -6   6  159.32   11.45
   0   6   6  166.25   14.19
   0  -6  -7  158.02   16.50
   0   6  -7  143.73   15.34
   0   6   7  150.40   12.97
   0   6   7  145.01   13.63
   0  -6   7  148.31   11.24
   0   6   7  170.24   14.89
   0   6  -8  149.79   17.25
   0  -6  -8  122.35   15.77
   0   6   8  135.88   14.23
   0   6   8  154.24   13.60
   0  -6   8  131.28   10.77
   0   6   8  149.44   14.84
   0  -6  -9  547.02   34.63
   0   6  -9  559.59   35.07
   0  -6   9  560.99   22.19
   0   6   9  575.13   30.46
   0   6   9  549.47   26.08
   0   6   9  548.81   28.77
   0  -6 -10  199.85   22.29
   0   6 -10  210.04   23.03
   0  -6  10  189.47   13.01
   0   6  10  193.84   15.81
   0   6  10  189.97   17.74
   0   6 -11  124.69   19.40
   0  -6 -11   87.49   15.93
   0   6  11  103.93   11.81
   0  -6  11  112.89    9.83
   0   6  11   95.25   13.74
   0   6 -12   50.20   12.13
   0  -6 -12   47.93   13.08
   0   6  12   36.84    8.86
   0  -6 -13   89.94   19.09
   0   6 -13  104.06   19.34
   0   6  13  103.52   14.98
   0  -6 -14   36.55   12.79
   0   6 -14   53.85   14.90
   0   6  14   47.58   10.70
   0  -6 -15   33.63   13.08
   0   6 -15   47.64   15.10
   0   6  15   43.53   10.58
   0  -6 -16   23.73   12.59
   0   6 -16   20.83   12.65
   0   6 -17    9.36    5.77
   0  -6 -17   28.77   14.44
   0   7   0    1.38    2.20
   0  -7   0   11.86    5.27
   0   7  -1    9.63    4.33
   0  -7   1    6.38    3.44
   0  -7  -1    8.27    4.56
   0   7   1    5.95    2.96
   0   7   2  174.11    8.74
   0   7  -2  165.05    8.38
   0  -7   2  167.95    8.52
   0  -7  -2  157.12    8.35
   0   7   2  148.76   12.58
   0  -7  -2  136.97   12.01
   0  -7   2  167.63   13.07
   0   7   3    2.62    1.67
   0   7  -3    0.85    1.31
   0  -7  -3    3.75    1.97
   0  -7   3    4.27    2.12
   0  -7  -3    3.47    2.95
   0   7   3    3.24    2.90
   0  -7   3    2.27    2.19
   0   7   4    9.69    3.37
   0  -7   4    4.93    2.69
   0  -7  -4    7.43    2.83
   0   7  -4   11.51    3.49
   0  -7  -4    9.51    3.82
   0  -7   4    7.42    3.22
   0   7   4    7.35    3.11
   0   7   5   78.14    9.64
   0  -7   5   82.40    9.74
   0  -7  -5   93.10   10.81
   0   7  -5   81.41    9.83
   0   7   5   87.63   10.33
   0  -7   5   97.54    9.87
   0  -7  -6   86.23   11.03
   0   7  -6   93.85   11.38
   0  -7   6   89.58   11.10
   0   7   6   70.13    9.81
   0   7   6   79.73   10.02
   0  -7   6   72.72    8.55
   0   7   6   74.90    9.19
   0  -7  -7   54.17    9.93
   0   7  -7   51.32    9.52
   0  -7   7   58.51    7.75
   0   7   7   48.52    7.97
   0   7   7   53.37    8.68
   0   7   7   51.60    8.18
   0   7  -8   -0.05    3.03
   0   7   8    6.33    4.76
   0  -7   8   -1.05    1.64
   0   7   8    1.07    1.58
   0   7   8    5.77    3.71
   0   7  -9   52.93   11.27
   0  -7  -9   36.99    9.53
   0  -7   9   57.14    7.79
   0   7   9   53.08    9.60
   0   7   9   51.97    8.75
   0   7   9   52.01    9.47
   0   7 -10   50.08   10.83
   0  -7 -10   46.79   12.25
   0   7  10   65.67   11.14
   0   7  10   41.30    7.82
   0  -7  10   42.45    6.85
   0   7  10   49.08    9.48
   0  -7 -11   90.99   16.12
   0   7 -11  102.85   17.40
   0  -7  11   65.86    8.27
   0   7  11   78.46   12.53
   0   7 -12    2.79    4.34
   0  -7 -12    5.07    8.02
   0   7  12    5.71    5.97
   0   7 -13   15.30    9.50
   0  -7 -13   32.52   11.95
   0   7  13   25.06    8.40
   0   7 -14    1.66    7.49
   0  -7 -14   11.12    9.48
   0   7 -15    1.31    6.03
   0  -7 -15    9.82    6.62
   0  -7 -16    7.45    7.97
   0   7 -16   13.31    8.91
   0   7  16    3.75    5.34
   0  -7 -17   10.19    8.61
   0   7 -17   14.71   11.96
   0   8   0 5224.63   77.37
   0  -8   0 5343.93   78.98
   0   8  -1  223.84   15.93
   0   8   1  216.81   16.03
   0  -8  -1  220.69   16.06
   0  -8   1  204.49   15.47
   0  -8  -2 1037.39   21.10
   0   8   2 1040.80   35.35
   0  -8  -2 1018.89   34.77
   0  -8   2 1034.99   34.49
   0   8  -2 1080.61   34.56
   0   8  -2 1013.58   20.38
   0   8  -3  128.44    9.22
   0   8   3  112.97    8.78
   0  -8  -3  110.82    8.78
   0  -8   3  116.13    8.91
   0   8   3  103.50   11.43
   0  -8   3  120.66   11.63
   0  -8  -3  116.92   11.95
   0  -8  -4 1821.85   40.85
   0  -8   4 1818.53   40.56
   0   8   4 1835.36   40.67
   0   8  -4 1768.89   39.64
   0   8   4 1807.97   48.55
   0  -8  -4 1859.46   46.78
   0  -8   4 1810.45   44.71
   0  -8   5   13.81    4.40
   0   8   5   10.50    3.20
   0   8  -5   16.26    5.27
   0  -8  -5   13.48    4.63
   0  -8  -5   11.34    4.18
   0   8   5   17.10    5.04
   0  -8   5   12.01    3.88
   0  -8  -6  406.94   23.98
   0  -8   6  419.62   24.31
   0   8   6  430.73   24.46
   0   8  -6  392.90   23.38
   0  -8   6  432.51   21.98
   0   8   6  462.64   25.25
   0   8   6  458.69   23.50
   0   8  -7  129.96   14.56
   0  -8  -7  130.29   14.94
   0  -8   7  115.05   11.49
   0   8   7  115.15   12.72
   0   8   7  114.02   12.77
   0   8   7  100.90   12.30
   0   8  -8  759.64   37.85
   0  -8  -8  729.02   37.54
   0   8   8  753.97   33.66
   0   8   8  688.91   31.91
   0  -8   8  706.71   28.34
   0   8   8  717.69   33.21
   0   8  -9   15.04    6.32
   0  -8  -9   18.43    5.95
   0  -8   9   30.31    6.48
   0   8   9   24.04    6.34
   0   8   9   25.30    6.79
   0   8   9   17.72    5.75
   0  -8 -10  645.97   40.30
   0   8 -10  658.43   40.43
   0  -8  10  658.11   27.18
   0   8  10  715.22   36.53
   0   8  10  595.95   32.87
   0   8 -11   14.75    7.71
   0  -8 -11    5.55    5.00
   0   8  11   30.06    8.37
   0  -8  11   27.25    5.91
   0   8  11   18.39    7.09
   0   8 -12  384.59   34.34
   0  -8 -12  446.50   37.38
   0   8  12  411.72   29.16
   0  -8 -13   14.44    9.82
   0   8 -13   -3.13    5.79
   0   8  13    6.45    5.21
   0   8 -14   88.65   19.03
   0  -8 -14   99.04   19.83
   0   8  14   73.84   13.57
   0  -8 -15   -5.66    5.75
   0   8 -15  -10.94    7.98
   0   8  15    5.40    6.36
   0   8 -16   29.50   12.93
   0  -8 -16   39.05   15.08
   0   8  16   39.51   10.75
   0   8 -17   -2.03    9.59
   0  -8 -17    8.66    8.86
   0   8  17    1.50    3.60
   0   9   0    2.88    3.12
   0  -9   0    9.92    5.67
   0  -9   1   56.38    8.62
   0  -9  -1   62.64    9.50
   0   9  -1   50.72    8.30
   0   9   1   66.85    9.48
   0   9   2 1131.03   38.98
   0   9  -2 1157.08   38.03
   0  -9  -2 1108.38   38.38
   0  -9   2 1125.83   38.32
   0   9  -2 1173.64   21.45
   0  -9  -2 1150.21   21.92
   0   9  -3    4.13    1.83
   0  -9  -3    7.21    2.50
   0  -9   3    5.01    2.04
   0  -9   3    2.30    2.07
   0   9   3    4.82    2.86
   0   9   4 1752.28   39.67
   0  -9   4 1741.17   39.57
   0   9  -4 1723.12   39.17
   0  -9  -4 1764.16   40.33
   0   9   4 1777.59   50.63
   0  -9  -4 1858.52   49.88
   0  -9   4 1786.95   47.44
   0   9   5    1.54    1.55
   0  -9  -5    4.76    2.83
   0  -9   5   -1.36    2.14
   0   9  -5    4.59    3.26
   0  -9   5    0.15    1.81
   0  -9  -5    0.43    2.27
   0   9   5    3.87    3.23
   0  -9   6  114.16   12.73
   0   9   6  132.43   13.52
   0   9  -6   96.32   12.13
   0  -9  -6  111.42   12.75
   0  -9   6  101.00   11.33
   0   9   6  114.81   13.50
   0  -9  -7    6.44    4.98
   0   9  -7    2.98    2.64
   0   9   7   -0.80    3.38
   0  -9   7    7.26    4.04
   0   9  -8   12.51    5.66
   0  -9  -8   15.73    6.50
   0  -9   8   14.66    4.71
   0   9   8    9.13    3.21
   0   9   8    9.26    3.74
   0  -9  -9   29.47    8.89
   0   9  -9   28.68    8.34
   0  -9   9   29.27    6.33
   0   9   9   36.46    8.28
   0   9   9   35.44    7.50
   0   9 -10   75.06   13.42
   0  -9 -10   58.03   12.23
   0  -9  10   45.48    7.85
   0   9  10   58.89   11.48
   0   9  10   53.78   10.24
   0  -9 -11   -0.85    5.01
   0   9 -11   -1.93    4.60
   0  -9  11    3.69    2.87
   0   9  11    4.98    5.22
   0   9  11   12.11    5.88
   0  -9 -12   96.57   17.92
   0   9 -12  117.19   19.28
   0   9  12   78.98   13.28
   0   9 -13   26.59   11.22
   0  -9 -13   33.65   11.36
   0   9  13   30.38    9.04
   0   9 -14    1.20    6.42
   0  -9 -14   -0.22    6.54
   0   9  14    6.28    7.12
   0  -9 -15    7.44    8.98
   0   9 -15    9.73    6.13
   0   9  15    3.63    5.79
   0   9 -16   12.38    8.41
   0  -9 -16   17.04   12.07
   0   9  16    3.17    4.15
   0   9 -17    7.40    4.67
   0  -9 -17   -2.73    6.35
   0   9  17   15.14    9.83
   0  10   0 1379.57   44.51
   0 -10   0 1368.47   44.84
   0  10   1  297.44   20.88
   0 -10   1  323.11   21.80
   0 -10  -1  309.05   21.54
   0  10  -1  313.17    8.63
   0  10  -1  290.45   20.41
   0 -10  -2  434.40   25.51
   0 -10   2  449.17   25.46
   0  10  -2  434.05   24.71
   0  10   2  391.25   24.23
   0  10  -2  429.95   12.51
   0 -10  -2  438.77   13.18
   0  10   3  241.22   19.23
   0 -10   3  288.29   20.48
   0 -10  -3  284.50   20.65
   0 -10  -3  256.47   13.15
   0  10  -3  276.64   13.24
   0  10  -4  191.64   13.01
   0 -10  -4  204.25   13.62
   0 -10   4  194.04    8.37
   0 -10   4  178.91   16.10
   0 -10  -4  218.71   18.23
   0 -10  -5    4.97    3.17
   0  10  -5    3.87    3.38
   0 -10   5    1.82    1.71
   0 -10   5    2.77    3.19
   0 -10  -5    3.24    3.18
   0 -10  -6  481.27   26.02
   0  10   6  496.23   26.26
   0  10  -6  460.56   25.29
   0 -10   6  472.80   25.71
   0 -10   6  462.60   25.59
   0  10  -7  203.15   18.50
   0 -10  -7  217.14   19.08
   0  10   7  197.11   17.16
   0 -10   7  190.03   16.40
   0  10  -8  130.10   15.91
   0 -10  -8  130.42   16.40
   0  10   8  134.60   15.07
   0 -10   8  115.37   12.94
   0  10   8  118.85   14.24
   0 -10  -9   20.92    7.98
   0  10  -9   24.66    7.86
   0 -10   9   37.80    7.54
   0  10   9   29.02    7.70
   0  10   9   28.51    7.87
   0  10 -10   16.47    7.62
   0 -10 -10   18.94    7.96
   0  10  10   33.06    8.18
   0 -10  10   25.46    6.26
   0  10  10   27.84    7.59
   0 -10 -11   11.32    7.67
   0  10 -11    3.82    4.42
   0  10  11    3.29    3.50
   0 -10  11    1.76    2.93
   0  10  11   -5.37    5.40
   0  10 -12   17.02    8.93
   0 -10 -12    8.06    7.97
   0  10  12    6.13    4.67
   0  10  12    3.87    3.65
   0 -10 -13    3.06    6.33
   0  10 -13    7.10    5.96
   0  10  13    7.19    3.52
   0  10 -14    3.42    5.84
   0 -10 -14   -5.80    6.72
   0  10  14    5.46    4.95
   0 -10 -15   14.75    9.70
   0  10 -15   -0.21    5.34
   0  10  15   22.77    9.34
   0 -10 -16    6.38    6.87
   0  10  16    4.92    4.79
   0  10 -17   27.01   12.70
   0 -10 -17   15.38    9.92
   0 -11   0   -0.74    3.54
   0 -11   1   38.07    7.93
   0  11  -1   33.75    3.03
   0 -11  -1   25.90    6.38
   0  11  -2    7.31    1.80
   0 -11  -2    4.50    1.47
   0 -11   2    9.62    4.91
   0 -11  -2    5.98    5.12
   0 -11  -3   58.41   10.09
   0 -11   3   56.92    9.70
   0 -11  -3   53.50    5.92
   0  11  -3   54.05    5.86
   0  11  -4   -0.48    1.70
   0 -11  -4    4.44    3.09
   0 -11  -4    5.67    5.28
   0 -11   4   -2.50    3.49
   0 -11   4    1.74    0.81
   0 -11  -5   -0.33    2.36
   0  11  -5    0.96    1.72
   0 -11  -5    2.79    3.85
   0 -11   5    0.97    3.70
   0 -11  -6   18.88    5.64
   0  11  -6   22.89    5.85
   0 -11   6   19.54    6.09
   0 -11  -6    9.51    5.22
   0  11  -7   62.20   10.59
   0 -11  -7   54.38   10.02
   0  11   7   47.54    8.48
   0 -11   7   44.28    8.47
   0 -11  -8    2.74    3.95
   0  11  -8    3.34    2.81
   0  11   8    6.25    3.96
   0 -11   8    4.20    2.14
   0  11   8   -6.09    4.88
   0  11  -9    8.38    6.32
   0 -11  -9    6.09    5.10
   0 -11   9    0.96    2.81
   0  11   9    1.24    3.48
   0  11   9   -0.42    4.28
   0  11 -10    5.50    5.43
   0 -11 -10    2.95    6.56
   0  11  10   -3.39    4.12
   0 -11  10   11.51    4.94
   0  11  10   -1.00    4.36
   0  11 -11   12.51    8.26
   0 -11 -11   14.50    7.38
   0 -11  11   12.81    4.58
   0  11  11   14.63    5.63
   0  11  11    3.79    5.21
   0  11 -12   -3.18    4.28
   0 -11 -12    7.70    7.43
   0  11  12   -2.64    5.83
   0  11  12    3.38    5.15
   0 -11 -13    7.09    4.15
   0  11 -13    1.76    4.81
   0  11  13   11.21    6.68
   0  11  13   19.12    7.15
   0  11 -14   13.06    7.25
   0 -11 -14    9.55    5.05
   0  11  14   18.82    8.07
   0 -11 -15   -4.51    6.36
   0  11 -15   -1.98    4.28
   0  11  15   -1.96    4.11
   0  11 -16    2.76    4.63
   0 -11 -16   -0.33    6.58
   0  11  16    3.16    4.34
   0 -11 -17   -7.29    5.63
   0  11 -17   18.51    8.31
   0 -12   0  112.48   13.93
   0  12   0  121.19    8.18
   0 -12  -1 1052.28   43.19
   0 -12   1 1010.22   42.50
   0  12  -1 1000.19   16.61
   0  12   2    3.49    1.14
   0 -12  -2    2.79    1.13
   0  12   2    2.86    1.13
   0 -12   2    4.30    2.91
   0 -12  -2   -0.69    2.92
   0 -12  -3  147.46   16.46
   0 -12   3  117.09   14.54
   0  12  -3  119.95    8.31
   0 -12  -3  135.48    9.06
   0  12  -4   44.44    6.38
   0 -12  -4   43.63    6.23
   0 -12   4   37.21    8.85
   0 -12  -4   28.63    8.32
   0 -12   5 1296.39   47.50
   0 -12  -5 1291.66   48.43
   0 -12   5 1249.08   22.13
   0 -12  -5 1261.31   38.20
   0  12  -5 1254.12   37.19
   0 -12  -6  103.57   12.19
   0 -12   6   87.42   12.72
   0 -12  -6  101.61   14.09
   0  12  -6  116.67   12.54
   0 -12  -7  387.19   25.51
   0 -12   7  382.16   26.06
   0  12  -7  362.82   24.38
   0  12  -8   23.21    7.65
   0 -12  -8   14.22    6.38
   0  12   8   15.42    6.03
   0 -12   8   10.54    4.87
   0 -12  -9  168.57   19.30
   0 -12   9  158.26   16.68
   0  12   9  176.29   18.63
   0  12  -9  174.98   19.94
   0  12   9  162.15   18.53
   0  12 -10   26.51    8.97
   0 -12 -10   48.49   11.40
   0  12  10   44.61   10.26
   0 -12  10   35.58    8.11
   0  12  10   35.09    8.49
   0 -12 -11  147.39   20.86
   0 -12  11  175.17   17.39
   0  12  11  174.36   20.29
   0  12  11  205.51   21.76
   0  12 -11  179.80   22.80
   0 -12 -12   -2.44    4.19
   0  12 -12    1.88    5.11
   0  12  12   -0.76    4.68
   0  12  12    1.59    4.04
   0 -12 -13   -2.26    5.92
   0  12 -13    1.48    3.95
   0  12  13   13.80    5.98
   0  12  13    2.28    3.44
   0  12 -14    5.64    7.70
   0 -12 -14    2.19    4.43
   0  12  14   -0.98    4.26
   0  12 -15    1.07    6.17
   0 -12 -15    5.39    7.12
   0  12  15   12.13    7.74
   0 -12 -16    2.17    6.34
   0  12 -16    4.21    6.00
   0  12  16    1.34    6.09
   0 -12 -17   21.90   12.77
   0  12 -17   29.87   12.72
   0 -13   0    0.12    3.11
   0  13   0   -0.49    1.21
   0 -13   1   10.43    5.28
   0 -13  -1   14.00    6.64
   0  13  -1   15.58    2.37
   0 -13   2    2.18    3.34
   0 -13  -2    1.31    3.37
   0 -13  -3   89.47   13.71
   0 -13   3   96.80   13.80
   0 -13  -3  113.62    8.07
   0  13  -3   98.86    7.28
   0  13  -4    5.66    2.55
   0 -13  -4    6.20    3.08
   0 -13   4    2.95    3.96
   0 -13  -4    9.70    6.70
   0  13  -5   58.59    8.25
   0 -13  -5   86.99   14.15
   0 -13   5   61.77   10.98
   0 -13  -5   67.54    9.03
   0  13  -6   41.27    7.64
   0 -13  -6   59.33    9.34
   0 -13   6   44.16    9.28
   0 -13   6   48.01    5.10
   0 -13  -6   50.90   10.57
   0 -13  -7   24.33    6.88
   0  13  -7   36.56    8.04
   0 -13   7   27.82    7.26
   0  13  -8   48.03    9.43
   0 -13  -8   37.67    8.71
   0  13   8   41.58    9.05
   0 -13   8   42.67    9.22
   0 -13  -9   13.23    6.06
   0  13  -9   19.59    7.23
   0 -13   9    5.69    4.37
   0  13   9   14.06    6.61
   0  13   9   19.26    7.57
   0  13 -10    4.97    6.03
   0 -13 -10    0.74    3.86
   0  13  10    1.09    5.12
   0 -13  10   -0.62    3.29
   0  13  10   -1.26    5.26
   0  13 -11    0.47    5.36
   0 -13 -11   -1.01    4.49
   0 -13  11    1.17    3.04
   0  13  11    2.21    4.03
   0  13  11    1.36    3.33
   0  13 -12   29.23    9.45
   0 -13 -12   26.79   10.44
   0  13  12   41.43   11.09
   0  13  12   49.13   11.77
   0 -13 -13   10.36    5.75
   0  13 -13    2.59    4.97
   0  13  13   -0.82    5.09
   0  13  13    2.33    6.60
   0  13 -14    0.15    6.75
   0 -13 -14   11.69    9.53
   0  13  14    9.19    6.63
   0  13  14    2.77    5.77
   0  13 -15   -7.30    6.89
   0 -13 -15  -16.14    9.15
   0  13  15    4.01    6.61
   0 -13 -16    5.18    8.35
   0  13 -16    2.61    5.85
   0 -13 -17  -16.83   10.47
   0  13 -17    7.22    9.21
   0 -14   0  162.60   18.71
   0  14   0  148.77    9.48
   0 -14  -1  618.42   36.04
   0  14  -1  576.09   12.76
   0 -14   1  591.04   34.98
   0 -14  -2  114.84   15.44
   0 -14   2   84.59   13.59
   0 -14   3  258.85   23.12
   0 -14  -3  244.47   23.09
   0 -14  -3  241.19   11.00
   0  14  -3  251.09   10.68
   0 -14  -4   45.38    6.17
   0 -14   4   48.19    9.93
   0 -14  -4   69.54   12.81
   0  14  -4   56.07    6.67
   0 -14   5  186.21   19.73
   0 -14  -5  186.50   20.11
   0 -14  -5  163.47   13.45
   0  14  -5  166.39   13.29
   0 -14   6  184.27   19.72
   0 -14  -6  172.19   19.60
   0 -14   6  162.80    7.39
   0 -14  -6  142.77   14.08
   0  14  -6  167.17   15.06
   0 -14   7  295.46   24.82
   0 -14  -7  243.77   20.02
   0  14  -7  285.97   21.48
   0 -14  -8   34.27    8.04
   0  14  -8   32.20    8.34
   0  14   8   36.95    8.70
   0 -14   8   33.85    8.58
   0 -14   9  217.04   21.40
   0  14   9  227.60   22.08
   0  14  -9  203.22   21.19
   0  14   9  215.28   22.22
   0 -14  -9  190.82   20.50
   0  14 -10   71.20   13.04
   0 -14 -10   76.45   14.23
   0 -14  10   62.08   11.95
   0  14  10   93.42   15.25
   0  14  10   49.54   11.37
   0 -14 -11   97.86   17.01
   0  14 -11  145.06   20.29
   0  14  11  134.62   18.27
   0 -14  11  150.58   17.44
   0  14  11  110.78   17.22
   0  14 -12   17.35    8.37
   0 -14 -12   16.07    8.65
   0  14  12   14.21    7.49
   0  14  12   14.16    6.21
   0 -14 -13   25.52    9.67
   0  14 -13   45.49   12.68
   0  14  13   27.92   10.20
   0  14  13   51.29   12.35
   0 -14 -14   -0.30    5.47
   0  14 -14   -1.74    6.67
   0  14  14    3.89    5.85
   0  14  14    0.79    4.81
   0  14 -15   49.36   14.46
   0 -14 -15   43.73   14.51
   0  14  15   33.31   10.73
   0  14 -16   -2.93    4.54
   0 -14 -16   13.66   10.15
   0 -14 -17   27.26   14.10
   0  14 -17   10.21    4.88
   0 -15   0    4.96    4.48
   0  15   0    1.83    1.55
   0 -15  -1   18.39    7.79
   0 -15   1   15.80    6.13
   0  15  -1   12.32    1.98
   0 -15  -2   60.64   12.66
   0 -15   2   60.53   11.49
   0 -15  -3   28.08    3.45
   0 -15   3   33.57    9.62
   0 -15  -3   44.11   10.98
   0  15   3   25.65    2.98
   0  15   3   29.78    3.38
   0 -15   3   26.60    3.37
   0 -15   3   32.15    3.74
   0  15  -4   17.37    3.62
   0 -15  -4   12.45    3.01
   0 -15  -4    3.83    5.53
   0 -15   4   20.24    7.36
   0 -15  -5    4.71    2.80
   0  15  -5    8.74    3.51
   0 -15  -5    1.87    4.15
   0 -15   5    3.52    3.24
   0 -15  -6   51.26    8.40
   0  15  -6   60.23    8.95
   0 -15  -6   67.49   13.08
   0 -15   6   40.78    9.85
   0  15  -7    5.11    3.26
   0 -15  -7    5.33    3.51
   0 -15   7    2.30    4.79
   0 -15  -8    7.62    5.13
   0  15  -8    4.18    3.42
   0 -15   8    5.10    4.57
   0  15  -9   12.53    5.46
   0 -15  -9   10.06    5.22
   0 -15   9   12.46    4.97
   0  15   9   15.01    6.13
   0 -15 -10   32.51    9.96
   0  15 -10   35.21   10.65
   0  15  10   29.15    8.75
   0 -15  10   36.63    9.52
   0  15  10   20.66    8.19
   0 -15 -11    8.93    5.95
   0  15 -11   10.96    7.15
   0  15  11    3.66    6.61
   0 -15  11    1.42    4.43
   0  15  11   -4.30    4.78
   0  15 -12    1.42    4.64
   0 -15 -12   11.17    8.11
   0  15  12   -7.85    6.47
   0  15  12   14.67    7.38
   0  15 -13   24.14    8.76
   0 -15 -13   15.00    7.17
   0  15  13   24.49    9.67
   0  15  13    8.02    6.88
   0 -15 -14    5.79    6.51
   0  15 -14   -1.73    4.05
   0  15  14   -0.09    4.14
   0  15  14    7.51    6.67
   0  15 -15   15.53    9.29
   0 -15 -15    5.46    5.26
   0  15  15   12.04    8.04
   0 -15 -16    3.39    5.75
   0  15 -16    5.18    5.37
   0  15 -17    0.85    4.94
   0 -15 -17   10.58    7.08
   0 -16   0  535.12   36.32
   0  16   0  508.94   17.65
   0 -16   1   72.54   13.84
   0 -16  -1   54.60   11.54
   0 -16   2  168.36   20.51
   0 -16  -2  163.65   20.19
   0 -16   3   59.74   12.30
   0 -16  -3   49.45   11.73
   0 -16   4  219.34   23.09
   0 -16  -4  202.16   22.55
   0  16  -4  215.43   11.62
   0 -16  -4  205.09   11.88
   0 -16  -5   65.02    8.15
   0 -16   5   54.70   12.21
   0  16  -5   73.62    8.43
   0 -16   6  507.00   35.20
   0 -16  -6  473.05   34.54
   0 -16  -6  522.30   26.09
   0  16  -6  486.32   24.53
   0  16  -7   13.56    4.76
   0 -16  -7   21.69    5.54
   0 -16   7   22.36    8.09
   0 -16   8  299.34   26.84
   0 -16  -8  287.13   23.22
   0  16  -8  278.08   22.60
   0  16  -9   48.16   10.69
   0 -16  -9   50.98   10.74
   0  16   9   39.47   10.09
   0 -16   9   67.86   13.44
   0 -16  10  182.10   21.30
   0  16  10  174.48   20.92
   0  16 -10  207.90   22.72
   0  16  10  217.27   24.03
   0 -16 -10  211.74   22.89
   0  16 -11    5.64    5.50
   0 -16 -11    1.12    5.16
   0 -16  11    3.19    2.98
   0  16  11   -3.84    4.88
   0  16  11    3.60    5.64
   0  16 -12   44.30   12.89
   0 -16 -12   68.01   15.10
   0  16  12   86.82   16.01
   0  16  12   69.06   14.46
   0  16 -13   11.32    7.72
   0 -16 -13   25.85   11.17
   0  16  13   23.53    8.78
   0  16  13   12.46    8.24
   0  16 -14   31.06   12.19
   0 -16 -14   30.21   12.25
   0  16  14   14.59    7.76
   0  16  14   15.30    9.46
   0  16 -15   18.85   10.55
   0 -16 -15    3.32    6.94
   0  16 -16   41.19   14.25
   0 -16 -16   43.35   14.97
   0 -17   0    6.82    5.78
   0  17   0    3.07    1.71
   0 -17   1   27.48    9.47
   0 -17  -1   32.19    9.65
   0  17   1   34.26    5.92
   0 -17  -2    2.88    3.64
   0 -17   2   -1.22    3.23
   0 -17   3   -3.03    5.27
   0 -17  -3   -0.32    3.26
   0 -17  -4   13.41    3.15
   0 -17   4   12.60    6.60
   0 -17  -4   16.42    7.87
   0  17   4    6.21    1.86
   0  17   4   11.79    2.51
   0 -17   4    9.17    2.41
   0 -17  -5   22.91    4.52
   0  17  -5   19.74    4.42
   0 -17  -5   29.35   10.09
   0 -17   5   19.36    8.40
   0 -17  -6   -2.87    2.49
   0  17  -6    1.69    2.01
   0 -17   6    1.10    3.50
   0 -17  -7    2.95    2.28
   0  17  -7    5.37    3.07
   0 -17   7    8.41    5.36
   0 -17  -8    4.54    4.41
   0  17  -8    7.36    4.70
   0 -17   8    8.51    3.60
   0 -17  -9   13.25    6.46
   0  17  -9    9.57    5.25
   0 -17   9    2.53    4.02
   0  17   9   13.49    6.57
   0 -17 -10   -6.01    4.97
   0  17 -10    6.23    3.70
   0 -17  10   -0.35    4.79
   0  17  10    7.29    5.41
   0  17  10    5.79    6.68
   0  17 -11   16.86    7.52
   0 -17 -11   21.53    8.03
   0  17  11   24.77    9.04
   0 -17  11   16.17    6.59
   0  17  11   27.53    9.26
   0 -17 -12    1.10    4.34
   0  17 -12    4.13    4.12
   0  17  12   -5.35    6.12
   0  17  12   -2.35    5.19
   0  17 -13   -4.87    5.73
   0 -17 -13    7.25    7.25
   0  17  13   11.48    6.36
   0  17  13   -6.02    8.07
   0  17 -14   10.46    7.34
   0  17  14   -3.06    5.50
   0  17  14   15.33    8.67
   0  17 -15    7.62    6.13
   0 -18   0   93.03   16.10
   0  18   0   88.28    7.22
   0 -18   1   -3.02    4.94
   0 -18  -1    1.93    5.67
   0  18   1    4.24    2.42
   0 -18  -2   12.71    7.55
   0 -18   2   19.60    8.52
   0 -18   3    5.20    5.13
   0 -18  -3    3.71    5.18
   0 -18  -4  118.54   18.90
   0 -18   4   93.37   16.24
   0  18  -5   26.08    4.48
   0 -18  -5   23.55    9.12
   0 -18   5   18.30    7.93
   0 -18   6  200.21   23.82
   0 -18  -6  194.71   23.50
   0  18  -6  182.76   14.02
   0  18  -7    4.17    2.61
   0 -18   7   -0.02    3.89
   0 -18   8  213.38   24.28
   0  18  -8  200.32   18.72
   0  18  -9    8.68    4.55
   0  18   9   25.40    8.34
   0 -18   9   19.31    7.43
   0  18 -10  119.22   16.81
   0  18  10  118.52   18.07
   0 -18  10  113.57   17.51
   0  18  10  109.09   18.32
   0  18 -11   16.74    7.65
   0  18  11    5.69    5.37
   0  18  11   17.80    7.42
   0  18 -12    6.31    3.70
   0  18  12   11.84    6.63
   0  18  12   11.09    6.02
   0  18  13    5.77    5.26
   0  18  13    7.67    7.71
   0 -19   0   -2.10    3.29
   0  19   0    1.17    1.44
   0 -19  -1   84.32   16.11
   0  19   1   77.04    8.57
   0 -19   1   95.64   17.12
   0 -19  -2   22.59    6.84
   0 -19   2   36.90   10.59
   0 -19   3    4.85    5.17
   0 -19  -3   16.12    8.03
   0 -19   4    9.38    6.63
   0 -19  -4   12.27    8.21
   0 -19  -5   -0.26    4.06
   0 -19   5    3.96    5.35
   0 -19   6   25.69    8.18
   0 -19  -6   18.62    9.75
   0 -19   7   -1.58    3.49
   0 -19   8   31.03    9.89
   0  19   9   11.72    7.80
   0 -19   9   11.31    7.01
   0  19  10   58.03   13.51
   0 -19  10   34.11   10.51
   0  19  10   76.83   15.70
   0  19  11    9.30    6.30
   0  19  11    6.77    6.49
   0  19  12   -7.97    5.33
   0  19  12   -1.09    4.81
   0  19  13    5.73    4.26
   0  19  13   15.62    8.32
   0 -20   0    7.06    4.32
   0 -20  -1  493.22   39.31
   0 -20   1  451.10   37.55
   0  20   1  462.74   20.51
   0 -20   2  125.79   20.26
   0  20   2  111.01   12.02
   0 -20  -2   80.81   16.23
   0 -20  -3  147.39   21.90
   0 -20   3  146.01   21.43
   0 -20  -4   31.22   10.99
   0 -20   4    8.23    4.96
   0 -20   5  128.64   20.14
   0 -20  -5  117.84   20.20
   0 -20  -6   47.68   12.87
   0 -20   6   45.97   12.26
   0 -20   7  197.38   24.99
   0 -20   8   49.68   12.80
   0 -20   9   46.24   12.45
   0 -20  10   15.96    8.35
   0  20  10   20.49    9.45
   0  20  11   20.15    9.35
   0  20  11   15.41    7.49
   0  20  12    3.60    5.26
   0  20  12    1.46    5.40
   0 -21   0    3.36    4.60
   0 -21   1   18.55    8.48
   0 -21  -1   36.95   13.56
   0 -21   2   -5.41    8.38
   0 -21  -2   -6.41    3.76
   0  21   2    0.74    2.27
   0 -21   3   -1.06    4.54
   0 -21  -3    7.94    8.95
   0 -21   4    9.57    4.88
   0 -21  -4   10.05    7.19
   0 -21   5   -0.99    6.04
   0 -21  -5    8.65    6.93
   0 -21   6   11.02    7.67
   0 -21   7   10.36    7.90
   0 -21   8   18.42    8.98
   0 -21   9    6.40    4.62
   0  21  10    9.53    6.75
   0 -21  10   10.16    7.15
   0  21  11    3.99    5.81
   0  21  11    4.35    7.93
   0 -22   0   19.83    9.64
   0 -22  -1  275.10   31.64
   0 -22   1  274.06   30.86
   0 -22  -2   63.31   15.34
   0 -22   2  112.55   20.29
   0 -22   3  319.13   33.63
   0 -22  -3  327.51   34.13
   0 -22  -4   17.66   10.35
   0 -22   4   -5.11    6.01
   0 -22  -5   49.97   13.80
   0 -22   5   59.70   15.39
   0 -22   6    2.91    3.98
   0 -22   7   79.33   16.82
   0 -22   8   21.46   10.23
   0 -22   9   46.56   13.37
   0  22  10    1.71    5.78
   0 -22  10    8.69    8.50
   0  22  11   47.78   13.46
   0 -23   0    4.67    5.21
   0 -23   1   -1.64    7.35
   0 -23  -1   -2.00    4.98
   0 -23   2    0.51    6.30
   0 -23  -2    1.80    7.80
   0 -23  -3   38.12   13.28
   0 -23   3   64.09   15.91
   0 -23  -4    4.85    5.20
   0 -23   4    0.19    4.59
   0 -23  -5   10.26    6.41
   0 -23   5   -3.28    5.81
   0 -23   6   44.60   13.09
   0 -23   7   -0.53    4.57
   0 -23   8    4.99    5.74
   0 -23   9   -5.62    7.99
   0 -23  10    4.58    5.72
   0  23  10    3.69    4.35
   0 -24   0  168.66   25.58
   0 -24  -1   55.54   15.02
   0 -24   1   39.82   13.69
   0 -24   2   99.67   20.01
   0 -24  -2   96.00   19.18
   0 -24   3   50.67   15.72
   0 -24  -3   41.73   13.50
   0 -24   4   77.62   17.57
   0 -24  -4  107.32   20.18
   0 -24  -5   30.51   11.98
   0 -24   5   30.19   10.84
   0 -24   6   69.85   16.90
   0 -24   7    1.94    5.18
   0 -24   8   26.12   10.85
   0 -24   9    1.19    5.30
   0 -25   0   31.41   11.40
   0 -25  -1    7.70    6.56
   0 -25   1   16.13   10.17
   0 -25   2    6.78    5.04
   0 -25  -2    2.15    5.53
   0 -25   3    5.58    7.97
   0 -25  -3    2.49    5.46
   0 -25   4   -0.64    6.29
   0 -25  -4    3.57    8.50
   0 -25   5   -0.61    5.68
   0 -25   6   40.41   13.71
   0 -25   7    5.78    7.51
   0 -25   8    3.93    6.00
   0 -25   9    4.78    4.53
   0 -26   0   52.08   15.83
   0 -26   1   11.23    8.72
   0 -26  -1   12.65    8.33
   0 -26   2   26.21   11.49
   0 -26  -2    9.04    7.45
   0 -26  -3   -3.82    7.74
   0 -26   3    8.04    6.86
   0 -26  -4    7.40    6.02
   0 -26   4    4.12    4.73
   0 -26   5    6.65    7.05
   0 -26   6    8.23    8.59
   0 -26   7   15.81    8.89
   0 -26   8   32.53   13.28
   0 -26   9   -0.18    5.22
   0 -27   0    1.63    4.91
   0 -27  -1    0.90    5.51
   0 -27   1   -0.98    4.84
   0 -27  -2    9.94    9.57
   0 -27   2    6.06    7.89
   0 -27  -3   10.33    6.93
   0 -27   3   17.00   11.00
   0 -27   4   15.99   10.55
   0 -27   5   12.03    8.13
   0 -27   6   29.85   13.19
   0 -27   7    4.24    8.37
   0 -27   8   -0.32    6.56
   0 -27   9    4.66    6.11
   1   0 -18    2.78    5.34
   1   0 -17   44.21   16.70
   1   0 -16    1.60    6.21
   1   0 -15   17.47   10.54
   1   0 -14    6.03    6.69
   1   0 -13   47.39   13.58
   1   0 -12    0.39    7.14
   1   0 -11  115.02   18.51
   1   0 -10    5.36    6.70
   1   0  -9   15.57    7.29
   1   0  -8    2.49    4.72
   1   0  -7   15.36    6.05
  -1   0   6   -4.66    2.88
   1   0  -6   -0.29    1.87
   1   0  -6   -0.41    1.72
  -1   0   5  563.34   25.51
   1   0  -5  566.10   20.18
   1   0  -5  525.45   25.18
   1   0  -4    5.04    3.62
  -1   0   4    4.42    3.00
   1   0  -4    0.14    0.82
  -1   0   3  154.87   10.74
   1   0  -3  170.60   11.27
   1   0  -3  163.94    8.47
   1   0  -2    3.05    2.40
  -1   0   2    1.51    1.68
   1   0  -2    2.52    1.14
   1   0  -1 9908.87   61.82
  -1   0   1 9876.26   61.92
  -1   0   1 9999.00   61.38
   1   0  -1 9906.74   62.78
  -1   0   1 9984.54   62.90
   1   0   0    1.52    1.26
   1   0   0    0.39    0.61
  -1   0   0   -0.87    0.79
   1   0   1 9926.66   65.63
  -1   0  -1 9948.16   65.62
  -1   0  -1 9741.62   41.96
  -1   0  -2   -0.46    0.94
   1   0   2    0.60    1.03
  -1   0  -3  216.39   10.55
   1   0   3  196.68    8.80
  -1   0  -3  183.74    8.66
  -1   0  -4   -0.57    2.73
  -1   0  -4   -0.33    1.57
   1   0   4   -0.22    1.23
  -1   0  -4    0.85    1.30
  -1   0  -5 1556.54   43.79
  -1   0  -5 1594.79   36.76
  -1   0  -5 1602.14   32.65
   1   0   5 1598.16   31.99
  -1   0  -6    1.13    3.02
  -1   0  -6    0.17    1.93
  -1   0  -6   -0.75    1.92
   1   0   6    0.48    2.35
  -1   0  -7 1268.97   46.39
   1   0   7 1323.41   34.74
  -1   0  -7 1320.97   35.61
  -1   0  -8    1.53    5.84
   1   0   8    1.01    1.97
  -1   0  -9 1076.96   48.98
   1   0   9 1147.54   37.00
  -1   0 -10  -22.87    8.17
  -1   0 -11   17.34    8.87
  -1   0 -12   -0.98    4.54
  -1   0 -13  121.63   20.84
  -1   0 -14   -5.66    9.14
  -1   0 -15  125.84   23.23
  -1   0 -16    2.52    8.22
  -1   0 -17   58.76   18.22
   1   1 -18   22.41   12.90
   1  -1 -18    1.15    5.83
   1  -1 -17   -8.76    7.29
   1   1 -17    8.56   10.59
   1  -1 -16    5.34    6.44
   1   1 -16   45.27   15.58
   1   1 -15    7.44    6.38
   1  -1 -15    3.70    6.04
   1  -1 -14   27.85   11.66
   1   1 -14   19.62   10.19
   1   1 -13    5.58    4.21
   1  -1 -13    6.19    6.66
   1   1 -12   26.25   10.23
   1  -1 -12   44.21   12.52
   1  -1 -11    8.54    6.90
   1   1 -11    1.53    7.14
   1  -1 -10  185.11   21.49
   1   1 -10  204.06   22.77
   1   1  -9   25.48    8.05
   1  -1  -9   28.21    9.78
   1   1  -8   48.78   10.96
   1  -1  -8   60.81   11.24
   1   1  -7  110.95   13.66
   1  -1  -7  124.58   14.79
  -1   1   7  142.71   11.98
  -1  -1   6    2.43    2.12
  -1   1   6   -1.00    2.76
   1  -1  -6    5.55    3.72
   1   1  -6    6.26    4.23
   1  -1  -6   11.92    3.91
   1  -1  -6    7.93    2.86
   1   1  -6    1.56    1.84
  -1   1   6    6.77    3.77
   1  -1  -5    6.59    4.63
  -1  -1   5   -0.15    2.04
   1   1  -5    0.96    3.15
  -1   1   5    3.54    2.84
   1  -1  -5   -0.66    1.56
   1  -1  -5   -0.37    2.12
   1   1  -5    1.14    2.10
  -1   1   5   -0.54    1.61
  -1  -1   4  796.97   27.39
  -1   1   4  766.96   26.81
   1  -1  -4  693.34   21.77
   1  -1  -4  773.64   22.10
   1  -1  -4  795.75   27.48
   1   1  -4  771.87   21.08
   1   1  -4  800.35   27.59
  -1   1   4  780.50   21.08
  -1  -1   3  346.48   16.00
  -1   1   3  349.36   16.07
   1  -1  -3  335.66   12.95
   1  -1  -3  343.16   12.87
   1   1  -3  322.85   15.46
   1  -1  -3  346.36   16.03
  -1   1   3  349.06   12.46
   1  -1  -2  984.29   17.66
  -1   1   2  953.57   17.40
   1   1  -2 1009.61   23.36
   1  -1  -2  974.18   23.09
   1  -1  -2  979.62   18.29
  -1   1   2 1024.38   23.49
  -1  -1   2  972.30   23.18
  -1   1   2 1005.71   17.60
  -1   1   1    4.48    2.64
  -1  -1   1   14.72    3.37
   1   1  -1   11.29    3.22
   1  -1  -1   18.06    3.76
  -1   1   1   14.12    3.10
  -1  -1   1   25.54    3.09
   1   1  -1   15.28    3.64
   1  -1  -1   20.14    3.68
  -1  -1   1   18.27    3.46
   1   1   0  278.48    9.47
   1  -1   0  272.89    9.91
  -1   1   0  288.20   10.00
  -1  -1   0  287.46    9.57
   1  -1   0  296.27   10.22
  -1   1   0  289.98   10.07
   1   1   0  272.69    9.99
  -1  -1   0  289.95   10.08
   1   1   1  378.32   12.91
  -1   1  -1  382.66   12.98
   1  -1   1  384.77   13.05
  -1  -1  -1  388.86   13.13
  -1  -1  -2  334.09   11.04
   1   1   2  340.27   10.92
   1  -1   2  350.20    8.32
  -1   1  -2  345.14    8.35
  -1  -1  -3  335.19   13.25
  -1  -1  -3  338.11    8.72
   1   1   3  353.40   13.60
   1  -1   3  366.99   10.98
   1   1   3  360.20   13.00
  -1   1  -3  335.35   10.69
  -1   1  -4    2.18    2.47
  -1  -1  -4    0.73    3.44
  -1  -1  -4    1.36    1.07
   1   1   4    2.04    2.34
  -1   1  -4   -0.76    1.22
   1  -1   4    2.36    1.59
  -1  -1  -5   47.87    8.17
  -1   1  -5   35.04    7.25
  -1  -1  -5   54.22    6.87
  -1   1  -5   49.95    5.60
   1   1   5   46.39    5.99
  -1  -1  -6    8.09    3.76
  -1   1  -6    8.74    4.69
  -1  -1  -6    7.47    3.18
   1   1   6    6.62    2.67
  -1   1  -6    8.57    2.95
  -1  -1  -6    7.71    3.15
  -1  -1  -7 1040.27   42.17
  -1   1  -7  922.64   39.53
  -1  -1  -7  991.58   31.98
  -1   1  -7 1013.07   30.30
   1   1   7  981.59   30.79
  -1  -1  -8   12.31    6.16
  -1   1  -8   11.71    6.78
   1   1   8    9.68    3.77
  -1   1  -9   93.78   15.36
  -1  -1  -9   81.97   14.21
   1   1   9   81.35   10.36
  -1  -1 -10    9.92    5.28
  -1   1 -10    4.62    4.76
   1   1  10    2.62    4.74
  -1  -1 -11    4.66    6.32
  -1   1 -11   12.24    6.05
  -1  -1 -12    1.82    5.93
  -1   1 -12   12.34    8.11
  -1  -1 -13    9.28    6.15
  -1   1 -13    8.69    6.38
  -1  -1 -14    1.76    5.04
  -1   1 -14   -2.39    7.21
  -1   1 -15   30.32   12.88
  -1  -1 -15   13.60    9.20
  -1   1 -16   -5.58    6.99
  -1  -1 -16   -1.11    6.44
  -1  -1 -17    1.99    8.53
  -1   1 -17    1.87    7.29
   1  -2 -18    3.74    6.75
   1   2 -17   17.24   10.46
   1  -2 -17    3.03    5.76
   1  -2 -16    2.40    5.66
   1   2 -16   -4.67    7.78
   1  -2 -15    4.23    8.13
   1   2 -15   -1.39    5.26
   1  -2 -14    7.20    6.65
   1   2 -14    2.63    5.99
   1   2 -13   64.02   15.55
   1  -2 -13   29.89   11.00
   1   2 -12   36.63   11.57
   1  -2 -12   29.45   10.59
   1   2 -11   87.05   15.67
   1  -2 -11   96.16   16.96
   1  -2 -10  272.87   26.06
   1   2 -10  291.02   27.56
   1   2  -9  235.40   23.03
   1  -2  -9  233.18   23.30
  -1   2   9  245.43   17.91
   1  -2  -8  135.12   16.50
   1   2  -8   97.74   14.17
  -1   2   8  125.83   11.96
   1  -2  -7  154.23   16.43
   1   2  -7  129.50   14.86
  -1   2   7  148.93   12.32
  -1   2   6   65.00    9.63
  -1  -2   6   43.85    7.86
   1   2  -6   48.48    9.12
   1  -2  -6   52.21    9.16
   1  -2  -6   49.05    7.26
   1   2  -6   50.73    6.64
  -1   2   6   52.53    7.04
   1  -2  -6   49.95    7.12
  -1  -2   5  518.05   24.60
  -1   2   5  519.26   24.41
   1  -2  -5  456.35   19.81
   1   2  -5  569.57   25.91
  -1   2   5  538.79   19.99
   1  -2  -5  504.72   24.66
   1  -2  -5  522.55   20.89
  -1  -2   4  215.11   14.34
  -1   2   4  226.46   14.60
   1  -2  -4  232.15   12.52
  -1   2   4  233.02   12.46
  -1   2   4  247.35   12.39
   1  -2  -4  224.96   14.88
   1   2  -4  237.91   15.11
   1  -2  -4  245.96   13.03
  -1   2   3  185.71   11.77
  -1  -2   3  179.05   11.54
   1  -2  -3  185.82    9.67
  -1   2   3  194.92    9.79
   1  -2  -3  194.82   10.32
  -1   2   3  197.13    9.93
   1   2  -3  204.61   12.37
   1  -2  -3  182.24   11.76
  -1   2   2 2484.42   28.79
  -1   2   2 2568.62   30.64
  -1   2   2 2549.58   36.98
   1   2  -2 2530.84   36.84
  -1  -2   2 2565.51   37.22
   1  -2  -2 2500.24   36.71
   1  -2  -2 2482.93   32.30
   1  -2  -1 1480.99   23.92
   1   2  -1 1516.05   24.42
  -1  -2   1 1518.04   24.45
  -1   2   1 1507.65   24.26
   1   2  -1 1430.58   20.81
  -1  -2   1 1461.49   20.96
  -1   2   1 1457.71   24.04
  -1  -2   1 1442.54   24.23
  -1   2   1 1488.65   19.34
   1  -2   0  604.02   15.23
  -1   2   0  610.47   15.15
  -1   2   0  580.42   14.33
  -1  -2   0  579.66   14.36
   1  -2   0  602.07   14.50
   1   2   0  582.25   14.28
   1  -2   1 1653.41   27.09
   1   2   1 1675.08   26.99
  -1   2  -1 1706.18   27.36
  -1  -2  -1 1658.53   27.05
   1  -2   1 1699.51   26.28
  -1   2  -2  374.84    9.78
   1   2   2  389.66   12.16
  -1  -2  -3   10.11    2.07
   1   2   3   10.81    2.77
  -1  -2  -3    9.24    2.16
  -1   2  -3   12.43    2.20
  -1   2  -4 1338.61   36.12
  -1  -2  -4 1383.12   37.08
  -1  -2  -4 1280.07   21.22
   1   2   4 1279.88   29.64
  -1  -2  -4 1281.94   30.06
   1   2   4 1283.63   29.26
  -1   2  -4 1283.00   23.60
  -1  -2  -5  829.04   31.81
  -1   2  -5  892.02   32.71
  -1  -2  -5  897.89   27.93
   1   2   5  843.87   26.96
   1   2   5  880.75   18.04
   1   2   5  873.25   25.97
  -1   2  -5  855.38   21.99
  -1  -2  -6   89.21   11.77
  -1   2  -6   81.62   10.91
  -1  -2  -6   72.87    8.78
   1   2   6   77.06    5.53
  -1   2  -6   76.55    7.51
   1   2   6   84.31    8.79
  -1   2  -7  234.58   20.24
  -1  -2  -7  255.53   21.05
   1   2   7  219.43    9.48
  -1   2  -7  237.42   14.34
   1   2   7  229.93   15.57
  -1   2  -8  436.46   29.08
  -1  -2  -8  467.05   30.28
   1   2   8  462.14   13.90
   1   2   8  513.94   24.33
  -1  -2  -9  366.31   28.98
  -1   2  -9  380.23   28.95
   1   2   9  380.37   12.54
   1   2   9  403.98   22.80
  -1  -2 -10  117.05   17.44
  -1   2 -10  117.12   16.93
   1   2  10  124.61   13.37
  -1  -2 -11   42.97   11.09
  -1   2 -11   50.06   12.26
   1   2  11   35.64    7.91
  -1  -2 -12    8.50    5.00
  -1   2 -12    9.72    6.68
   1   2  12   10.90    4.91
  -1  -2 -13   55.31   14.69
  -1   2 -13   37.50   11.82
  -1   2 -14   48.87   13.06
  -1  -2 -14   79.28   16.77
  -1   2 -15   56.79   16.51
  -1  -2 -15   31.24   12.03
  -1  -2 -16    1.50    5.43
  -1   2 -16   10.04    7.73
  -1  -2 -17   23.37   12.45
  -1   2 -17  -15.21   10.06
   1   3 -17   14.09   10.08
   1  -3 -17   16.74   10.32
   1  -3 -16   -1.38    5.95
   1   3 -16  -14.90    9.22
   1  -3 -15    8.71    7.32
   1   3 -15    3.60    5.48
   1   3 -14   -2.26    7.18
   1  -3 -14    1.03    4.95
   1   3 -13   29.58   10.79
   1  -3 -13   19.00    8.44
   1  -3 -12   28.69   10.78
   1   3 -12   23.54    9.77
   1  -3 -11  105.14   18.14
   1   3 -11  116.86   18.78
  -1   3  11   91.02   10.27
  -1   3  11   92.42   12.67
   1   3 -10   69.15   13.84
   1  -3 -10   72.35   14.50
  -1   3  10   61.44   10.17
   1  -3  -9  167.65   19.55
  -1   3   9  172.64   15.45
   1   3  -9  163.39   19.16
   1  -3  -8   40.38    9.24
   1   3  -8   56.16   11.87
  -1   3   8   33.74    6.68
   1   3  -7   10.58    5.60
   1  -3  -7   14.32    5.54
  -1   3   7   19.71    4.94
  -1  -3   6  249.74   18.61
  -1   3   6  265.47   19.16
   1  -3  -6  258.86   16.64
   1   3  -6  260.65   19.31
  -1   3   6  264.31   15.75
   1  -3  -6  250.98   16.40
   1  -3  -6  248.96   18.92
  -1  -3   5  114.30   11.54
  -1   3   5   98.12   10.80
  -1   3   5  102.53    9.37
   1  -3  -5   99.42    9.36
   1   3  -5   92.24   10.68
  -1   3   5  104.64    9.26
   1  -3  -5   96.84    9.47
   1  -3  -5  100.66   11.21
  -1   3   4   79.29    8.68
  -1  -3   4   77.27    8.71
  -1   3   4   73.09    7.07
   1  -3  -4   73.26    7.16
   1  -3  -4   89.22    9.37
  -1   3   4   67.46    6.84
   1   3  -4   78.13    8.69
   1  -3  -4   77.28    7.78
  -1  -3   3    3.11    2.06
   1   3  -3    7.44    2.76
  -1   3   3    4.71    2.28
   1  -3  -3    4.96    2.60
  -1   3   3    5.21    2.28
  -1   3   3    3.82    1.92
  -1   3   2  833.73   19.18
  -1   3   2  830.30   21.16
  -1  -3   2  847.52   21.51
   1  -3  -2  840.27   21.35
   1   3  -2  841.68   21.38
  -1   3   1  271.16   10.48
  -1  -3   1  264.80   10.34
  -1  -3   1  244.65    8.13
   1   3  -1  258.43    8.27
  -1  -3   1  243.06    9.97
  -1   3   1  263.56   10.17
  -1   3   0  926.62   19.51
   1  -3   0  931.80   19.74
  -1   3   0  915.60   17.99
  -1  -3   0  982.71   18.60
   1   3   0  949.56   18.15
   1  -3   0  939.01   18.08
   1   3   1   65.74    5.51
   1  -3   1   74.22    5.84
   1  -3   1   82.20    5.98
  -1   3  -1   73.42    5.65
  -1  -3  -2   59.19    5.62
  -1   3  -2   54.82    4.74
  -1   3  -3  290.47   14.89
   1   3   3  254.26   12.06
  -1   3  -3  241.04    9.35
  -1  -3  -3  245.10   11.28
   1  -3   3  267.57    9.23
  -1  -3  -4  239.36   15.55
  -1   3  -4  228.31   15.06
   1   3   4  210.97   12.15
   1   3   4  209.20   10.26
   1  -3   4  207.24    7.74
  -1  -3  -4  195.69   10.00
  -1  -3  -5  151.03   13.81
  -1   3  -5  147.39   13.36
   1  -3   5  144.76    6.07
   1   3   5  143.92    8.70
   1   3   5  166.94   12.14
  -1  -3  -5  151.76    8.58
  -1  -3  -5  153.00   11.80
  -1   3  -5  161.31    9.48
   1   3   5  138.40   10.98
  -1   3  -6   70.45   10.22
  -1  -3  -6   82.99   11.41
   1   3   6   68.06    6.13
   1  -3   6   69.83    3.89
  -1  -3  -6   73.31    8.94
   1   3   6   76.29    9.11
  -1   3  -6   71.42    7.14
   1   3   6   70.10    8.27
  -1   3  -7    5.51    5.13
  -1  -3  -7   -1.56    2.91
   1   3   7    0.65    1.11
   1   3   7   -1.83    2.00
  -1   3  -7    3.01    2.10
  -1   3  -8   11.49    6.10
  -1  -3  -8   15.67    7.68
   1   3   8    7.62    2.04
   1   3   8   12.37    4.57
  -1   3  -9   34.34    9.41
  -1  -3  -9   29.92    8.39
   1   3   9   22.19    3.69
   1   3   9   24.37    6.20
  -1  -3 -10   13.02    7.31
  -1   3 -10    2.14    4.69
   1   3  10    6.16    1.88
   1   3  10   13.85    5.14
  -1  -3 -11   -3.86    4.06
   1   3  11    5.81    4.77
  -1   3 -12    8.43    6.50
  -1  -3 -12    2.62    4.19
   1   3  12    4.40    3.36
  -1  -3 -13   -6.78    6.96
  -1   3 -13    0.48    5.03
   1   3  13    6.26    4.05
  -1   3 -14   -4.99    7.88
  -1  -3 -14   -9.11    4.57
  -1  -3 -15   -3.11    4.97
  -1   3 -15    1.19    7.46
  -1  -3 -16    0.48    5.61
  -1   3 -16    1.54    8.49
  -1   3 -17   -1.32    6.96
  -1  -3 -17    5.02    8.24
   1   4 -17   -6.70    7.75
   1  -4 -17   13.99   11.06
   1   4 -16    5.93    6.51
   1  -4 -16   32.14   11.74
   1  -4 -15    4.24    6.08
   1   4 -15   13.88    8.47
   1  -4 -14    7.05    6.08
   1   4 -14    1.34    4.48
   1  -4 -13    7.42    8.29
   1   4 -13   -1.82    4.45
   1   4 -12  107.26   18.60
   1  -4 -12  112.84   18.99
  -1   4  12  106.49   14.42
   1  -4 -11   16.25    8.55
   1   4 -11   18.27    7.47
  -1   4  11    8.21    3.45
  -1   4  11   18.63    6.40
  -1   4  10  328.76   19.76
  -1   4  10  300.87   21.72
   1  -4 -10  367.46   30.59
   1   4 -10  364.98   30.76
   1  -4  -9   -1.76    4.23
   1   4  -9    1.47    5.41
  -1   4   9    3.40    2.68
  -1   4   9    0.21    3.25
   1  -4  -8  271.28   23.15
  -1   4   8  263.77   18.40
   1   4  -8  301.88   24.15
   1   4  -7   62.77   10.45
   1  -4  -7   87.24   12.58
  -1   4   7   90.23   10.54
  -1   4   7   97.60   10.88
   1   4  -6   11.91    5.17
   1  -4  -6   11.46    6.00
  -1   4   6    8.43    4.48
  -1  -4   6    6.69    3.37
  -1   4   6   13.35    4.05
  -1   4   6   11.96    3.71
   1   4  -5   69.33    9.07
  -1   4   5   74.14    9.39
  -1  -4   5   57.88    8.25
   1  -4  -5   63.97    9.01
  -1   4   5   65.63    7.77
  -1   4   5   54.85    6.93
  -1  -4   4  689.98   25.59
  -1   4   4  731.45   26.21
  -1   4   4  765.66   23.03
   1   4  -4  714.51   25.89
   1  -4  -4  702.31   25.84
  -1   4   4  747.42   23.43
   1  -4  -3    0.10    1.47
   1   4  -3    5.55    2.54
  -1  -4   3    1.07    1.74
  -1   4   3    1.25    1.43
  -1   4   3    2.88    1.46
  -1  -4   2 1385.63   27.62
   1   4  -2 1396.93   27.63
  -1  -4   2 1381.81   20.87
  -1   4   2 1424.12   27.70
   1  -4  -2 1363.94   27.29
  -1   4   1  186.86    8.58
  -1  -4   1  189.70    8.69
  -1   4   1  166.63   10.32
   1   4  -1  174.71    6.45
  -1  -4   1  180.62    6.52
  -1   4   1  161.63    7.99
  -1  -4   1  175.22    8.47
  -1   4   0 3798.04   36.45
  -1  -4   0 3753.31   36.60
   1  -4   0 3817.18   36.17
   1   4   0 3752.36   36.07
  -1   4   0 3805.23   47.56
  -1   4   0 3839.33   41.28
   1  -4   0 3769.20   41.35
   1  -4   1   21.12    3.09
   1   4   1   17.94    3.03
  -1   4  -1   18.22    3.32
   1  -4   1   25.53    3.94
  -1  -4  -1   22.17    4.13
   1  -4   1   17.98    2.93
  -1   4  -1   19.79    3.11
  -1   4  -2  750.16   19.88
  -1  -4  -2  794.73   22.46
   1  -4   2  752.16   19.18
  -1  -4  -3   31.46    5.12
  -1   4  -3   31.00    4.96
  -1  -4  -3   25.72    4.27
  -1   4  -3   19.94    3.25
   1  -4   3   23.64    3.37
   1   4   3   24.98    4.08
  -1   4  -4  793.61   27.67
  -1  -4  -4  795.87   28.14
  -1  -4  -4  808.65   23.03
   1   4   4  791.67   24.28
   1   4   4  828.88   23.14
  -1   4  -4  817.96   19.30
   1  -4   4  799.22   18.68
  -1   4  -5   42.59    7.44
  -1  -4  -5   40.69    7.32
   1   4   5   42.93    5.38
   1   4   5   45.77    6.81
   1  -4   5   40.42    4.14
  -1  -4  -5   39.02    5.17
  -1   4  -6 1492.06   46.34
  -1  -4  -6 1583.97   48.00
   1  -4   6 1593.97   24.50
   1   4   6 1591.54   41.17
   1   4   6 1610.88   33.26
   1   4   6 1545.80   40.11
  -1   4  -6 1555.80   33.13
  -1  -4  -7   26.59    7.40
  -1   4  -7   29.59    7.40
   1  -4   7   27.34    3.08
   1   4   7   28.42    6.38
   1   4   7   22.14    4.06
   1   4   7   27.91    5.96
  -1   4  -7   30.50    5.02
  -1   4  -8  545.81   32.40
  -1  -4  -8  554.03   32.98
   1   4   8  496.93   19.12
   1  -4   8  555.39   12.49
   1   4   8  551.67   26.45
  -1  -4  -9    2.18    3.40
  -1   4  -9   -3.33    4.05
   1   4   9    2.68    1.64
   1   4   9    5.88    3.58
  -1  -4 -10  229.93   24.47
  -1   4 -10  232.37   24.06
   1   4  10  297.33   14.87
   1   4  10  296.17   21.27
  -1   4 -11    7.92    6.41
   1   4  11    0.55    1.41
   1   4  11    1.16    2.92
  -1  -4 -12   19.50    8.15
  -1   4 -12   39.71   12.21
   1   4  12   25.86    6.54
  -1  -4 -13   -1.97    6.31
  -1   4 -13    1.01    4.85
   1   4  13    1.42    3.65
  -1  -4 -14  126.63   22.75
  -1   4 -14  173.01   25.53
   1   4  14  178.07   19.60
  -1  -4 -15    0.59    5.95
  -1   4 -15   -1.89    5.50
  -1  -4 -16   63.17   17.87
  -1   4 -16   62.73   17.63
  -1   4 -17    9.68    8.64
  -1  -4 -17    0.87    6.05
   1   5 -17   25.34   12.02
   1  -5 -17   31.08   14.67
   1   5 -16    7.26    8.14
   1  -5 -16  -17.93    9.96
   1  -5 -15   15.75    8.56
   1   5 -15   23.85   11.75
   1   5 -14   25.81   10.87
   1  -5 -14   23.89   11.49
   1   5 -13   45.17   12.96
   1  -5 -13   40.31   12.83
  -1   5  13   49.98   10.85
   1  -5 -12    3.21    5.41
   1   5 -12    1.65    5.46
  -1   5  12   -0.18    3.81
   1  -5 -11  142.61   20.43
   1   5 -11  131.97   19.16
  -1   5  11  107.82   12.29
  -1   5  11  108.78   13.98
   1   5 -10  108.20   16.74
   1  -5 -10  118.92   17.85
  -1   5  10   96.86   11.31
  -1   5  10  117.97   13.97
  -1   5   9  151.82   13.76
  -1   5   9  163.15   15.46
   1  -5  -9  139.91   17.97
   1   5  -9  146.08   18.33
   1   5  -8   70.79   12.37
   1  -5  -8   72.85   12.27
  -1   5   8   70.71    9.95
  -1   5   8   78.35    9.52
  -1   5   8   76.59   10.14
  -1   5   7  162.13   13.28
  -1   5   7  159.70   14.03
   1   5  -7  163.78   16.62
   1  -5  -7  167.39   17.15
  -1   5   7  153.09   13.60
  -1  -5   6  234.78   18.24
  -1   5   6  253.32   18.87
  -1   5   6  246.33   16.03
  -1   5   6  279.66   16.96
   1  -5  -6  245.50   18.81
  -1   5   6  231.85   15.62
   1   5  -6  274.02   19.69
   1  -5  -5   44.33    7.58
   1   5  -5   45.64    7.58
  -1  -5   5   44.64    7.40
  -1   5   5   37.24    6.81
  -1   5   5   49.87    6.87
  -1   5   5   48.98    6.94
  -1   5   5   47.06    6.65
  -1   5   4  189.17   13.43
  -1  -5   4  187.77   13.42
  -1   5   4  182.11   11.71
  -1   5   4  193.32   13.25
   1  -5  -4  181.89   13.27
   1   5  -4  181.52   13.29
  -1   5   4  192.12   12.59
   1  -5  -3    2.27    2.50
   1   5  -3    3.36    2.39
  -1  -5   3    3.60    2.37
  -1   5   3    1.10    1.54
  -1   5   3    3.06    2.02
  -1  -5   2    9.92    2.59
  -1   5   2    9.77    2.66
   1  -5  -2   11.37    2.78
   1   5  -2   11.62    3.00
  -1   5   2   11.94    3.33
  -1  -5   2   10.05    1.74
  -1  -5   1   50.52    4.52
  -1   5   1   49.65    4.43
  -1   5   1   50.93    6.39
  -1   5   1   45.84    4.31
  -1  -5   1   49.82    4.61
  -1  -5   0 3700.57   36.22
   1   5   0 3629.73   35.13
   1  -5   0 3586.74   35.05
  -1   5   0 3544.21   35.68
   1  -5   0 3587.84   49.76
  -1   5   0 3638.04   41.85
  -1   5   0 3623.00   51.53
   1  -5   1    6.52    1.89
   1  -5   1    5.42    1.65
   1   5   1    6.15    1.85
   1   5   1    4.91    1.67
   1  -5   1   10.61    2.85
  -1  -5  -1    7.67    2.79
  -1   5  -1    8.04    2.61
   1  -5   1    8.11    1.94
  -1   5  -1    9.16    2.23
   1  -5   2  198.78   11.15
   1  -5   2  174.03    9.46
  -1  -5  -2  175.94   11.89
  -1   5  -2  183.83   11.17
  -1  -5  -3   -1.23    1.56
  -1   5  -3   -0.16    1.35
   1   5   3    1.89    1.51
  -1   5  -3   -0.17    1.61
   1  -5   3    1.58    1.23
  -1  -5  -3    2.82    2.59
  -1  -5  -4  128.10   11.34
  -1   5  -4  146.99   12.10
   1   5   4  138.10   10.43
  -1  -5  -4  125.25   10.16
   1  -5   4  143.74    9.14
  -1   5  -4  136.15    9.08
  -1  -5  -5   34.03    6.77
  -1   5  -5   41.87    7.22
   1  -5   5   39.01    4.73
   1   5   5   43.26    6.10
   1   5   5   37.43    5.89
  -1  -5  -5   36.32    5.29
  -1  -5  -6  104.73   12.73
  -1   5  -6  114.25   13.33
  -1  -5  -6   81.43    8.01
   1  -5   6   94.93    7.13
   1   5   6   84.45    9.58
   1   5   6   99.24    9.13
   1   5   6   83.75    9.78
  -1  -5  -7   32.66    8.15
  -1   5  -7   25.72    6.97
   1   5   7   29.62    6.55
   1  -5   7   23.24    3.56
   1   5   7   23.89    4.62
  -1   5  -7   30.73    5.41
   1   5   7   34.55    7.07
  -1   5  -8    4.58    4.73
  -1  -5  -8    4.81    5.52
   1   5   8   -2.86    4.12
   1   5   8    1.02    1.85
   1  -5   8   -0.04    1.19
   1   5   8   -2.36    2.40
  -1   5  -9    1.13    4.08
  -1  -5  -9    0.10    3.67
   1  -5   9    2.35    1.03
   1   5   9    1.19    1.33
   1   5   9    2.24    3.01
  -1   5 -10    7.96    4.63
  -1  -5 -10    5.02    5.63
   1   5  10    9.93    3.28
   1  -5  10    8.36    1.51
   1   5  10   11.31    5.10
  -1  -5 -11    0.40    4.74
  -1   5 -11    2.72    5.74
   1   5  11    4.70    4.04
  -1   5 -12   80.74   17.05
  -1  -5 -12   59.03   14.42
   1   5  12   97.37   13.87
  -1  -5 -13    9.26    8.10
  -1   5 -13    5.10    6.14
   1   5  13    9.85    6.45
  -1  -5 -14   -0.79    6.02
  -1   5 -14   -2.10    5.08
   1   5  14    6.48    5.93
  -1   5 -15  -18.69    9.62
   1   5  15   -7.59    5.81
  -1  -5 -16   -6.37    7.71
  -1   5 -16  -13.16    8.98
  -1  -5 -17    8.17    6.12
  -1   5 -17    3.35    7.16
   1   6 -17    2.20    7.84
   1  -6 -17   -7.46    6.07
   1  -6 -16    2.83    7.71
   1   6 -16   14.00    9.64
   1  -6 -15    8.22    8.44
   1   6 -15   -3.76    5.68
   1   6 -14   52.41   13.96
   1  -6 -14   52.30   15.41
  -1   6  14   84.94   14.80
   1  -6 -13    8.72    7.45
   1   6 -13    3.08    5.00
  -1   6  13   11.44    6.04
   1   6 -12   51.08   12.56
   1  -6 -12   54.35   13.67
  -1   6  12   54.64   10.44
   1  -6 -11   51.54   12.37
   1   6 -11   70.10   14.55
  -1   6  11   45.01    9.45
  -1   6  10  357.72   22.80
   1   6 -10  357.03   30.18
  -1   6  10  394.49   25.42
   1  -6 -10  422.17   32.55
   1  -6  -9  116.86   16.51
   1   6  -9   97.63   14.54
  -1   6   9   95.19   11.48
  -1   6   9  108.25   13.55
  -1   6   9  107.84   12.86
   1   6  -8    7.10    5.02
   1  -6  -8    1.06    4.35
  -1   6   8    8.86    4.70
  -1   6   8    2.05    2.70
  -1   6   8   11.48    5.14
  -1   6   7  105.68   11.47
  -1   6   7  101.72   11.40
   1   6  -7  117.27   14.32
   1  -6  -7  113.06   14.02
  -1   6   7  107.85   11.71
  -1  -6   6  263.83   19.41
  -1   6   6  277.85   19.81
  -1   6   6  256.57   16.68
  -1   6   6  243.61   16.84
   1   6  -6  294.89   20.49
  -1   6   6  258.00   17.17
   1  -6  -6  259.73   19.54
  -1  -6   5  123.42   12.16
  -1   6   5  124.99   12.13
  -1   6   5  138.56   12.47
  -1   6   5  125.12   10.88
  -1   6   5  123.09   11.15
   1   6  -5  118.73   11.82
   1  -6  -5  117.73   11.85
  -1  -6   4  192.57   13.70
  -1   6   4  230.72   14.92
  -1   6   4  214.14   14.96
   1  -6  -4  202.48   14.16
   1   6  -4  210.46   14.15
   1  -6  -3    0.75    2.05
   1   6  -3    1.84    2.01
  -1   6   3    1.85    1.74
  -1  -6   3    0.98    1.90
  -1   6   3    0.28    1.35
  -1   6   2  185.13   13.31
   1   6  -2  209.51   10.68
   1  -6  -2  197.53   10.47
  -1   6   2  200.27   10.51
  -1  -6   2  210.11   10.81
  -1  -6   1   63.46    5.05
  -1   6   1   63.78    5.06
  -1   6   1   51.75    6.91
   1  -6  -1   59.81    7.48
  -1  -6   1   57.28    4.83
  -1   6   1   62.68    4.92
  -1  -6   0 2439.31   29.31
  -1   6   0 2378.19   28.78
  -1   6   0 2437.35   35.63
  -1  -6   0 2461.50   47.34
   1  -6   0 2452.47   44.75
  -1   6   0 2398.53   45.75
   1  -6   0 2406.30   28.34
   1   6   0 2410.81   28.32
  -1  -6   0 2406.83   29.25
  -1   6   0 2380.56   29.21
   1  -6   1  265.49   10.67
   1   6   1  280.82   10.90
  -1   6  -1  280.15   15.39
  -1  -6  -1  292.91   16.56
   1  -6   1  275.99   14.99
  -1   6  -1  258.66   11.01
   1  -6   1  282.70   11.67
   1   6   1  274.62   10.87
   1  -6   1  266.92   10.92
   1  -6   2  110.62    9.30
  -1  -6  -2  122.59   10.72
   1  -6   2  120.90    7.83
  -1   6  -2  123.62   10.07
  -1  -6  -3    3.42    2.24
  -1   6  -3   -0.36    1.82
  -1  -6  -3    1.07    2.11
   1  -6   3    2.49    1.53
  -1   6  -3   -0.36    1.08
   1   6   3    0.99    1.56
  -1   6  -4    3.52    2.45
  -1  -6  -4    4.00    2.72
   1  -6   4    3.95    2.36
  -1   6  -4    5.84    2.33
  -1  -6  -4    1.73    2.07
   1   6   4    4.43    2.37
  -1   6  -5   86.88   10.25
  -1  -6  -5   84.84   10.24
  -1  -6  -5   70.98    8.31
   1   6   5   85.89    9.04
   1  -6   5   90.36    8.09
   1   6   5   81.93    9.13
  -1  -6  -6  396.70   24.21
  -1   6  -6  350.02   22.68
   1   6   6  392.11   20.96
   1   6   6  381.76   19.38
   1  -6   6  389.54   16.44
  -1  -6  -6  356.42   18.16
  -1  -6  -7  390.39   26.48
  -1   6  -7  409.03   26.28
   1   6   7  393.14   22.43
   1   6   7  418.18   20.66
   1  -6   7  376.00   15.69
   1   6   7  381.42   22.47
  -1   6  -8  658.12   35.56
  -1  -6  -8  629.13   35.22
   1   6   8  666.82   31.41
   1   6   8  657.32   26.14
   1  -6   8  664.34   20.18
   1   6   8  629.41   30.23
  -1  -6  -9  388.96   29.96
  -1   6  -9  390.11   29.31
   1   6   9  400.69   20.54
   1  -6   9  362.08   14.11
   1   6   9  348.20   24.15
   1   6   9  346.66   23.49
  -1   6 -10  221.72   23.45
  -1  -6 -10  182.85   21.54
   1   6  10  193.49   14.38
   1  -6  10  209.49    9.75
   1   6  10  194.65   18.41
  -1   6 -11    6.86    6.37
   1   6  11    9.15    3.79
  -1   6 -12   90.33   16.79
  -1  -6 -12  104.81   18.96
   1   6  12  109.57   14.80
  -1  -6 -13  100.73   19.06
  -1   6 -13   89.60   18.12
   1   6  13  113.94   15.86
  -1  -6 -14   83.90   18.08
  -1   6 -14   96.04   19.27
   1   6  14  117.31   16.47
  -1   6 -15   32.52   11.76
  -1  -6 -15   31.68   13.28
   1   6  15   30.80    9.93
  -1  -6 -16   17.96    8.81
  -1   6 -16   41.81   13.54
   1   6  16   37.69   11.13
  -1  -6 -17    7.92    7.00
  -1   6 -17   -0.28    4.98
   1   7 -17   28.67   13.53
   1  -7 -17    6.15    9.50
   1  -7 -16   12.83    8.98
   1   7 -16   15.68   10.64
   1   7 -15   -1.68    6.73
   1  -7 -15    9.06    7.81
  -1   7  15    8.39    6.25
   1  -7 -14   37.41   13.35
   1   7 -14   53.78   14.54
  -1   7  14   46.95   11.14
   1   7 -13    9.27    5.74
   1  -7 -13   11.44    7.37
  -1   7  13    7.61    4.78
   1   7 -12  130.91   20.41
   1  -7 -12  167.43   23.07
  -1   7  12  160.88   18.02
   1   7 -11   35.95   10.93
   1  -7 -11   56.36   14.16
  -1   7  11   35.86    8.93
  -1   7  10  135.94   15.88
  -1   7  10  176.56   17.51
   1  -7 -10  153.05   20.11
   1   7 -10  168.94   20.93
   1   7  -9   47.44   11.25
   1  -7  -9   44.37   10.19
  -1   7   9   60.10   10.12
  -1   7   9   48.21    8.93
   1  -7  -8   16.42    6.70
   1   7  -8    7.32    4.58
  -1   7   8   10.37    4.64
  -1   7   8   10.45    3.80
  -1   7   8    6.61    4.14
   1   7  -7   15.54    6.00
   1  -7  -7   15.24    5.95
  -1   7   7   12.57    4.30
  -1   7   7   16.25    4.86
  -1   7   7   18.47    5.59
  -1   7   6  258.34   19.29
  -1  -7   6  219.38   17.81
  -1   7   6  223.76   17.13
  -1   7   6  244.85   16.72
   1  -7  -6  239.55   18.76
  -1   7   6  231.22   16.64
   1   7  -6  213.29   17.54
   1  -7  -5   12.49    4.66
  -1  -7   5   12.38    3.66
  -1   7   5   10.48    3.80
   1   7  -5   13.00    4.13
  -1   7   5   22.32    5.08
  -1   7   5   15.19    4.55
  -1   7   5   13.60    4.52
  -1   7   4  100.14    9.90
  -1  -7   4  100.87    9.94
  -1   7   4  116.98   12.04
   1  -7  -4   99.18    9.96
   1   7  -4  105.25   10.03
  -1   7   3    4.20    2.08
   1   7  -3    4.20    1.96
   1  -7  -3    2.60    1.96
  -1  -7   3    3.30    2.27
  -1   7   3    3.04    1.62
  -1  -7   3    3.01    1.06
  -1   7   2  978.68   23.16
  -1   7   2 1033.66   23.83
  -1   7   2  908.29   31.64
  -1  -7   2  969.36   23.24
   1  -7  -2  973.30   23.19
   1   7  -2  975.58   23.19
  -1   7   1  848.88   18.21
  -1  -7   1  870.06   18.54
   1  -7  -1  875.83   29.51
  -1   7   1  878.98   30.43
  -1  -7   1  915.43   30.86
  -1   7   1  867.67   18.00
  -1  -7   1  879.89   18.73
  -1   7   0 1351.50   21.27
  -1  -7   0 1342.77   21.47
   1  -7   0 1356.73   35.95
  -1   7   0 1324.53   27.25
  -1   7   0 1332.16   36.86
  -1  -7   0 1345.88   37.67
  -1  -7   0 1331.12   21.59
   1  -7   0 1358.73   20.88
   1   7   0 1348.15   20.77
   1  -7   1  302.26   11.38
   1  -7   1  297.81   12.24
  -1   7  -1  282.32   11.81
   1  -7   1  293.14   16.60
  -1  -7  -1  277.63   17.28
  -1   7  -1  290.80   16.96
   1   7   1  303.58   11.33
   1  -7   1  314.98   11.76
   1  -7   2  116.54    8.54
   1   7   2  110.13    8.06
  -1   7  -2  102.39   10.16
   1  -7   2  116.30    7.73
   1   7   2  110.56   10.87
   1  -7   2  113.55   10.25
  -1  -7  -2   99.08   10.51
  -1  -7  -3   41.73    5.77
  -1   7  -3   50.82    6.28
   1  -7   3   50.40    6.90
  -1   7  -3   47.53    6.76
   1   7   3   38.25    6.65
  -1  -7  -3   56.75    8.39
  -1  -7  -4   17.67    4.76
  -1   7  -4   20.30    4.57
   1  -7   4    7.68    2.41
  -1  -7  -4   14.33    4.17
   1   7   4   17.30    4.31
  -1   7  -4   16.38    4.12
  -1   7  -5  194.02   15.25
  -1  -7  -5  203.26   16.11
   1  -7   5  198.99   13.06
   1   7   5  189.74   14.57
  -1  -7  -5  223.92   15.86
  -1   7  -6    5.39    3.26
  -1  -7  -6   12.96    5.01
  -1  -7  -6    8.01    3.24
   1   7   6    8.24    3.55
   1  -7   6   10.08    3.16
   1   7   6    8.44    3.17
  -1   7  -7   45.55    9.07
  -1  -7  -7   51.50    9.80
  -1  -7  -7   47.07    7.24
   1   7   7   57.62    8.37
   1   7   7   49.84    8.33
   1  -7   7   50.41    6.65
   1   7   7   40.57    7.46
  -1  -7  -8   -0.74    3.62
  -1   7  -8    9.00    5.48
   1  -7   8    7.30    2.74
   1   7   8    2.05    2.67
   1   7   8    5.88    3.25
   1   7   8    2.57    3.36
  -1  -7  -9   -1.91    3.24
  -1   7  -9   -1.95    4.21
   1  -7   9    2.26    1.40
   1   7   9   10.59    3.45
   1   7   9    7.41    3.12
   1   7   9    8.05    4.70
  -1   7 -10    1.15    4.39
  -1  -7 -10   -0.35    4.51
   1  -7  10    2.75    1.78
   1   7  10    3.08    2.63
   1   7  10   -4.67    3.33
   1   7  10    4.18    4.76
  -1   7 -11    2.65    4.79
  -1  -7 -11    2.33    4.53
   1  -7  11   -1.35    1.27
   1   7  11    3.42    5.54
  -1  -7 -12  -12.77    7.21
  -1   7 -12   -1.81    5.15
   1   7  12    3.03    3.85
  -1   7 -13    0.97    4.79
  -1  -7 -13  -10.62    7.25
   1   7  13    4.17    3.90
  -1  -7 -14    2.57    5.62
  -1   7 -14    7.10    5.48
   1   7  14   18.33    8.50
  -1  -7 -15   13.34    9.28
  -1   7 -15    4.43    5.68
   1   7  15    0.86    4.61
  -1  -7 -16   -0.97    5.99
   1   7  16   -2.56    4.89
  -1  -7 -17    4.33    7.15
   1   7  17    2.68    4.36
   1  -8 -17   14.44   10.48
   1   8 -17    0.94    9.40
   1   8 -16    3.88    5.38
   1  -8 -16    5.44    7.48
  -1   8  16   -0.74    5.58
   1   8 -15   14.09    7.66
   1  -8 -15   10.63    8.92
  -1   8  15   18.13    7.66
   1   8 -14    1.04    5.32
   1  -8 -14   -1.85    7.57
  -1   8  14    2.59    4.76
   1   8 -13   45.60   13.34
   1  -8 -13   51.58   13.68
  -1   8  13   48.12   11.10
   1   8 -12    0.32    4.45
   1  -8 -12    2.78    7.10
  -1  -8  12    6.15    4.25
  -1   8  12   13.13    6.66
   1   8 -11  425.50   34.30
  -1   8  11  387.61   27.14
   1  -8 -11  386.73   33.04
   1  -8 -10    8.15    6.50
   1   8 -10   12.61    5.93
  -1   8  10    4.59    4.52
  -1   8  10   18.13    6.76
  -1   8   9  285.37   22.12
   1  -8  -9  268.35   25.38
   1   8  -9  297.74   26.10
  -1   8   9  301.39   22.28
   1   8  -8    3.62    2.88
   1  -8  -8    0.62    2.74
  -1   8   8    9.97    4.63
  -1   8   8    6.66    4.46
   1   8  -7   82.93   11.88
   1  -8  -7   84.87   12.44
  -1   8   7   94.94   11.52
  -1   8   7  101.68   12.18
   1  -8  -6   32.77    7.32
  -1  -8   6   37.88    7.59
   1   8  -6   30.76    7.11
  -1   8   6   35.31    7.17
  -1   8   6   28.27    6.73
  -1   8   6   32.04    6.48
  -1   8   6   40.66    7.66
  -1   8   5 1550.37   42.67
  -1  -8   5 1640.75   44.34
  -1   8   5 1590.60   47.10
   1   8  -5 1529.69   42.29
   1  -8  -5 1559.76   43.13
  -1  -8   4  381.32   19.19
  -1   8   4  398.57   19.55
  -1   8   4  387.64   22.92
   1  -8  -4  399.73   19.83
   1   8  -4  417.94   20.03
  -1  -8   3 1266.75   30.87
  -1   8   3 1309.27   30.90
  -1   8   3 1271.50   40.44
  -1  -8   3 1232.11   38.14
   1   8  -3 1239.30   30.35
   1  -8  -3 1290.39   31.05
  -1   8   2  388.29   14.45
  -1  -8   2  381.56   14.49
  -1  -8   2  357.69   13.98
  -1   8   2  356.67   13.92
  -1   8   2  375.02   21.65
  -1  -8   2  384.29   21.45
   1  -8  -2  362.05   20.79
   1  -8  -2  371.72   14.34
   1   8  -2  366.41   14.21
  -1  -8   1 1530.20   24.37
  -1   8   1 1542.28   24.04
   1  -8  -1 1570.76   41.95
  -1  -8   1 1600.09   43.82
  -1   8   1 1612.34   44.24
  -1  -8   1 1554.63   24.55
  -1   8   1 1543.86   23.61
  -1   8   0  520.12   12.92
  -1  -8   0  534.19   13.28
   1  -8   0  541.81   12.82
   1   8   0  553.01   12.93
  -1  -8   0  511.06   24.86
   1  -8   0  510.50   23.79
  -1   8   0  498.78   17.55
  -1   8   0  498.31   24.26
   1  -8   1  872.57   19.17
   1   8   1  922.37   19.22
   1  -8   1  892.24   31.01
  -1   8  -1  942.89   21.94
  -1  -8  -1  916.33   33.37
  -1   8  -1  930.93   32.57
  -1  -8  -2    6.93    2.28
  -1   8  -2   10.45    2.43
   1   8   2    5.70    2.50
   1  -8   2    8.61    2.16
  -1  -8  -2    6.12    3.42
   1   8   2    6.33    3.05
  -1   8  -2    5.28    2.89
   1  -8   2    6.77    3.74
   1  -8   2    5.64    2.10
  -1   8  -3   24.43    4.54
  -1  -8  -3   19.90    4.35
  -1   8  -3   24.66    5.47
   1  -8   3   23.99    5.53
   1   8   3   32.49    6.72
  -1  -8  -3   29.67    6.28
   1  -8   3   30.64    4.36
  -1   8  -4   35.46    6.19
  -1  -8  -4   34.83    6.48
   1   8   4   31.14    6.27
  -1   8  -4   32.29    6.00
   1  -8   4   37.05    6.27
  -1  -8  -4   32.62    6.70
  -1  -8  -5  840.06   32.25
  -1   8  -5  768.88   30.15
   1   8   5  796.20   31.80
  -1  -8  -5  792.01   31.47
   1  -8   5  775.81   27.88
  -1   8  -6    2.19    3.60
  -1  -8  -6    0.31    2.23
   1   8   6    2.58    1.91
   1   8   6    2.01    2.16
  -1  -8  -6    6.29    3.35
   1  -8   6    4.91    3.12
  -1  -8  -7  731.43   35.34
  -1   8  -7  749.61   35.20
   1   8   7  762.60   32.15
  -1  -8  -7  715.29   29.69
   1  -8   7  708.90   25.97
   1   8   7  680.39   29.88
  -1  -8  -8   12.66    4.91
  -1   8  -8   22.42    6.67
   1   8   8   19.47    5.92
   1  -8   8   22.29    4.90
   1   8   8   20.15    5.28
   1   8   8   15.19    4.22
  -1   8  -9  740.96   40.06
  -1  -8  -9  755.77   41.33
   1   8   9  676.08   30.49
   1   8   9  764.16   35.96
   1  -8   9  708.38   24.88
   1   8   9  718.65   35.02
  -1  -8 -10   49.55   11.70
  -1   8 -10   44.72   10.83
   1   8  10   40.62    9.45
   1  -8  10   47.97    6.29
   1   8  10   48.70    8.23
   1   8  10   41.40    8.92
  -1   8 -11  771.58   45.93
  -1  -8 -11  795.24   47.27
   1  -8  11  756.11   22.73
   1   8  11  744.84   39.49
   1   8  11  793.74   39.11
  -1   8 -12    2.42    4.62
   1   8  12    7.13    4.77
  -1  -8 -13  220.45   28.02
  -1   8 -13  177.20   25.05
   1   8  13  189.79   20.96
  -1   8 -14    3.80    5.07
  -1  -8 -14   12.47    8.05
   1   8  14   14.08    7.35
  -1   8 -15   72.20   18.43
  -1  -8 -15   85.79   19.51
   1   8  15   87.17   15.57
  -1  -8 -16    0.63    5.65
  -1   8 -16    5.68    5.19
   1   8  16    3.71    4.95
  -1   8 -17   52.63   17.43
  -1  -8 -17   62.48   17.70
   1   8  17   56.88   13.32
   1   9 -17    4.99    6.08
   1  -9 -17    7.11   10.02
   1  -9 -16   34.33   11.85
   1   9 -16   41.96   15.09
  -1   9  16   33.48   10.81
   1  -9 -15   11.46    7.64
   1   9 -15    7.60    6.36
  -1   9  15    3.71    5.92
   1   9 -14   18.15    8.24
   1  -9 -14   24.80   11.74
  -1   9  14   18.19    7.32
   1   9 -13   48.11   13.23
   1  -9 -13   19.14    9.69
  -1   9  13   40.48   10.47
   1   9 -12   69.75   14.96
   1  -9 -12   62.93   15.24
  -1  -9  12   48.58    8.88
  -1   9  12   86.31   14.19
   1   9 -11    7.90    5.45
   1  -9 -11    2.10    6.47
  -1  -9  11    3.62    4.11
  -1   9  11    5.13    6.11
  -1   9  11    2.52    3.94
   1   9 -10   79.60   14.40
   1  -9 -10   79.94   14.44
  -1   9  10   85.95   12.91
  -1  -9  10   73.43   10.57
  -1   9  10   61.00   10.97
   1   9  -9    2.92    4.15
   1  -9  -9    6.52    5.97
  -1   9   9    3.46    3.44
  -1   9   9   -0.52    3.94
   1   9  -8   66.39   11.58
   1  -9  -8   45.56    9.84
  -1   9   8   55.34    9.32
  -1   9   8   60.48   10.40
   1  -9  -7   11.00    5.34
   1   9  -7    3.75    3.53
  -1   9   7   16.14    4.88
  -1   9   7   14.17    4.35
  -1  -9   6  138.53   14.22
  -1   9   6  134.12   13.88
  -1   9   6  136.92   13.23
   1  -9  -6  143.79   14.46
   1   9  -6  141.69   14.28
  -1  -9   5  520.55   25.08
  -1   9   5  543.60   25.46
  -1  -9   5  515.91   26.40
   1   9  -5  566.66   25.81
   1  -9  -5  543.90   25.50
   1  -9  -4   33.33    6.03
  -1   9   4   26.37    5.20
  -1  -9   4   33.22    5.69
   1   9  -4   29.33    5.56
  -1  -9   4   28.00    6.15
  -1   9   4   23.39    6.50
  -1  -9   3  394.94   17.15
  -1   9   3  401.67   17.20
  -1  -9   3  406.45   23.30
  -1   9   3  395.57   23.94
   1  -9  -3  405.53   17.41
   1   9  -3  387.68   16.91
   1  -9  -2   28.21    4.10
  -1   9   2   29.47    4.03
  -1  -9   2   29.55    3.97
  -1   9   2   27.13    3.93
  -1  -9   2   24.86    3.72
  -1   9   2   26.09    6.27
   1  -9  -2   28.75    6.84
  -1  -9   2   30.84    6.36
  -1  -9   1 1442.24   23.15
  -1   9   1 1427.95   22.67
  -1   9   1 1415.39   44.03
  -1  -9   1 1442.91   43.98
   1  -9  -1 1407.43   42.29
  -1  -9   1 1464.70   23.34
  -1   9   1 1415.29   22.12
  -1  -9   0  290.46    9.42
   1  -9   0  280.50    8.89
  -1  -9   0  289.85   20.18
   1  -9   0  305.09   19.56
  -1   9   0  300.53   14.01
  -1   9   0  306.50   20.31
  -1  -9   0  294.28    9.56
  -1   9   0  299.15    8.83
   1   9   1  123.91    6.85
   1  -9   1  112.19    6.67
  -1   9  -1  123.67    8.27
  -1  -9  -1  121.52   12.95
   1  -9   1  106.29   11.64
  -1   9  -1  105.91   11.82
  -1   9  -2    7.76    2.28
  -1  -9  -2   11.20    2.66
   1  -9   2    8.68    2.48
   1   9   2    5.06    1.63
  -1  -9  -2   13.62    5.13
   1   9   2   14.97    4.50
   1  -9   2   12.61    4.49
  -1   9  -2   13.22    3.86
   1  -9   2   12.01    2.71
  -1   9  -3 1306.78   31.21
  -1  -9  -3 1312.28   31.87
  -1  -9  -3 1342.43   43.64
   1  -9   3 1320.57   27.63
   1   9   3 1329.50   42.56
   1  -9   3 1358.66   40.39
  -1   9  -3 1390.14   41.28
  -1   9  -4   82.62    8.99
  -1  -9  -4   73.97    8.63
  -1  -9  -4   74.12   10.45
   1  -9   4   80.33    9.94
  -1   9  -4   74.99    9.63
   1   9   4   80.31   10.75
   1  -9   4   63.64    6.88
  -1  -9  -5  108.14   11.59
  -1   9  -5   93.64   10.68
   1   9   5  111.14   12.57
   1  -9   5  110.34   11.22
  -1  -9  -5  114.59   12.95
  -1  -9  -6   61.85    9.86
  -1   9  -6   58.43    9.49
   1  -9   6   50.01    7.82
   1   9   6   45.04    8.12
  -1  -9  -6   48.08    8.22
  -1   9  -7   62.18   10.54
  -1  -9  -7   66.04   11.06
   1  -9   7   61.18    8.40
   1   9   7   66.55    9.78
   1   9   7   62.66    9.42
  -1  -9  -7   75.35   10.39
  -1   9  -8   10.78    5.10
  -1  -9  -8   -0.87    3.32
   1   9   8    5.08    3.73
   1  -9   8    5.94    3.25
   1   9   8    1.96    1.89
   1   9   8    0.64    4.25
  -1  -9  -9  113.52   16.05
  -1   9  -9  129.88   17.04
   1  -9   9  121.63   11.37
   1   9   9  122.15   14.69
   1   9   9   93.77   13.18
  -1  -9 -10   79.32   14.55
  -1   9 -10   59.54   12.34
   1  -9  10   59.96    7.71
   1   9  10   74.49   12.45
   1   9  10   52.57   10.26
  -1   9 -11    5.72    7.61
  -1  -9 -11    0.47    5.59
   1  -9  11    0.47    1.51
   1   9  11    2.68    5.66
   1   9  11    8.29    5.99
  -1   9 -12   19.30    7.88
  -1  -9 -12   11.94    7.72
   1   9  12   20.97    8.59
   1   9  12   24.44    8.68
  -1   9 -13   -2.74    5.56
  -1  -9 -13  -13.44    7.88
   1   9  13    2.50    4.42
  -1   9 -14   -5.25    5.39
  -1  -9 -14    5.22    6.76
   1   9  14   -0.12    4.16
  -1   9 -15   -7.18    7.91
  -1  -9 -15   -1.48    5.78
   1   9  15    2.86    4.56
  -1  -9 -16    6.10    5.95
  -1   9 -16    5.10    8.67
   1   9  16    2.89    5.54
  -1  -9 -17   -5.70    9.16
  -1   9 -17    9.31    9.26
   1   9  17   26.26    9.82
   1  10 -17    1.47    4.68
   1 -10 -17    4.50    9.80
   1 -10 -16   16.28    9.27
   1  10 -16    8.09    6.54
  -1  10  16   20.51    9.00
   1 -10 -15    2.27    4.60
   1  10 -15    0.48    5.06
   1 -10 -14   12.44    7.31
   1  10 -14   14.99    8.89
  -1  10  14    0.25    4.76
   1  10 -13   -1.92    5.57
   1 -10 -13   -0.18    6.70
  -1  10  13    4.98    5.01
   1 -10 -12    8.41    5.47
   1  10 -12   -3.00    4.36
  -1 -10  12    1.16    2.43
  -1  10  12    5.09    4.79
  -1  10  12    2.39    4.59
   1  10 -11   -2.84    3.52
   1 -10 -11   -3.42    5.79
  -1 -10  11    3.68    2.82
  -1  10  11    6.69    4.63
  -1  10  11    0.60    5.12
   1 -10 -10   35.69   10.47
   1  10 -10   35.30   10.38
  -1 -10  10   31.06    7.62
  -1  10  10   35.56    8.49
  -1  10  10   46.34    9.45
   1 -10  -9   85.67   13.92
   1  10  -9   79.95   13.73
  -1 -10   9   69.49   10.69
  -1  10   9   64.55   10.60
  -1  10   9   74.28   11.49
   1  10  -8   22.98    7.37
   1 -10  -8   13.95    5.18
  -1  10   8   18.48    5.75
  -1 -10   8    7.38    4.05
  -1  10   8   11.44    4.72
   1  10  -7   35.83    7.88
   1 -10  -7   32.70    7.70
  -1  10   7   25.14    6.43
  -1 -10   7   27.65    6.85
  -1  10   7   25.74    6.64
   1  10  -6   12.71    4.68
   1 -10  -6   25.03    6.24
  -1  10   6   17.19    4.93
  -1 -10   6   22.66    5.71
  -1 -10   6   22.44    6.12
  -1 -10   5   96.46   10.76
  -1  10   5   95.88   10.61
  -1 -10   5   94.29   12.10
   1  10  -5   97.43   10.77
   1 -10  -5   88.29   10.21
  -1  10   4   41.75    6.43
   1 -10  -4   42.77    6.49
  -1 -10   4   39.73    6.21
   1  10  -4   43.07    6.57
  -1 -10   4   50.38    9.08
  -1  10   3  243.00   13.30
  -1 -10   3  235.20   13.10
  -1 -10   3  243.28   19.18
   1  10  -3  254.51   13.61
   1 -10  -3  239.46   13.33
  -1 -10   2   20.10    3.31
  -1  10   2   17.24    3.03
  -1  10   2   17.36    3.14
  -1 -10   2   13.82    2.78
  -1 -10   2   16.15    6.11
   1 -10  -2   17.32    5.80
  -1  10   1 1612.26   22.39
  -1 -10   1 1603.46   23.76
  -1  10   1 1616.89   23.21
  -1 -10   1 1658.83   49.87
   1 -10  -1 1538.68   46.86
  -1  10   1 1551.56   48.51
  -1 -10   1 1586.88   23.50
   1 -10   0  668.56   30.69
  -1 -10   0  630.53   30.91
  -1  10   0  633.46   20.94
  -1  10   0  687.29   32.15
  -1 -10   0  667.99   13.60
  -1  10  -1  654.43   14.25
  -1  10  -1  656.15   30.76
   1 -10   1  661.21   30.50
  -1 -10  -1  672.73   32.18
  -1  10  -1  670.64   19.42
   1 -10   1  630.96   15.08
   1  10   1  649.72   14.91
   1  10   2  544.27   17.17
   1 -10   2  512.94   17.08
  -1 -10  -2  539.27   17.25
  -1  10  -2  546.55   16.57
  -1  10  -2  512.72   26.82
   1 -10   2  514.30   26.60
   1 -10   2  507.91   16.61
  -1 -10  -2  524.65   29.07
   1  10   2  521.30   27.80
   1  10   2  513.22   16.92
  -1 -10  -3  513.18   19.87
  -1  10  -3  512.90   19.33
  -1 -10  -3  524.77   29.06
   1 -10   3  508.16   16.87
  -1  10  -3  518.67   26.80
   1  10   3  532.26   28.37
   1 -10   3  534.32   26.84
  -1  10  -4    2.69    2.19
  -1 -10  -4    5.61    2.69
  -1  10  -4    9.71    4.00
   1 -10   4    9.07    4.07
  -1 -10  -4    5.11    3.66
   1 -10   4    8.65    2.74
  -1  10  -5  461.04   23.33
  -1 -10  -5  455.43   23.49
  -1 -10  -5  467.73   27.01
   1 -10   5  439.40   23.99
  -1 -10  -6  376.80   23.57
  -1  10  -6  422.43   24.40
  -1 -10  -6  418.90   25.62
   1 -10   6  384.41   22.23
  -1  10  -7  393.36   25.59
  -1 -10  -7  355.86   24.73
   1  10   7  358.48   23.47
   1 -10   7  375.70   21.82
  -1 -10  -7  365.20   23.80
  -1  10  -8   50.91   10.32
  -1 -10  -8   59.45   10.78
   1  10   8   70.02   10.52
   1 -10   8   65.15    9.09
  -1 -10  -9   85.38   13.78
  -1  10  -9   93.48   14.59
   1 -10   9  114.47   11.61
   1  10   9  131.17   15.74
   1  10   9  101.72   14.36
  -1 -10 -10    5.78    5.92
  -1  10 -10    2.15    5.07
   1 -10  10    1.07    2.11
   1  10  10    1.12    3.52
   1  10  10   -1.02    4.74
  -1  10 -11   11.80    5.67
  -1 -10 -11   15.54    7.34
   1 -10  11   13.62    3.93
   1  10  11   18.78    7.21
   1  10  11   11.17    6.42
  -1  10 -12   -2.06    5.34
  -1 -10 -12    2.28    5.18
   1  10  12    1.72    5.01
   1  10  12   -2.73    4.04
  -1 -10 -13    3.31    5.17
  -1  10 -13   -0.76    6.15
   1  10  13   15.50    7.49
  -1 -10 -14   11.03    8.69
  -1  10 -14   -0.23    6.82
   1  10  14    4.97    5.04
  -1  10 -15   38.19   14.84
  -1 -10 -15   23.18   10.01
   1  10  15   48.52   12.23
  -1 -10 -16    7.91    7.61
  -1  10 -16   11.36    6.31
   1  10  16   26.30    9.87
  -1  10 -17    4.25    8.00
  -1 -10 -17    6.51   10.08
   1  10  17    4.50    3.73
   1 -11 -17   11.76    9.21
   1  11 -17   10.13   10.10
   1  11 -16    5.23    7.62
   1 -11 -16   11.72    8.73
  -1  11  16   13.04    6.84
   1  11 -15    4.81    8.69
   1 -11 -15    3.44    5.86
   1  11 -14   11.47    9.51
   1 -11 -14    3.98    4.67
  -1  11  14    6.35    5.73
   1  11 -13   12.60    8.10
   1 -11 -13   -2.03    4.40
  -1  11  13    9.25    5.53
   1  11 -12   16.92    8.15
   1 -11 -12    9.22    4.00
  -1  11  12    6.70    5.69
  -1 -11  12   11.22    5.87
  -1  11  12    9.40    5.59
   1 -11 -11   25.41    9.07
   1  11 -11   17.99    8.42
  -1 -11  11   19.37    6.67
  -1  11  11   25.10    8.35
  -1  11  11   30.94    8.08
   1  11 -10   30.75    9.48
   1 -11 -10   17.11    8.78
  -1  11  10   27.53    7.99
  -1 -11  10   19.75    6.34
  -1  11  10   13.43    5.98
   1 -11  -9   12.40    5.98
   1  11  -9   20.43    7.52
  -1 -11   9   13.46    5.29
  -1  11   9   14.45    5.67
  -1  11   9   14.04    5.92
   1  11  -8  100.34   14.21
   1 -11  -8   81.13   12.73
  -1  11   8   77.00   11.67
  -1 -11   8   67.27   10.83
  -1  11   8   87.62   12.82
   1 -11  -7    1.34    3.62
   1  11  -7   -2.30    2.55
  -1 -11   7   -1.48    2.30
  -1  11   7    3.38    2.58
  -1  11   7    1.42    2.92
  -1 -11   6    5.61    2.81
  -1  11   6    6.38    3.00
   1 -11  -6    3.84    4.11
   1  11  -6   10.06    5.13
  -1 -11   6    3.96    3.18
  -1  11   5  106.87   11.36
  -1 -11   5   97.00   11.05
  -1 -11   5  100.60   13.07
   1  11  -5   95.20   10.79
   1 -11  -5   97.71   10.79
  -1 -11   4   75.82    8.56
  -1  11   4   75.36    8.59
  -1 -11   4   71.92   11.46
   1 -11  -4   85.97    9.15
   1  11  -4   65.18    7.89
  -1  11   3   50.57    6.10
   1 -11  -3   48.50    5.94
   1  11  -3   44.01    5.66
  -1 -11   3   46.66    5.85
   1 -11  -3   45.25    9.27
  -1 -11   3   57.71    9.91
  -1  11   3   52.41    6.11
  -1 -11   3   37.87    5.58
  -1 -11   2   24.54    3.47
  -1  11   2   20.05    3.15
  -1  11   2   20.57    3.15
  -1 -11   2   21.11    3.38
   1 -11  -2   28.67    8.05
  -1 -11   2   28.30    7.14
  -1  11   1  401.06   10.68
  -1 -11   1  422.13   11.36
  -1  11   1  411.11   10.35
  -1  11   1  408.97   10.90
  -1 -11   1  410.82   11.34
   1 -11  -1  397.50   25.34
  -1 -11   1  393.10   25.50
  -1  11   1  374.51   18.48
  -1  11   0   72.28    7.38
  -1 -11   0   73.47   11.75
   1 -11   0   56.18    9.87
  -1 -11  -1  312.53   10.20
  -1  11  -1  321.34    9.14
   1 -11   1  291.69   21.50
  -1 -11  -1  327.53   23.79
  -1  11  -1  299.71   13.37
   1 -11   1  321.34   10.04
   1  11   1  330.80    9.82
  -1 -11  -2   66.49    5.92
   1 -11   2   61.87    5.78
   1  11   2   59.94    5.55
  -1  11  -2   54.11    5.22
   1 -11   2   56.29    9.48
  -1 -11  -2   70.46   11.24
   1 -11   2   65.33    6.10
   1  11   2   67.59    6.06
   1  11   3   86.55    8.07
  -1 -11  -3   81.42    7.92
   1 -11   3   81.91    7.96
  -1  11  -3   81.96    7.62
   1 -11   3   83.71   11.36
   1 -11   3   92.98    7.22
  -1 -11  -3   94.90   13.13
  -1  11  -4   32.25    5.78
  -1 -11  -4   31.56    5.73
   1 -11   4   28.08    7.03
  -1 -11  -4   43.37    9.18
  -1  11  -4   35.93    7.77
   1 -11   4   32.84    4.65
  -1 -11  -5   38.01    6.69
  -1  11  -5   38.63    6.91
  -1 -11  -5   37.13    8.50
   1 -11   5   34.84    7.58
   1 -11   5   43.50    5.86
  -1  11  -6    2.07    3.12
  -1 -11  -6    6.15    3.61
  -1 -11  -6    4.49    2.60
   1 -11   6    3.73    4.01
  -1 -11  -7    3.55    2.58
  -1  11  -7    1.28    3.40
   1 -11   7    2.82    3.21
   1  11   7   -0.94    4.09
  -1 -11  -7    5.81    4.77
  -1  11  -8   35.67    8.99
  -1 -11  -8   26.04    7.15
   1 -11   8   18.29    5.85
   1  11   8   21.34    6.76
  -1 -11  -9    9.70    5.32
  -1  11  -9   16.10    6.84
   1 -11   9   24.29    5.67
   1  11   9   12.63    5.00
   1  11   9    9.81    4.58
  -1 -11 -10   84.07   15.36
  -1  11 -10  102.06   16.21
   1 -11  10   92.92   11.23
   1  11  10   82.74   12.90
   1  11  10   92.52   14.27
  -1 -11 -11    2.51    3.82
  -1  11 -11   -3.47    3.55
   1  11  11   -2.09    4.29
   1 -11  11   -2.54    2.61
   1  11  11    0.90    3.52
  -1 -11 -12   10.06    6.98
  -1  11 -12   -3.52    6.07
   1  11  12    9.53    6.77
   1  11  12    1.19    4.30
  -1  11 -13   -7.83    5.42
  -1 -11 -13   -5.29    5.64
   1  11  13   -4.51    5.71
   1  11  13    2.52    3.67
  -1  11 -14    8.62    7.43
  -1 -11 -14    1.05    5.09
   1  11  14   -3.61    3.56
  -1 -11 -15   -2.54    7.98
  -1  11 -15   -2.77    5.57
   1  11  15    8.51    7.48
  -1  11 -16    9.57    5.59
  -1 -11 -16   11.57    9.54
   1  11  16   -3.54    4.85
  -1  11 -17   19.06   11.52
  -1 -11 -17   11.58   10.65
   1 -12 -17  -12.10    7.16
   1  12 -17    7.59    7.48
   1  12 -16   -9.09    8.54
   1 -12 -16    9.84    7.93
  -1  12  16   14.36    8.37
   1 -12 -15    3.17    6.82
   1  12 -15   -6.25    8.36
  -1  12  15    0.37    3.98
   1 -12 -14    3.66    5.81
   1  12 -14   12.91    8.38
  -1  12  14    4.05    5.88
   1 -12 -13   14.14    7.37
   1  12 -13   15.62    7.94
  -1  12  13   18.28    6.95
  -1  12  13    4.33    5.40
   1 -12 -12   53.55   12.59
   1  12 -12   49.15   12.94
  -1 -12  12   47.65   10.03
  -1  12  12   51.81   11.63
  -1  12  12   49.01   11.26
   1 -12 -11   20.70    9.62
   1  12 -11   20.34    8.74
  -1 -12  11   15.60    6.78
  -1  12  11    9.87    5.95
  -1  12  11    1.61    4.36
   1  12 -10   89.26   15.38
   1 -12 -10   70.16   13.87
  -1  12  10   90.90   13.96
  -1 -12  10   90.75   13.60
  -1  12  10   92.06   14.25
   1 -12  -9    7.70    5.12
   1  12  -9   14.38    7.85
  -1 -12   9    6.44    4.46
  -1  12   9    4.11    4.25
  -1  12   9    7.74    3.79
   1 -12  -8   76.97   12.29
   1  12  -8   70.82   12.41
  -1  12   8   86.55   12.73
  -1 -12   8   72.51   12.22
  -1  12   8   80.62   12.52
   1 -12  -7    6.10    5.57
   1  12  -7    1.58    3.76
  -1 -12   7    3.25    3.91
  -1 -12   6  392.41   23.75
  -1  12   6  387.31   23.45
  -1 -12   6  358.22   26.05
   1 -12  -6  359.93   22.89
   1  12  -6  344.81   22.06
  -1  12   5    0.69    1.31
   1  12  -5    1.75    1.90
  -1 -12   5   -0.11    1.84
   1 -12  -5    1.62    1.92
  -1 -12   5    5.54    4.01
  -1 -12   4  274.73   16.13
  -1  12   4  282.91   16.20
  -1 -12   4  266.52   22.08
   1  12  -4  254.10   15.28
   1 -12  -4  290.93   16.58
  -1  12   3    1.62    1.01
  -1 -12   3    2.14    1.42
   1 -12  -3    2.81    1.67
   1 -12  -3   -2.37    3.29
  -1  12   3    2.46    1.51
  -1 -12   3    0.95    1.06
  -1  12   2  325.96   11.91
  -1 -12   2  328.79   12.28
  -1 -12   2  357.65   25.46
   1 -12  -2  323.90   23.76
  -1 -12   2  326.49   12.36
  -1  12   2  316.79   11.75
   1 -12  -1  168.63   17.58
  -1  12   1  166.32   12.61
  -1 -12   1  153.12   16.85
  -1  12   0  674.24   22.49
   1 -12   0  657.06   33.71
  -1 -12   0  656.43   35.26
  -1 -12  -1   56.73    3.94
  -1  12  -1   67.64    6.52
   1 -12   1   67.06   10.99
  -1 -12  -1   45.54    9.87
  -1 -12  -2  249.96   11.10
  -1  12  -2  241.59   10.18
   1 -12   2  234.84   19.96
  -1 -12  -2  266.97   22.43
   1 -12   2  219.35   10.64
   1  12   2  267.67   11.29
   1  12   3  107.47    8.84
  -1  12  -3  117.15    8.97
   1 -12   3  101.20    8.78
  -1 -12  -3  110.12    9.12
   1 -12   3  105.66   13.33
   1 -12   3  118.12    7.98
  -1 -12  -3  103.04   14.17
  -1  12  -4 1038.25   30.97
  -1 -12  -4 1040.10   31.65
   1 -12   4 1044.66   25.06
   1 -12   4 1052.30   41.55
  -1 -12  -4 1111.00   45.68
  -1 -12  -5   59.44    8.30
  -1  12  -5   67.54    9.05
   1 -12   5   60.60    6.78
   1 -12   5   56.51    9.65
  -1 -12  -5   72.81   11.98
  -1  12  -6  383.87   23.32
  -1 -12  -6  359.37   22.93
   1 -12   6  380.81   18.94
  -1 -12  -6  382.60   27.06
   1 -12   6  394.44   25.31
  -1  12  -7   22.73    6.34
  -1 -12  -7   26.02    6.57
  -1 -12  -7   40.94    9.12
   1 -12   7   33.68    7.72
  -1 -12  -8  350.23   26.43
  -1  12  -8  357.56   26.24
   1 -12   8  352.39   23.40
   1  12   8  375.76   26.33
  -1 -12  -8  364.49   26.25
  -1  12  -9   43.31    9.82
  -1 -12  -9   37.82   10.10
   1  12   9   31.88    8.71
   1 -12   9   39.04    8.01
  -1 -12 -10  188.50   22.12
  -1  12 -10  158.08   20.11
   1  12  10  181.56   19.78
   1 -12  10  156.91   15.13
   1  12  10  172.80   19.83
  -1  12 -11   -2.40    5.33
  -1 -12 -11  -13.61    7.01
   1  12  11   -0.31    3.22
   1 -12  11   -2.09    2.19
   1  12  11   -2.61    5.15
  -1  12 -12   40.00   11.41
  -1 -12 -12   39.16   11.62
   1  12  12   39.90   10.54
   1  12  12   40.89   10.17
  -1  12 -13    1.58    4.82
  -1 -12 -13   -3.45    6.04
   1  12  13    1.13    5.41
   1  12  13   12.69    7.51
  -1  12 -14   35.21   12.18
  -1 -12 -14   17.98   10.74
   1  12  14   45.25   11.47
  -1  12 -15   12.57    9.83
  -1 -12 -15    0.18    5.93
   1  12  15    0.23    4.20
  -1  12 -16   20.27   12.26
  -1 -12 -16    7.49    7.52
   1  12  16   21.78    8.28
  -1  12 -17  -28.89   12.64
  -1 -12 -17   14.08   10.12
   1 -13 -17  -12.44    9.11
   1  13 -17    3.78    6.45
   1 -13 -16   -7.05    8.55
   1  13 -16    8.48    7.68
   1  13 -15    8.45    5.41
   1 -13 -15   12.18    5.85
  -1  13  15   20.94    9.49
   1 -13 -14   -0.98    5.18
   1  13 -14   15.09    7.99
  -1  13  14   18.57    8.25
   1 -13 -13   27.67   11.77
   1  13 -13   21.08    8.22
  -1  13  13   23.54    8.77
  -1  13  13   18.11    7.51
   1  13 -12   -4.51    5.07
   1 -13 -12    2.30    5.10
  -1  13  12   -4.80    4.48
  -1 -13  12    0.48    2.79
  -1  13  12   -1.42    3.32
   1 -13 -11   60.29   13.50
   1  13 -11   57.12   13.24
  -1  13  11   71.00   12.90
  -1 -13  11   42.58    9.89
  -1  13  11   50.27   11.41
   1 -13 -10   17.24    6.82
   1  13 -10    7.84    5.09
  -1  13  10   11.15    6.51
  -1 -13  10   12.44    4.97
  -1  13  10   18.56    7.83
   1  13  -9   76.44   13.14
   1 -13  -9   63.84   12.56
  -1  13   9   57.86   11.14
  -1 -13   9   57.95   11.40
  -1  13   9   71.10   12.41
   1 -13  -8   39.91    8.95
   1  13  -8   34.62    8.79
  -1 -13   8   38.85    9.35
  -1  13   8   48.23   10.27
  -1  13   8   42.60    9.50
   1 -13  -7   58.32   10.14
   1  13  -7   48.83    9.34
  -1 -13   7   54.75   10.90
  -1  13   6   79.57   10.61
  -1 -13   6  105.10   12.35
   1 -13  -6   88.16   11.27
  -1 -13   6   88.78   13.53
  -1 -13   6   83.63    5.08
   1  13  -6   92.62   11.40
  -1 -13   5   91.53   10.34
  -1  13   5   98.46   10.68
  -1 -13   5  115.22   15.39
   1 -13  -5  101.23   10.91
   1  13  -5   92.98   10.45
  -1  13   4    6.25    2.82
  -1 -13   4    6.55    2.75
   1  13  -4    6.58    3.16
   1 -13  -4    8.69    3.34
  -1 -13   4    9.06    4.06
  -1 -13   3  239.82   12.62
  -1  13   3  250.71   12.76
  -1 -13   3  245.60   22.09
   1 -13  -3  248.75   22.02
  -1  13   3  267.69   12.92
  -1 -13   3  263.46   13.28
  -1  13   2   31.26    3.36
  -1 -13   2   34.47    3.75
  -1 -13   2   17.78    5.99
   1 -13  -2   43.51   10.04
  -1  13   2   32.28    3.50
  -1 -13   2   29.64    3.44
  -1 -13   1   89.90   13.51
  -1  13   1  100.42   10.11
   1 -13  -1  118.21   15.15
  -1 -13   0  529.58   32.67
  -1  13   0  531.84   20.66
   1 -13   0  535.94   31.98
  -1  13  -1   59.90    6.29
  -1 -13  -1   58.24   11.14
   1 -13   1   55.12   10.02
  -1  13  -2  133.25    6.95
  -1 -13  -2  127.74    7.59
   1 -13   2  129.83   15.48
  -1 -13  -2  159.07   18.16
   1  13   2  138.73    7.46
   1 -13   2  143.41    8.02
   1 -13   3  104.79    8.68
   1  13   3  119.09    8.99
  -1  13  -3  120.62    8.76
  -1 -13  -3  128.98    9.63
  -1 -13  -3  120.08   16.19
   1 -13   3   91.08   13.08
   1 -13   4   75.69    8.53
  -1 -13  -4   75.76    8.43
  -1  13  -4   67.86    7.86
   1  13   4   64.08    7.85
  -1 -13  -4   84.73   13.25
   1 -13   4   74.57   11.58
   1 -13   4   63.09    5.97
  -1 -13  -5    1.85    1.97
  -1  13  -5    8.24    3.91
   1 -13   5    2.08    3.59
  -1 -13  -5    6.27    5.45
   1 -13   5    4.94    2.10
  -1  13  -6   46.02    8.22
  -1 -13  -6   57.61    9.41
   1 -13   6   48.98    9.62
  -1 -13  -6   48.97   10.42
   1 -13   6   51.99    6.81
  -1  13  -7    3.43    3.14
  -1 -13  -7   10.39    5.13
   1 -13   7   10.86    5.00
  -1 -13  -7    5.79    4.53
  -1 -13  -8    0.86    3.77
  -1  13  -8    5.11    4.70
   1  13   8    6.88    4.61
  -1 -13  -8    4.51    5.07
   1 -13   8   -1.81    2.91
  -1  13  -9   -0.52    3.45
  -1 -13  -9    3.81    4.81
   1  13   9   -2.45    3.99
   1 -13   9    7.63    5.34
  -1  13 -10    6.77    5.67
  -1 -13 -10    6.86    5.89
   1  13  10    1.18    4.89
   1 -13  10    7.81    5.04
   1  13  10    9.92    5.87
  -1 -13 -11    6.50    7.98
  -1  13 -11    2.94    4.66
   1  13  11   -1.08    5.76
   1  13  11   -2.50    4.94
  -1  13 -12   60.29   14.00
  -1 -13 -12   67.82   15.28
   1  13  12   64.39   13.47
   1  13  12   53.14   11.80
  -1 -13 -13    7.75    7.60
  -1  13 -13    6.11    8.47
   1  13  13    9.82    5.28
   1  13  13   -1.16    3.95
  -1 -13 -14   -7.27    7.48
  -1  13 -14   -0.01    5.36
   1  13  14    2.83    4.95
   1  13  14    0.03    4.74
  -1  13 -15    9.06    6.92
  -1 -13 -15    6.09    7.92
   1  13  15   -7.14    5.93
  -1  13 -16   -7.99    7.17
  -1 -13 -16   -4.69    6.81
  -1  13 -17   -2.39    7.64
  -1 -13 -17  -17.90   11.47
   1  14 -17    1.71    5.34
   1 -14 -17   -6.15    8.66
   1  14 -16    6.81    7.70
   1 -14 -16   13.78   11.09
   1  14 -15    6.47    5.89
  -1  14  15   11.69    7.37
   1 -14 -14   29.13   12.47
   1  14 -14   43.66   13.35
  -1  14  14   20.42    7.37
  -1  14  14   43.31   11.63
   1  14 -13   -1.81    4.11
  -1  14  13   -3.87    5.80
  -1  14  13   -2.98    4.47
   1 -14 -12   23.71   10.41
   1  14 -12   45.30   13.09
  -1 -14  12   34.50    9.27
  -1  14  12   44.08   11.54
  -1  14  12   30.32    9.56
   1  14 -11   10.06    6.06
   1 -14 -11    8.02    4.57
  -1 -14  11   10.19    6.30
  -1  14  11    8.29    5.22
  -1  14  11    0.75    4.88
   1  14 -10   93.65   15.99
   1 -14 -10   94.60   15.73
  -1  14  10  102.27   15.21
  -1 -14  10   79.56   13.58
  -1  14  10  118.60   17.08
   1  14  -9   32.94    8.94
   1 -14  -9   20.12    7.60
  -1  14   9   37.95    9.15
  -1 -14   9   33.34    9.87
  -1  14   9   34.63    8.87
   1  14  -8   72.83   11.98
   1 -14  -8   75.00   12.47
  -1 -14   8   74.08   12.78
  -1  14   8   61.88   11.22
  -1  14   8   86.73   13.55
   1 -14  -7   87.63   12.24
  -1 -14   7  100.55    6.58
  -1 -14   7  115.52   15.94
   1  14  -7  100.97   12.97
  -1 -14   6  121.07   12.92
  -1  14   6  148.59   14.43
  -1 -14   6  120.33   16.34
   1  14  -6  135.47   13.74
   1 -14  -6  137.52   14.14
   1  14  -5   48.98    7.44
   1 -14  -5   56.58    7.93
  -1 -14   5   46.41    7.17
  -1  14   5   59.07    8.16
  -1 -14   5   58.62   11.52
  -1 -14   4  453.11   19.82
  -1  14   4  457.79   19.87
  -1 -14   4  448.58   20.05
  -1  14   4  464.19   19.70
  -1 -14   4  455.43   31.54
   1 -14  -4  468.12   20.16
   1  14  -4  449.57   19.61
  -1 -14   3  192.46   10.76
  -1  14   3  183.54   10.17
  -1 -14   3  202.15   11.21
  -1 -14   3  204.47   21.11
   1 -14  -3  213.75   21.74
  -1 -14   2  811.34   16.28
  -1 -14   2  769.59   40.99
   1 -14  -2  815.63   41.04
  -1  14   1   93.08    9.85
  -1 -14   1   80.50   13.63
   1 -14  -1   78.03   13.29
  -1  14   0  734.93   24.63
  -1 -14   0  759.38   40.59
   1 -14   0  705.21   37.94
   1 -14   1    1.43    2.93
  -1 -14  -1    5.39    3.25
  -1  14  -1    3.41    2.08
  -1 -14  -2  229.42    9.22
   1  14   2  221.17    8.00
   1 -14   2  236.89    9.05
   1 -14   2  217.27   20.86
  -1 -14  -2  211.96   21.85
  -1  14  -2  216.27    7.43
  -1  14  -3   77.59    6.75
   1 -14   3   79.71    7.26
   1  14   3   78.90    7.07
  -1 -14  -3   71.28    6.97
  -1 -14  -3   65.41   12.67
   1 -14   3   66.44   12.13
   1  14   3   66.65    6.65
   1 -14   3   69.17    7.07
   1 -14   4   87.14    9.04
   1  14   4   64.40    7.64
  -1 -14  -4   67.11    7.82
  -1  14  -4   65.99    7.67
   1 -14   4   75.28   12.27
  -1 -14  -4   61.87   12.31
  -1 -14  -5   23.16    5.15
  -1  14  -5   31.75    6.45
   1 -14   5   19.71    5.77
  -1 -14  -5   18.15    6.45
   1 -14   5   23.40    3.82
  -1  14  -6  189.57   16.22
  -1 -14  -6  167.99   15.66
  -1 -14  -6  180.63   20.38
   1 -14   6  206.35   20.04
   1 -14   6  198.93   12.42
  -1  14  -7   57.08    9.96
  -1 -14  -7   51.63    9.33
   1 -14   7   62.18   10.95
  -1 -14  -7   59.23   11.49
  -1  14  -8  368.37   26.92
  -1 -14  -8  345.32   26.18
   1  14   8  336.35   26.17
  -1 -14  -8  413.86   30.34
   1 -14   8  384.66   26.78
  -1  14  -9   89.66   14.26
  -1 -14  -9  104.91   15.57
   1  14   9  129.29   16.90
   1 -14   9  129.99   15.50
  -1  14 -10  263.68   26.12
  -1 -14 -10  218.52   23.97
   1 -14  10  233.32   20.26
   1  14  10  275.27   25.52
   1  14  10  254.40   25.08
  -1  14 -11   15.27    7.18
  -1 -14 -11   19.82    8.08
   1  14  11    8.72    4.97
   1  14  11   10.20    6.00
  -1  14 -12   73.46   15.99
  -1 -14 -12   98.59   17.86
   1  14  12  103.77   16.93
   1  14  12   85.22   15.39
  -1 -14 -13   19.70    8.88
  -1  14 -13   14.32    8.16
   1  14  13    7.81    7.68
   1  14  13   20.58    8.06
  -1  14 -14   79.95   17.81
  -1 -14 -14   54.01   15.16
   1  14  14   81.13   16.11
   1  14  14   69.73   14.68
  -1  14 -15    6.27    4.41
  -1 -14 -15    5.28    6.22
   1  14  15    5.78    5.83
  -1  14 -16   41.01   13.73
  -1 -14 -16   34.47   13.76
  -1  14 -17   10.79    6.66
  -1 -14 -17   -4.49    8.35
   1 -15 -17  -10.35    8.81
   1 -15 -16    0.88    8.24
   1  15 -16  -16.05    9.66
   1  15 -15   10.90    7.39
   1 -15 -15   13.76    8.75
  -1  15  15   31.28   11.06
   1 -15 -14   29.84   11.79
   1  15 -14   10.01    7.37
  -1  15  14   25.17    9.44
  -1  15  14   32.37   11.17
   1 -15 -13   -4.06    8.23
   1  15 -13    4.13    4.66
  -1  15  13   -5.01    6.45
  -1  15  13    3.66    5.50
   1  15 -12    6.97    4.14
   1 -15 -12    5.66    4.72
  -1  15  12   -1.14    6.19
  -1  15  12   13.29    8.53
   1  15 -11   25.69    7.81
   1 -15 -11   25.94    8.74
  -1  15  11   39.55   10.99
  -1 -15  11   37.30   10.06
  -1  15  11   59.09   12.68
   1 -15 -10   64.95   13.93
   1  15 -10   73.43   14.18
  -1 -15  10   71.09   13.87
  -1  15  10   53.51   11.82
  -1  15  10   75.44   14.52
   1  15  -9   19.86    6.91
   1 -15  -9   17.71    6.69
  -1 -15   9   26.53    8.77
  -1  15   9   22.74    8.23
  -1  15   9   33.86    9.43
   1  15  -8   15.04    5.69
   1 -15  -8   10.29    4.85
  -1 -15   8   27.00    8.04
  -1  15   8   24.84    7.03
   1  15  -7   70.63   10.99
   1 -15  -7   66.86   10.51
  -1 -15   7   57.32   11.74
   1 -15  -6   32.87    7.16
  -1 -15   6   30.47    6.53
   1  15  -6   30.17    6.53
  -1  15   6   26.34    6.04
  -1 -15   6   33.26   10.14
  -1 -15   5   42.36    6.71
   1 -15  -5   41.37    6.91
   1  15  -5   43.15    6.98
  -1 -15   5   23.34    7.80
  -1  15   5   48.54    7.15
  -1 -15   4   97.23    9.03
  -1 -15   4   75.90    8.12
  -1  15   4   89.40    8.26
  -1 -15   4   99.57   15.27
  -1 -15   3   57.92    5.65
  -1  15   3   64.62    5.57
   1 -15  -3   60.85   12.21
  -1 -15   3   53.09   11.71
  -1 -15   2   74.32   13.74
   1 -15  -2  102.74   15.47
  -1 -15   1   -3.12    5.64
   1 -15  -1    6.05    6.64
  -1  15   1    1.70    2.60
  -1  15   0  174.96   12.37
   1 -15   0  181.56   20.15
  -1 -15   0  148.97   18.82
  -1  15  -1   45.75    5.65
  -1 -15  -1   64.28   12.70
   1 -15   1   54.77   11.52
  -1 -15  -2    3.52    4.08
   1 -15   2   -1.25    4.67
  -1 -15  -3    0.49    1.42
  -1  15  -3    1.36    1.04
  -1 -15  -3   -2.23    4.76
   1 -15   3    7.26    4.59
   1  15   3    1.89    1.52
   1 -15   3    1.45    1.23
  -1  15  -4   12.31    3.26
  -1 -15  -4   11.19    3.20
   1 -15   4   10.85    3.29
   1  15   4   12.07    3.65
  -1 -15  -4    4.55    4.08
   1 -15   4   12.04    6.90
  -1  15  -5   13.66    4.40
  -1 -15  -5   16.84    5.18
   1  15   5   12.44    3.87
   1 -15   5   14.06    4.50
   1 -15   5   10.44    6.27
  -1 -15  -5   15.00    7.88
   1 -15   5    8.19    2.04
  -1  15  -6   61.34    9.11
  -1 -15  -6   71.02   10.42
   1 -15   6   61.68   11.88
  -1 -15  -6   76.58   13.63
  -1 -15  -7   10.86    4.76
  -1  15  -7   12.58    6.25
   1 -15   7    7.91    4.96
  -1 -15  -7   12.61    6.38
  -1  15  -8   27.50    7.90
  -1 -15  -8   30.70    7.82
   1 -15   8   21.54    7.20
  -1 -15  -8   33.68   10.04
  -1  15  -9    0.92    3.71
  -1 -15  -9    3.14    2.79
   1  15   9    3.83    6.30
   1 -15   9    1.49    4.24
  -1 -15 -10   -0.95    3.86
  -1  15 -10   -0.50    3.96
   1  15  10    5.00    7.16
   1 -15  10    0.54    2.80
   1  15  10   -2.77    4.34
  -1  15 -11    6.82    5.86
  -1 -15 -11    7.08    6.50
   1  15  11    2.69    5.38
   1  15  11   -3.40    3.82
  -1  15 -12    4.66    6.47
  -1 -15 -12    1.37    5.76
   1  15  12   -1.74    4.55
   1  15  12    0.79    4.11
  -1  15 -13    2.05    5.09
  -1 -15 -13   10.98    7.42
   1  15  13    3.29    5.65
   1  15  13    0.56    3.80
  -1  15 -14    4.85    4.17
  -1 -15 -14    2.44    4.80
   1  15  14    3.50    4.05
   1  15  14    4.41    7.64
  -1 -15 -15    4.45    6.54
  -1  15 -15   -3.98    4.79
   1  15  15   -7.34    6.33
  -1  15 -16   15.92   10.59
  -1 -15 -16   12.04   10.11
   1 -16 -16   -1.06    5.17
   1  16 -16   -7.09    8.83
   1  16 -15   27.99   10.86
   1 -16 -15   34.50   12.90
   1  16 -14   10.61    4.52
   1 -16 -14   10.34    8.31
  -1  16  14   18.05    8.88
  -1  16  14   21.63    8.99
   1  16 -13    8.63    6.56
   1 -16 -13    5.48    7.35
  -1  16  13   17.70    7.90
  -1  16  13   22.55    9.95
   1  16 -12    4.14    4.42
   1 -16 -12   -0.58    4.13
  -1  16  12    7.60    5.36
  -1  16  12    0.60    5.27
   1 -16 -11   87.84   16.06
   1  16 -11   82.24   15.54
  -1 -16  11   91.03   15.88
  -1  16  11  110.34   16.96
  -1  16  11  111.13   17.40
   1 -16 -10   28.34    9.26
   1  16 -10   30.74    8.24
  -1  16  10   15.86    7.49
  -1 -16  10   15.39    7.05
  -1  16  10   23.18    9.61
   1 -16  -9  119.86   16.38
  -1  16   9   93.21   14.78
  -1 -16   9   96.00   15.89
   1  16  -9  125.20   16.60
  -1  16   9   90.06   15.15
   1  16  -8   -1.21    3.25
   1 -16  -8   -1.22    3.03
  -1 -16   8    2.46    6.32
  -1 -16   7  230.22   24.49
   1  16  -7  194.64   17.48
   1 -16  -7  178.30   17.03
   1  16  -6   72.23    9.80
   1 -16  -6   75.65   10.06
  -1 -16   6   70.88   13.74
  -1 -16   5  235.02   15.85
  -1  16   5  227.56   15.02
  -1 -16   5  238.57   24.58
   1 -16  -5  241.53   15.88
   1  16  -5  230.01   15.28
  -1 -16   4   24.04    4.60
  -1  16   4   29.14    4.62
  -1 -16   4   33.47    9.48
  -1 -16   3  238.74   10.24
  -1  16   3  228.40    8.99
  -1 -16   3  264.77   25.77
   1 -16  -3  237.35   24.21
  -1 -16   2  105.20   16.56
   1 -16  -2   88.42   14.78
  -1  16   2   78.27   10.16
  -1  16   1  736.91   28.52
  -1 -16   1  701.27   42.01
   1 -16  -1  766.64   42.79
  -1 -16   0   85.09   14.23
  -1  16   0   86.47    8.83
   1 -16   0  101.41   15.92
   1 -16   1  299.90   26.47
  -1 -16  -1  290.86   26.85
  -1  16  -1  257.92   13.18
  -1 -16  -2   20.92    7.73
   1 -16   2    8.67    5.54
   1 -16   3   37.63    4.28
   1  16   3   41.73    4.08
  -1 -16  -3   40.20   10.52
   1 -16   3   46.59   10.44
  -1  16  -3   37.32    3.62
  -1 -16  -3   40.39    4.42
  -1  16  -4   20.83    4.30
  -1 -16  -4   23.27    4.54
   1 -16   4   20.90    3.97
   1  16   4   29.02    4.73
   1  16   4   16.76    3.87
   1 -16   4   32.69    9.53
  -1 -16  -4   27.62    8.33
  -1 -16  -5  167.52   13.66
   1  16   5  140.71   12.41
  -1 -16  -5  156.50   20.44
   1 -16   5  137.68   17.63
  -1  16  -5  147.66   12.44
  -1  16  -6   49.59    8.29
  -1 -16  -6   54.27    8.95
  -1 -16  -6   48.45   11.85
   1 -16   6   50.35   11.07
  -1  16  -7  373.16   24.43
  -1 -16  -7  375.46   24.94
  -1 -16  -7  385.44   32.12
   1 -16   7  369.83   28.66
  -1  16  -8   73.65   12.26
  -1 -16  -8   54.82   10.45
  -1 -16  -8   59.69   12.90
   1 -16   8   45.68   10.50
  -1 -16  -9  248.38   23.47
  -1  16  -9  201.80   21.01
   1  16   9  245.87   24.43
   1 -16   9  218.16   21.74
  -1  16 -10   17.54    7.29
  -1 -16 -10   21.95    7.93
   1  16  10   28.97    9.13
   1 -16  10   12.85    5.82
  -1 -16 -11  166.90   21.70
   1  16  11  162.10   20.81
   1  16  11  163.62   22.17
  -1  16 -11  203.61   24.05
  -1  16 -12   19.55    8.82
  -1 -16 -12   12.71    7.97
   1  16  12   21.20    7.63
   1  16  12   15.49    7.34
  -1  16 -13   74.12   16.18
  -1 -16 -13   42.88   12.96
   1  16  13   77.85   15.81
   1  16  13   65.38   15.08
  -1  16 -14    4.76    5.74
  -1 -16 -14    5.84    6.29
   1  16  14   15.50    9.26
   1  16  14   -0.69    5.02
  -1  16 -15   77.79   18.23
  -1 -16 -15   67.77   17.31
  -1  16 -16   13.95    9.67
  -1 -16 -16   -1.07    6.96
   1  17 -15   14.33    8.27
   1  17 -14    9.88    5.84
  -1  17  14    4.89    5.07
  -1  17  14    6.43    6.17
   1 -17 -13    3.50    5.59
   1  17 -13    0.54    5.89
  -1  17  13   -0.40    4.90
  -1  17  13   -1.86    4.09
   1  17 -12   43.10   12.44
   1 -17 -12   46.75   12.19
  -1  17  12   42.61   11.73
  -1  17  12   31.16   10.86
   1 -17 -11    5.12    5.16
   1  17 -11    9.37    5.80
  -1 -17  11    0.82    3.21
  -1  17  11    1.18    4.89
  -1  17  11    0.16    5.34
   1  17 -10   63.39   12.69
   1 -17 -10   54.05   11.62
  -1 -17  10   41.43   11.23
  -1  17  10   50.09   11.34
  -1  17  10   61.76   13.56
   1  17  -9    4.60    3.21
   1 -17  -9    1.49    2.82
  -1 -17   9    7.33    5.26
  -1  17   9    0.54    5.22
  -1  17   9   -0.18    3.37
   1  17  -8  101.38   13.69
   1 -17  -8  103.49   14.05
  -1 -17   8   96.24   16.21
   1  17  -7   19.24    6.07
   1 -17  -7   14.95    5.40
  -1 -17   7    8.48    7.26
   1 -17  -6   58.83    8.79
  -1  17   6   73.27    9.52
  -1 -17   6   75.28   14.53
   1  17  -6   78.08    9.90
  -1  17   5   38.20    5.86
  -1 -17   5   38.30   11.10
  -1 -17   4   16.62    3.39
  -1  17   4   27.69    4.08
  -1 -17   4   10.11    6.34
  -1 -17   3   20.01    6.97
   1 -17  -3   23.77    9.30
  -1 -17   2   75.56   14.30
  -1  17   2  102.67   11.96
   1 -17  -2  101.69   16.38
  -1 -17   1   89.86   15.67
   1 -17  -1   97.33   17.04
  -1  17   1   97.86   10.53
   1 -17   0    7.56    5.34
  -1 -17   0   -2.33    5.89
  -1  17   0    4.93    2.72
   1  17   0    4.72    1.63
  -1 -17  -1    6.46    4.00
   1 -17   1   10.04    7.38
  -1  17  -1   21.53    4.09
   1 -17   2    3.17    4.98
  -1 -17  -2   -0.63    6.91
   1 -17   3   41.35    3.54
  -1 -17  -3   41.12   10.98
   1 -17   3   46.76   11.54
  -1 -17  -3   40.21    3.65
  -1 -17  -4    3.41    1.53
  -1  17  -4    5.21    2.51
  -1 -17  -4    4.45    4.77
   1 -17   4    2.25    4.24
   1  17   4    0.29    1.24
   1 -17   4    0.62    1.43
  -1  17  -5    9.35    2.89
  -1 -17  -5    5.18    2.76
   1 -17   5    8.25    5.90
  -1 -17  -5    8.51    6.78
  -1  17  -6   27.61    6.03
  -1 -17  -6   27.87    6.52
   1 -17   6   24.08    8.61
  -1 -17  -6   29.19    9.18
  -1 -17  -7   33.29    7.70
  -1  17  -7   31.95    7.16
   1 -17   7   27.04    8.94
  -1 -17  -7   37.13   11.22
  -1  17  -8    0.14    3.27
  -1 -17  -8    0.01    3.18
   1 -17   8    0.99    4.55
  -1 -17  -8   -4.36    4.21
  -1  17  -9   -0.76    3.20
  -1 -17  -9    4.86    4.51
   1  17   9    7.20    6.82
   1 -17   9    6.76    4.15
  -1 -17 -10    5.67    6.09
  -1  17 -10    0.13    4.76
   1  17  10   -4.59    5.78
   1 -17  10   -1.15    3.72
  -1  17 -11   -1.54    3.27
  -1 -17 -11   -3.03    5.35
   1  17  11    0.72    4.70
   1  17  11   12.19    6.94
  -1 -17 -12   -0.81    5.66
  -1  17 -12   -6.71    5.18
   1  17  12    4.41    6.05
   1  17  12    1.89    4.35
  -1  17 -13   16.59    8.55
  -1 -17 -13   17.84    8.99
   1  17  13   27.53   10.99
   1  17  13   18.46    9.37
  -1  17 -14    7.94    7.51
   1  17  14   16.13    9.36
   1  17  14    5.59    6.98
  -1  17 -15    7.73    7.97
  -1  18  13   -0.28    5.20
  -1  18  13   -1.26    4.00
   1  18 -12    1.20    4.21
  -1  18  12    9.38    6.81
  -1  18  12   10.44    5.71
   1  18 -11   68.00   13.49
  -1 -18  11   93.74   17.05
  -1  18  11   98.13   17.03
  -1  18  11   77.28   15.76
   1  18 -10   16.43    6.13
  -1 -18  10   20.97    9.19
  -1  18  10   10.84    6.83
  -1  18  10   10.57    6.68
   1  18  -9  111.54   15.67
  -1 -18   9  100.28   17.52
  -1  18   9  120.46   17.70
  -1  18   9  118.90   18.15
   1  18  -8    1.51    2.74
  -1 -18   8    2.25    3.77
  -1 -18   7  105.75   17.35
   1  18  -7  105.27   12.57
  -1 -18   6   26.88    9.05
  -1 -18   5  165.25   22.24
  -1  18   4   -0.20    0.97
  -1 -18   4    2.68    5.02
  -1 -18   3   17.88    7.21
   1 -18  -3   29.28    9.20
   1 -18  -2   69.58   14.09
  -1 -18   2   47.52   12.28
  -1  18   2   53.85    8.59
  -1 -18   1   12.91    6.90
   1 -18  -1    2.54    5.60
  -1  18   1    4.79    2.91
   1 -18   0   36.95   11.05
   1  18   0   31.25    3.56
  -1 -18   0   17.48    7.98
  -1  18   0   33.45    5.80
  -1 -18  -1    7.39    4.99
   1 -18   1    3.77    4.28
   1 -18   2   16.14    6.72
  -1 -18  -2   28.21    8.68
  -1 -18  -3   83.36   15.90
   1 -18   3   77.09   14.71
  -1  18  -4   22.19    3.09
   1  18   4   21.02    3.24
   1 -18   4   16.61    6.50
  -1 -18  -4   13.22    7.38
   1  18   5   89.96    9.13
  -1 -18  -5   80.26   15.58
   1 -18   5   90.10   15.64
  -1  18  -5   83.57    8.22
  -1  18  -6   -1.16    2.22
   1 -18   6    3.64    5.02
  -1 -18  -6    6.76    6.77
  -1 -18  -7  217.04   25.30
   1 -18   7  186.59   22.10
  -1  18  -7  172.75   16.03
  -1  18  -8   55.62    9.91
  -1 -18  -8   53.01   13.09
   1 -18   8   37.21    9.88
  -1  18  -9   91.66   13.58
   1 -18   9   94.40   15.44
   1  18   9   81.32   14.68
  -1  18 -10   10.52    5.35
   1  18  10    5.34    4.57
   1 -18  10    4.22    3.67
  -1  18 -11   65.57   13.64
   1  18  11   81.45   15.53
   1  18  11   77.73   15.95
  -1  18 -12   18.49    7.72
   1  18  12   34.75   10.92
   1  18  12   23.82   10.08
   1  18  13   31.74   10.87
   1  18  13   11.66    6.62
  -1  19  13   12.93    8.08
  -1  19  13   -6.26    7.91
  -1  19  12    8.39    6.39
  -1  19  12   18.03    8.85
  -1 -19  11    8.82    7.12
  -1  19  11   18.74    8.64
  -1  19  11    9.99    7.90
  -1 -19  10    3.81    5.17
  -1  19  10   14.68    7.08
  -1  19  10   -1.17    7.14
  -1 -19   9   51.75   13.65
  -1  19   9   33.38    9.45
  -1 -19   8    6.86    4.44
  -1 -19   7   69.64   15.25
  -1 -19   6   12.87    6.76
  -1 -19   5   47.12   12.09
  -1 -19   4    0.92    4.46
   1 -19  -3  209.88   25.23
  -1 -19   3  179.63   23.49
  -1  19   3  182.80   17.43
  -1 -19   2   46.18   11.68
   1 -19  -2   47.68   12.27
  -1  19   2   50.21    8.54
  -1  19   1  102.42   11.09
  -1 -19   1   99.34   17.77
   1 -19  -1   74.34   15.87
   1 -19   0    1.55    5.09
   1  19   0    7.17    1.55
  -1  19   0    8.79    2.94
  -1 -19  -1   30.57   10.44
   1 -19   1   32.80   10.53
  -1 -19  -2    2.44    4.48
   1 -19   2   13.29    6.87
  -1 -19  -3    2.61    5.38
   1 -19   3    6.10    4.83
   1 -19   4   27.40    9.27
  -1 -19  -4   36.38   11.46
   1 -19   5    6.96    4.57
  -1 -19  -5   14.27    7.06
   1 -19   6   -3.20    4.17
  -1 -19  -6    3.20    6.40
   1 -19   7    2.02    5.66
  -1 -19  -7    5.48    5.91
   1 -19   8   66.22   13.48
  -1 -19  -8   44.32   12.20
   1 -19   9   53.83   12.82
   1  19   9   38.06   10.67
   1  19  10    7.92    6.65
   1 -19  10   14.40    7.57
   1  19  11    1.98    4.83
   1  19  11    5.98    8.04
   1  19  12    7.43    6.58
   1  19  12   -1.03    5.08
   1  19  13   -0.04    5.63
  -1  20  12    1.51    4.63
  -1  20  12   25.06   10.02
  -1 -20  11    4.02    4.72
  -1  20  11    2.00    5.31
  -1  20  11    1.33    5.81
  -1  20  10    2.62    4.87
  -1  20  10    8.56    4.57
  -1  20   9   38.67   10.88
  -1 -20   9   51.13   13.83
  -1 -20   8   19.05    7.52
  -1 -20   7   26.53   10.68
  -1 -20   6   88.84   17.53
  -1 -20   5   61.91   14.19
  -1 -20   4   53.91   13.80
  -1 -20   3   76.54   16.63
   1 -20  -3   97.62   17.90
  -1  20   3   97.57   13.07
  -1  20   2  169.02   15.62
   1 -20  -2  187.51   24.08
  -1 -20   2  179.54   24.58
  -1 -20   1   47.40   14.85
   1 -20  -1   51.05   12.94
  -1  20   1   62.20    8.68
  -1  20   0  557.05   21.91
  -1 -20   0  571.04   42.81
   1 -20   0  604.99   43.00
  -1 -20  -1  202.12   25.76
   1 -20   1  223.60   26.24
   1  20   1  198.34   12.35
  -1 -20  -2  171.70   23.66
   1 -20   2  207.78   25.02
  -1 -20  -3   19.88    8.55
   1 -20   3   15.46    8.21
   1 -20   4   48.71   13.08
  -1 -20  -4   69.32   15.57
   1 -20   5   66.18   14.40
  -1 -20  -5   86.08   17.43
  -1 -20  -6  245.19   28.73
   1 -20   6  318.56   30.45
  -1 -20  -7   34.51   11.28
   1 -20   7   14.58    7.07
  -1 -20  -8  107.44   19.22
   1 -20   8  114.24   18.23
   1 -20   9   19.07    7.79
   1  20  10   55.91   12.73
   1 -20  10   38.84   10.86
   1  20  11    8.56    6.48
   1  20  11    5.14    4.46
   1  20  12   23.42   10.04
   1  20  12   14.43    7.57
  -1  21  11    4.08    6.11
  -1  21  11   13.50    7.96
  -1 -21  10    4.76    6.53
  -1  21  10   -5.24    6.22
  -1  21  10   -2.52    7.77
  -1 -21   9   12.35    6.45
  -1 -21   8    0.70    6.04
  -1 -21   7    7.89    6.51
  -1 -21   6   -1.67    4.51
  -1 -21   5   26.80   11.65
  -1 -21   4   -1.83    6.53
  -1  21   4   -0.81    3.88
   1 -21  -3   40.81   13.29
  -1 -21   3   28.18   11.54
  -1  21   3   25.88    7.14
   1 -21  -2   34.99   11.18
  -1 -21   2   51.74   13.62
  -1  21   2   34.05    7.26
  -1 -21   1  106.16   19.41
   1 -21  -1  149.55   22.28
  -1 -21   0    5.19    7.12
   1 -21   0   12.05    8.66
  -1 -21  -1   16.00    8.27
   1 -21   1   14.49    8.15
  -1 -21  -2    6.89    4.85
   1 -21   2   12.53    7.51
   1 -21   3   -2.59    4.82
  -1 -21  -3   13.77    6.29
   1 -21   4    1.67    5.46
  -1 -21  -4    9.52    8.03
   1 -21   5   35.99   11.92
  -1 -21  -5   46.80   13.17
  -1 -21  -6   44.48   13.03
   1 -21   6   41.92   12.77
  -1 -21  -7    0.35    5.53
   1 -21   7   -0.39    3.91
   1 -21   8   10.50    5.85
   1 -21   9    1.76    5.38
   1  21  10    4.91    6.85
   1  21  11   -0.51    5.80
   1  21  11  -10.80    8.69
  -1  22  11    1.34    6.93
  -1  22  11    3.27    5.59
  -1 -22  10   33.12   10.53
  -1  22  10   26.19   10.51
  -1  22  10   27.67   11.34
  -1 -22   9    9.07    7.15
  -1 -22   8   36.68   11.38
  -1 -22   7    7.15    6.17
  -1 -22   6   49.98   13.35
  -1 -22   5    6.94    7.07
  -1  22   4  275.86   23.44
  -1 -22   4  295.30   32.58
  -1 -22   3   51.18   14.80
  -1 -22   2  339.74   35.24
   1 -22  -2  358.89   35.27
  -1 -22   1   11.35    6.96
   1 -22  -1   19.80    9.32
   1 -22   0  352.88   34.92
  -1 -22   0  308.86   33.43
   1 -22   1   39.03   11.10
  -1 -22  -1   58.54   15.33
  -1 -22  -2  184.26   26.42
   1 -22   2  237.22   28.44
   1 -22   3   13.97    8.84
  -1 -22  -3   17.47    9.53
   1 -22   4  118.34   20.06
  -1 -22  -4   73.90   16.67
   1 -22   5    9.82    7.53
  -1 -22  -5   15.75    8.48
   1 -22   6  104.15   18.58
  -1 -22  -6  118.40   21.24
  -1 -22  -7   11.42    5.31
   1 -22   7    7.98    6.52
   1 -22   8   89.27   17.38
   1 -22   9    7.00    6.05
   1  22  10  108.54   18.98
  -1 -23  10    8.26    6.70
  -1  23  10    5.92    5.54
  -1  23  10    1.61    5.50
  -1 -23   9   17.91   10.51
  -1 -23   8    2.11    5.81
  -1 -23   7   10.95    8.79
  -1 -23   6   23.57   11.10
  -1 -23   5    7.54    5.40
  -1 -23   4   49.80   14.75
  -1 -23   3   57.29   15.51
  -1 -23   2    1.07    7.32
   1 -23  -2    8.25    7.54
   1 -23  -1   29.14   10.41
  -1 -23   1   62.46   15.48
  -1 -23   0   12.61   10.02
   1 -23   0    4.10    5.10
  -1 -23  -1   71.14   15.61
   1 -23   1   31.85    9.36
   1 -23   2   23.80   10.35
  -1 -23  -2   34.43   11.48
   1 -23   3   16.64    8.53
  -1 -23  -3   24.40   10.03
   1 -23   4   39.29   12.28
  -1 -23  -4   29.00   11.13
  -1 -23  -5   44.81   14.83
   1 -23   5    8.92    9.66
  -1 -23  -6   67.12   16.85
   1 -23   6   67.76   16.25
  -1 -23  -7    8.12    7.12
   1 -23   7    8.36    8.40
   1 -23   8    3.35    6.76
   1 -23   9   -1.16    5.23
  -1 -24  10   20.70   10.34
  -1 -24   9   12.12    8.04
  -1 -24   8    5.64    5.38
  -1 -24   7   38.97   12.69
  -1 -24   6    6.12    8.33
  -1 -24   5   22.95    9.75
  -1 -24   4   17.62   11.11
  -1 -24   3   61.00   16.59
   1 -24  -2   32.42   12.30
  -1 -24   2   62.09   16.69
  -1 -24   1  174.47   26.73
   1 -24  -1  195.68   27.80
   1 -24   0    4.82    5.33
  -1 -24   0   12.63    8.41
   1 -24   1   99.89   20.01
  -1 -24  -1  106.67   21.23
   1 -24   2   57.34   14.84
  -1 -24  -2   45.60   13.50
   1 -24   3  131.39   23.06
  -1 -24  -3  102.08   20.26
   1 -24   4   44.65   13.71
  -1 -24  -4   46.75   14.17
   1 -24   5  103.88   20.60
  -1 -24  -5   83.00   18.57
  -1 -24  -6   17.89    9.20
   1 -24   6   32.25   12.21
   1 -24   7   69.46   16.52
  -1 -24  -7   49.58   13.08
   1 -24   8   44.75   14.47
   1 -24   9   62.12   15.05
  -1 -25  10    5.99    6.61
  -1 -25   9    1.85    5.82
  -1 -25   8   11.08    8.11
  -1 -25   7    5.82    5.75
  -1 -25   6   10.34    6.54
  -1 -25   5   14.07    8.71
  -1 -25   4   19.59    9.06
  -1 -25   3   -4.00    7.18
  -1 -25   2   -5.78    7.80
   1 -25  -1   50.69   14.88
  -1 -25   1   31.62   13.04
   1 -25   0   -0.04    8.47
  -1 -25   0   -0.98    6.80
   1 -25   1   28.25   12.09
  -1 -25  -1   14.65    7.09
  -1 -25  -2    7.53    7.45
   1 -25   2   15.78    8.21
   1 -25   3    6.25    6.42
  -1 -25  -3   14.70    8.37
  -1 -25  -4    5.04    5.35
   1 -25   4   -1.37    5.59
   1 -25   5   46.46   13.91
  -1 -25  -5   36.86   13.75
  -1 -25  -6   17.05    8.83
   1 -25   6   31.10   11.94
   1 -25   7   40.72   13.27
  -1 -25  -7   22.94   10.68
   1 -25   8   -1.61    4.72
   1 -25   9   17.11    9.76
  -1 -26   9   26.05   11.34
  -1 -26   8    4.01    4.98
  -1 -26   7    7.95    7.73
  -1 -26   6    1.31    4.96
  -1 -26   5  -14.23    8.98
  -1 -26   4   -0.76    5.42
  -1 -26   3   32.28   14.19
  -1 -26   2   19.01   11.96
  -1 -26   1   41.58   13.46
   1 -26   0    9.94    7.77
  -1 -26   0    2.93    5.36
   1 -26   1   70.19   17.01
  -1 -26  -1  103.99   22.27
   1 -26   2    3.92    7.74
  -1 -26  -2   -0.01    5.57
   1 -26   3   42.20   13.64
  -1 -26  -3   50.87   16.30
   1 -26   4    3.40    6.55
  -1 -26  -4    9.49    7.22
  -1 -26  -5   41.95   14.45
   1 -26   5   39.16   13.84
   1 -26   6   -2.13    7.95
  -1 -26  -6   -4.41    5.99
   1 -26   7   59.21   16.04
   1 -26   8  -10.34    7.58
  -1 -27   7    1.84    6.31
  -1 -27   6   10.84    9.32
  -1 -27   5   -0.45    5.59
  -1 -27   4   27.80   13.33
  -1 -27   3   12.98   10.61
  -1 -27   2   26.35   11.63
  -1 -27   1   14.66   11.54
  -1 -27   0    6.06    6.39
   1 -27   0    9.95    9.03
   1 -27   1   14.41    8.61
  -1 -27  -1   35.31   15.14
   1 -27   2    6.40    6.69
  -1 -27  -2    2.48    6.59
   1 -27   3   30.57   12.21
  -1 -27  -3   41.24   15.38
  -1 -27  -4   -2.91    5.79
   1 -27   4   14.24    9.25
   1 -27   5   67.01   17.37
   1 -27   6   11.97    7.63
   1 -27   7   -2.86    4.46
   1 -27   8    0.54    4.49
   2   0 -17  -17.14    9.81
   2   0 -16   20.92   10.97
   2   0 -15   -6.31    6.72
   2   0 -14    9.53    8.50
   2   0 -13    0.98    4.18
   2   0 -12   12.08    8.71
   2   0 -11    3.01    5.84
   2   0 -10   26.13    9.75
   2   0  -9    2.30    3.86
   2   0  -8  162.27   18.01
   2   0  -7   -3.70    3.59
   2   0  -7    1.31    2.06
   2   0  -6   73.14   11.23
  -2   0   6  111.51   13.21
   2   0  -6  106.23   10.77
   2   0  -6   96.71    9.76
  -2   0   5    7.42    4.33
   2   0  -5    8.14    5.22
   2   0  -5    4.55    2.65
   2   0  -4 2463.46   40.44
   2   0  -4 2541.47   52.83
  -2   0   4 2519.35   52.46
  -2   0   3    6.30    3.45
   2   0  -3    8.48    4.89
  -2   0   2  527.01   20.25
  -2   0   2  530.14   20.68
   2   0  -1    3.06    2.33
  -2   0   1    3.41    2.08
   2   0  -1    0.15    1.46
  -2   0   1    2.01    2.03
  -2   0   0 1588.97   33.30
   2   0   0 1583.24   33.52
  -2   0   0 1654.19   33.33
   2   0   0 1627.55   33.27
   2   0   1   -1.34    1.35
  -2   0  -1    2.32    2.62
  -2   0  -1   -0.80    2.14
   2   0   1    0.47    2.30
  -2   0  -1    0.04    0.58
   2   0   1    1.12    1.56
  -2   0  -2 1145.29   31.88
   2   0   2 1065.07   30.34
  -2   0  -2 1125.35   20.04
  -2   0  -3    0.12    1.12
   2   0   3   -0.58    0.88
  -2   0  -4 1341.45   30.23
   2   0   4 1359.36   26.42
  -2   0  -5   -0.17    1.74
   2   0   5    2.07    1.43
  -2   0  -6 3859.27   78.56
  -2   0  -6 3861.00   62.24
   2   0   6 3787.48   54.05
  -2   0  -7   -0.98    3.71
   2   0   7    2.65    2.58
  -2   0  -8 1161.19   49.57
   2   0   8 1190.76   35.19
  -2   0  -9   -2.47    4.47
   2   0   9    0.47    2.21
  -2   0 -10  131.57   18.78
   2   0  10  163.00   14.64
  -2   0 -11   -2.66    4.67
  -2   0 -12   -2.24    5.19
  -2   0 -13    0.82    4.77
  -2   0 -14   95.76   19.53
  -2   0 -15   -4.95    6.90
  -2   0 -16   22.79   11.36
  -2   0 -17   -5.87    6.41
   2   1 -17   15.17    9.09
   2  -1 -17   27.85   13.67
   2   1 -16   13.62    9.85
   2  -1 -16   -2.61    5.91
   2   1 -15   53.98   15.44
   2  -1 -15   21.28   12.87
   2   1 -14    5.99    6.21
   2  -1 -14   -3.05    6.22
   2  -1 -13   22.00    7.85
   2   1 -13   24.40   10.06
   2  -1 -12   14.42    7.62
   2   1 -12   19.24    9.21
   2  -1 -11   84.80   15.93
   2   1 -11   95.77   16.97
   2  -1 -10   17.65    8.32
   2   1 -10   16.32    7.78
   2   1  -9  269.22   24.92
   2  -1  -9  245.67   23.99
   2   1  -8   37.13    9.30
   2  -1  -8   39.98    9.47
   2  -1  -7   53.74   10.53
   2   1  -7   33.90    8.78
   2  -1  -7   40.54    7.20
   2   1  -6   15.20    5.96
  -2   1   6    4.33    3.77
  -2  -1   6    6.99    3.82
   2  -1  -6    3.73    2.87
   2  -1  -6   11.89    3.90
   2  -1  -6    2.13    1.75
   2   1  -6    9.84    3.19
   2  -1  -5  700.73   24.52
   2   1  -5  764.79   24.63
   2  -1  -5  778.08   25.49
  -2   1   5  674.87   29.77
  -2  -1   5  690.31   30.01
   2  -1  -5  697.83   30.23
   2   1  -5  735.44   31.00
  -2   1   4    2.59    2.81
   2   1  -4   10.06    4.76
  -2  -1   4    9.70    4.16
   2  -1  -4   13.65    5.90
   2  -1  -4    9.09    2.74
   2  -1  -4    6.79    2.77
   2  -1  -3 1844.64   29.30
   2  -1  -3 1842.55   31.46
  -2   1   3 1798.50   40.95
   2   1  -3 1768.28   41.06
  -2  -1   3 1772.09   40.79
   2  -1  -3 1818.23   41.71
  -2  -1   2 8735.33   83.43
  -2   1   2 8750.41   83.06
  -2   1   2 8961.34   84.90
  -2  -1   2 8874.52   80.44
   2  -1  -2 9088.57   50.48
  -2   1   2 8877.12   84.45
   2  -1  -2 8875.41   59.29
  -2  -1   2 9043.53   84.91
   2  -1  -1  933.09   25.91
  -2  -1   1  937.56   25.90
  -2   1   1  947.00   25.90
   2   1  -1  920.90   25.57
   2   1  -1  918.32   24.66
  -2   1   1  919.45   25.58
  -2  -1   1  940.58   25.02
   2  -1  -1  898.08   25.67
   2  -1  -1  961.57   15.81
   2  -1   0   30.28    5.12
  -2   1   0   31.30    5.17
  -2  -1   0   28.69    4.83
   2   1   0   27.28    4.97
  -2  -1   0   14.24    3.16
   2  -1   0   20.65    3.97
   2   1   0   10.62    3.02
  -2   1   0   19.15    4.17
  -2   1  -1  258.05   14.22
  -2  -1  -1  231.33   13.54
   2  -1   1  250.32   13.96
   2   1   1  244.85   13.76
  -2   1  -1  253.77   14.17
   2   1   1  242.50   13.95
  -2  -1  -1  258.04   14.30
   2  -1   1  250.01   14.24
   2  -1   1  240.89   13.47
   2   1   1  237.58    7.42
   2   1   2  754.28   25.72
   2  -1   2  767.54   25.94
   2   1   2  702.47   16.25
   2  -1   2  733.92   11.61
   2  -1   3  305.20   17.63
   2   1   3  271.85   16.71
  -2  -1  -3  271.59   12.12
   2   1   3  269.18   12.16
   2  -1   3  273.07    9.22
  -2  -1  -4    4.11    1.91
   2  -1   4    9.15    2.35
   2   1   4    5.79    2.05
  -2  -1  -5 1213.60   32.24
  -2  -1  -5 1165.89   19.46
   2   1   5 1169.42   28.95
  -2   1  -5 1179.29   26.85
   2  -1   5 1155.67   25.85
  -2   1  -6  516.35   28.95
  -2  -1  -6  500.26   28.77
  -2  -1  -6  481.56   10.36
  -2   1  -6  500.11   22.30
  -2  -1  -6  509.16   22.78
   2  -1   6  512.56   19.09
  -2   1  -6  460.37   18.67
   2   1   6  481.16   20.06
  -2   1  -7   42.57    9.02
  -2  -1  -7   54.10   10.68
   2   1   7   49.85    7.31
   2  -1   7   58.56    7.15
  -2   1  -7   62.90    7.72
  -2   1  -8   88.11   14.31
  -2  -1  -8  118.36   16.16
   2   1   8   89.57   10.10
  -2  -1  -9   55.42   11.95
  -2   1  -9   47.99   11.11
   2   1   9   44.52    7.66
  -2   1 -10   31.17    9.89
  -2  -1 -10   34.47   10.35
   2   1  10   26.73    6.49
  -2   1 -11    1.80    5.18
  -2  -1 -11    4.40    6.10
   2   1  11   -0.07    3.04
  -2   1 -12   16.99    7.54
  -2  -1 -12   21.50    9.34
  -2  -1 -13   19.12    9.40
  -2   1 -13   33.47   11.43
  -2   1 -14   25.07   10.91
  -2  -1 -14   20.10   10.21
  -2  -1 -15    2.28    8.28
  -2   1 -15  -14.33    9.02
  -2  -1 -16   23.14   12.47
  -2   1 -16   -2.48    5.55
  -2   1 -17   17.17    9.20
  -2  -1 -17    2.24    8.88
   2  -2 -17   14.73    9.80
   2   2 -17   -1.61    7.00
   2   2 -16  -17.76    9.91
   2  -2 -16   -3.44    6.89
   2   2 -15   10.32    8.82
   2  -2 -15   -0.25    5.39
   2   2 -14   20.72    9.68
   2  -2 -14    9.08    7.04
   2   2 -13    4.55    5.53
   2  -2 -13    5.64    6.66
   2   2 -12   16.48    7.87
   2  -2 -12    9.64    7.98
   2   2 -11   56.15   14.01
   2  -2 -11   31.68   11.10
   2   2 -10  139.72   19.41
   2  -2 -10  148.47   19.84
   2  -2  -9  233.88   23.74
   2   2  -9  217.23   22.74
   2  -2  -8   10.25    5.30
   2   2  -8    8.30    5.82
   2   2  -7   61.66   10.73
   2  -2  -7   79.18   12.14
  -2   2   6   17.42    5.57
   2  -2  -6   23.96    7.44
  -2  -2   6   23.63    6.50
   2   2  -6   37.77    8.36
   2  -2  -6   28.54    5.61
   2   2  -6   25.71    5.25
  -2   2   6   30.40    5.66
   2  -2  -6   32.28    5.88
  -2   2   5  343.41   21.23
   2  -2  -5  306.13   15.96
  -2  -2   5  300.54   19.93
   2   2  -5  330.99   21.08
   2  -2  -5  327.12   17.06
  -2   2   5  333.44   15.79
   2  -2  -5  322.12   20.68
   2  -2  -4  175.60   10.58
   2   2  -4  151.14   13.24
  -2  -2   4  150.13   13.01
  -2   2   4  135.57   12.21
  -2   2   4  154.61    9.77
   2  -2  -4  172.25   11.20
   2  -2  -4  170.02   13.93
  -2   2   3 1351.97   35.80
   2  -2  -3 1462.21   25.69
  -2   2   3 1460.14   26.23
  -2  -2   3 1488.26   37.37
   2  -2  -3 1513.98   37.95
  -2   2   3 1398.21   36.09
  -2   2   3 1424.14   26.57
   2  -2  -3 1498.00   29.51
   2   2  -3 1465.57   37.20
  -2   2   2  719.93   24.19
  -2  -2   2  740.08   24.38
  -2   2   2  808.43   15.76
  -2  -2   2  793.56   23.42
  -2   2   2  783.44   16.85
  -2   2   2  772.65   25.83
   2  -2  -2  805.70   18.78
  -2  -2   2  765.23   24.97
  -2   2   2  796.74   25.24
   2  -2  -1   16.73    3.98
  -2  -2   1    3.87    2.58
  -2   2   1    7.66    2.99
   2   2  -1   11.06    3.54
  -2  -2   1    9.13    2.64
   2  -2  -1   11.18    2.99
   2  -2  -1   11.69    2.16
   2   2  -1   11.00    2.95
  -2   2   1   11.32    3.16
  -2   2   1   14.72    1.93
   2  -2   0  327.34   15.41
   2   2   0  337.40   15.50
  -2  -2   0  349.33   15.69
  -2   2   0  323.49   15.19
  -2   2   0  326.06   15.14
   2   2   0  325.63   14.52
   2  -2   0  315.56   15.12
   2  -2   1    5.61    2.34
  -2   2  -1    7.73    3.09
   2   2   1    5.32    2.38
  -2  -2  -1    5.53    2.89
  -2  -2  -1    8.97    3.55
   2   2   1    3.81    1.95
   2  -2   1    5.88    2.87
   2  -2   1   12.27    3.10
   2   2   2  112.22    9.98
   2  -2   2  120.39   10.37
   2   2   2  108.14    6.59
   2  -2   3  183.62   13.79
   2   2   3  161.68   12.92
   2   2   3  177.68    9.97
  -2   2  -3  160.25    6.70
   2   2   4 1961.96   37.39
  -2  -2  -4 1933.57   37.62
  -2   2  -4 1980.32   28.67
  -2  -2  -5  181.88   12.76
  -2  -2  -5  182.37    9.21
   2   2   5  197.32   13.07
  -2   2  -5  204.68   10.58
   2   2   5  205.99   12.94
  -2  -2  -6  236.14   19.76
  -2   2  -6  215.82   18.78
  -2  -2  -6  225.16    9.51
  -2  -2  -6  262.50   16.57
   2   2   6  243.16   14.93
  -2   2  -6  240.04   13.02
  -2   2  -7  131.80   15.69
  -2  -2  -7  116.56   14.95
  -2   2  -7  135.44   10.87
   2   2   7  131.46   11.69
  -2   2  -8  385.24   28.48
  -2  -2  -8  393.11   28.78
   2   2   8  386.47   21.02
  -2  -2  -9   74.25   13.68
  -2   2  -9   69.55   13.21
   2   2   9   74.56    9.84
  -2   2 -10   60.02   12.99
  -2  -2 -10   75.66   14.37
   2   2  10   56.98    9.34
  -2   2 -11    8.86    6.17
   2   2  11    1.28    2.71
  -2   2 -12    9.39    6.35
  -2  -2 -12   12.34    7.69
   2   2  12    5.11    3.76
  -2   2 -13   88.18   18.62
  -2  -2 -13  101.21   18.94
   2   2  13   75.90   11.97
  -2  -2 -14   86.81   19.84
  -2   2 -14   98.10   20.66
  -2  -2 -15   46.01   15.38
  -2   2 -15    9.62    7.79
  -2   2 -16   20.46   12.11
  -2  -2 -16   20.87   12.01
  -2   2 -17   23.87   11.88
  -2  -2 -17   11.87    6.52
   2   3 -17   -3.25    7.48
   2  -3 -17   -6.91    9.85
   2  -3 -16   17.62   11.80
   2   3 -16   21.35   12.16
   2   3 -15  -16.43    9.39
   2  -3 -15   19.59   11.52
   2  -3 -14   17.49   10.50
   2   3 -14   19.68    9.88
   2   3 -13   11.36    8.90
   2  -3 -13   -8.25    6.92
   2   3 -12   87.10   17.24
   2  -3 -12  106.42   18.58
   2   3 -11   67.86   15.20
   2  -3 -11   54.67   13.01
   2   3 -10  347.26   29.92
   2  -3 -10  351.69   29.83
   2  -3  -9   48.36   11.76
   2   3  -9   47.69   11.42
  -2   3   9   42.71    8.60
   2  -3  -8   85.39   14.03
   2   3  -8   90.29   13.60
  -2   3   8  100.17   11.12
   2   3  -7  101.37   13.39
   2  -3  -7   80.73   12.39
  -2   3   7  107.26   10.98
  -2   3   6  323.40   22.17
  -2  -3   6  340.46   22.75
   2  -3  -6  315.67   17.92
   2  -3  -6  318.88   18.83
   2   3  -6  319.40   22.11
  -2   3   6  317.71   17.54
   2  -3  -6  314.06   22.21
  -2  -3   5  152.95   14.19
  -2   3   5  161.51   14.58
  -2   3   5  171.07   11.82
   2  -3  -5  164.28   11.69
   2  -3  -5  144.03   13.99
   2   3  -5  167.41   15.01
   2  -3  -5  170.01   12.65
  -2   3   5  157.62   11.25
  -2   3   4   99.95    8.17
   2  -3  -4  107.21    9.40
  -2   3   4  114.06   11.39
  -2  -3   4  105.30   10.97
  -2   3   4  112.58    8.71
   2  -3  -4  121.40   11.71
   2   3  -4  105.22   11.20
  -2   3   3  101.74   10.02
  -2  -3   3   86.84    9.21
  -2  -3   3   79.42    7.86
  -2   3   3   81.90    6.48
  -2  -3   3   78.52    8.74
   2   3  -3  102.61   10.17
   2  -3  -3   84.59    9.44
   2  -3  -3   75.61    6.93
  -2   3   3   75.68    8.51
  -2   3   3   76.73    6.47
  -2  -3   2   32.76    5.49
  -2   3   2   38.10    5.68
  -2   3   2   35.98    5.52
  -2  -3   2   30.91    5.30
  -2   3   2   28.68    3.19
  -2   3   2   33.56    3.84
   2   3  -2   40.46    5.22
   2  -3  -2   37.81    4.42
  -2  -3   2   32.88    4.95
  -2   3   2   41.26    6.34
   2  -3  -1   50.40    6.29
   2   3  -1   45.36    6.11
  -2   3   1   47.63    6.08
  -2  -3   1   49.95    6.17
  -2  -3   1   46.84    5.44
   2   3  -1   43.65    5.12
   2  -3  -1   50.04    6.42
  -2   3   1   46.75    6.25
  -2   3   1   53.87    3.99
   2   3   0   12.84    3.61
  -2   3   0    9.11    2.87
  -2  -3   0   15.13    3.69
   2  -3   0    3.37    2.49
  -2   3   0   10.64    1.45
  -2   3   0   12.95    3.49
   2   3   0   11.96    3.08
   2  -3   0   10.23    3.06
  -2  -3  -1    4.63    3.20
   2  -3   1   -1.31    1.60
   2   3   1    1.46    1.96
  -2   3  -1    0.73    1.47
  -2   3  -1    2.58    2.42
   2  -3   1    4.09    2.26
   2  -3   2    3.38    1.78
   2   3   2    4.71    2.81
   2  -3   3   70.28    8.50
   2   3   3   58.43    7.85
   2   3   3   68.74    6.42
  -2   3  -3   70.99    4.23
   2   3   4 1092.55   28.38
  -2   3  -4 1097.60   21.11
  -2  -3  -4 1079.12   25.77
  -2   3  -4 1094.34   20.32
   2   3   5  299.52   16.26
  -2  -3  -5  283.96   13.02
  -2   3  -5  283.83    9.75
  -2   3  -5  287.05   12.16
  -2   3  -6  191.00   17.51
  -2  -3  -6  178.97   17.16
  -2  -3  -6  177.35   13.79
  -2  -3  -6  188.46   10.32
   2   3   6  177.12   13.73
   2   3   6  179.03   13.42
  -2   3  -6  200.55   11.49
  -2   3  -7    1.14    2.53
  -2  -3  -7   -0.90    2.91
  -2  -3  -7    4.41    2.05
   2   3   7   -1.57    2.50
  -2   3  -7    0.50    1.16
  -2   3  -8  104.05   15.06
  -2  -3  -8  100.03   14.95
  -2   3  -8   96.88    9.71
   2   3   8   94.90   11.16
  -2   3  -9    5.57    4.18
  -2  -3  -9    4.86    4.92
   2   3   9    3.02    3.67
  -2   3 -10    0.35    5.13
  -2  -3 -10    0.33    3.96
   2   3  10    6.76    3.70
  -2   3 -11    0.22    4.09
  -2  -3 -11   10.72    8.08
   2   3  11    3.24    3.61
  -2   3 -12   -2.56    4.64
  -2  -3 -12    3.06    4.69
   2   3  12   -2.86    4.13
  -2  -3 -13   -6.10    7.34
  -2   3 -13    2.05    4.95
   2   3  13   -2.07    4.41
  -2  -3 -14   17.97    9.64
  -2   3 -14   22.11   10.54
   2   3  14    7.08    4.92
  -2   3 -15   13.82    9.94
  -2  -3 -15   15.40   10.31
  -2   3 -16    5.18    6.32
  -2  -3 -16   -6.34    5.45
  -2   3 -17   -5.08    7.96
  -2  -3 -17    3.67    6.81
   2   4 -17    5.13    6.74
   2  -4 -17   16.00   10.48
   2  -4 -16   13.48    9.71
   2   4 -16    6.62    8.77
   2   4 -15    7.03    6.62
   2  -4 -15    8.88    8.11
   2   4 -14    7.89    7.19
   2  -4 -14   11.89    9.33
   2   4 -13   22.33    8.93
   2  -4 -13   37.28   12.11
   2   4 -12   21.27   10.15
   2  -4 -12    9.49    6.57
   2   4 -11  111.21   18.64
   2  -4 -11   87.87   16.13
  -2   4  11   84.38   12.43
   2   4 -10   10.07    7.87
   2  -4 -10   11.71    7.77
  -2   4  10    7.37    4.71
  -2   4   9  232.66   18.29
   2   4  -9  215.78   22.43
   2  -4  -9  193.22   21.15
   2  -4  -8   16.45    6.77
   2   4  -8   11.69    6.46
  -2   4   8   14.70    5.26
   2  -4  -7  124.91   15.25
   2   4  -7  126.77   15.09
  -2   4   7  156.46   13.23
   2   4  -6   64.90   10.51
  -2  -4   6   54.45    9.15
  -2   4   6   75.07   10.84
   2  -4  -6   61.93    9.99
  -2   4   6   57.93    7.60
  -2   4   6   56.29    7.67
  -2   4   5  200.42   16.24
  -2  -4   5  191.31   16.04
  -2   4   5  230.07   13.85
   2   4  -5  214.12   16.79
  -2   4   5  219.80   13.68
   2  -4  -5  190.07   14.11
   2  -4  -5  187.78   16.03
  -2   4   4  145.84    9.96
  -2  -4   4  139.48   12.62
  -2   4   4  148.87   12.91
   2   4  -4  136.84   12.51
   2  -4  -4  156.79   13.43
  -2   4   4  155.19   10.72
  -2  -4   3   12.26    3.54
  -2   4   3   10.49    3.56
   2   4  -3   18.99    4.75
   2  -4  -3   13.94    3.94
  -2   4   3   13.33    3.91
  -2  -4   3   20.01    4.53
  -2   4   3   13.69    3.13
  -2  -4   3   16.20    3.71
  -2   4   3   12.64    2.63
  -2  -4   2  202.40   12.74
  -2   4   2  200.20   12.57
  -2  -4   2  196.55   10.97
  -2   4   2  215.08   10.12
   2   4  -2  209.29   11.23
  -2   4   2  220.80   14.51
  -2  -4   2  216.28   13.30
  -2   4   2  213.17   13.09
  -2   4   1  344.73   15.72
   2   4  -1  309.54   14.76
  -2  -4   1  323.83   15.26
   2  -4  -1  319.46   15.07
  -2  -4   1  321.68   13.58
   2   4  -1  298.42   13.14
  -2   4   1  301.98   15.87
  -2   4   1  290.58   10.29
   2  -4   0    5.95    2.59
  -2  -4   0    7.91    2.80
   2   4   0    9.45    2.88
  -2   4   0    6.86    2.51
  -2   4   0    6.46    2.69
   2  -4   0    2.51    1.83
   2   4   0    6.18    2.47
  -2   4  -1   99.22    9.02
  -2  -4  -1   93.68    8.81
  -2   4  -1   84.67    8.15
   2  -4   1   76.72    7.81
   2  -4   1  109.19    9.24
   2   4   1  102.44    9.02
   2  -4   2  108.78    9.89
   2   4   2   97.85    9.31
   2  -4   2   95.85    8.96
   2  -4   3  561.58   24.03
   2   4   3  544.53   23.45
  -2   4  -3  572.90   18.15
  -2  -4  -4   97.03    8.60
  -2   4  -4   87.53    6.83
   2   4   4   90.77    8.46
  -2   4  -4   83.95    5.67
  -2   4  -5 1551.31   27.09
  -2  -4  -5 1545.89   33.84
   2   4   5 1553.13   37.45
  -2   4  -5 1566.88   28.10
  -2   4  -6    2.31    2.32
  -2  -4  -6    4.39    2.93
  -2  -4  -6    3.14    2.10
   2   4   6    0.45    2.08
  -2   4  -6    1.24    1.27
   2   4   6   -0.06    2.62
  -2   4  -7  203.42   19.28
  -2  -4  -7  188.37   19.50
  -2  -4  -7  178.09   10.89
   2   4   7  197.53   15.53
   2   4   7  195.08   15.27
  -2   4  -7  197.09   12.43
  -2  -4  -8   -3.30    5.18
  -2   4  -8   -4.24    4.22
   2   4   8    3.25    2.79
  -2   4  -8    8.32    2.99
  -2   4  -9  259.24   24.58
  -2  -4  -9  242.82   24.35
   2   4   9  227.99   17.86
  -2   4 -10    0.16    5.73
  -2  -4 -10   -2.62    4.30
   2   4  10   -1.21    2.83
  -2   4 -11    0.23    4.20
  -2  -4 -11    9.09    5.76
   2   4  11    8.79    4.98
  -2  -4 -12    1.89    5.30
  -2   4 -12   -1.84    6.96
   2   4  12   -0.48    3.22
  -2   4 -13  143.76   23.06
  -2  -4 -13  124.71   21.71
   2   4  13  178.86   18.68
  -2  -4 -14   16.49    9.37
  -2   4 -14   11.00    8.12
   2   4  14    7.68    5.98
  -2   4 -15  166.72   27.05
  -2  -4 -15  190.70   29.37
   2   4  15  166.39   19.36
  -2  -4 -16    5.72    6.14
  -2   4 -16    9.31    8.81
  -2   4 -17   81.63   20.19
  -2  -4 -17   47.69   16.99
   2  -5 -17   10.42    9.47
   2   5 -17   -3.09    4.47
   2  -5 -16   22.50   10.93
   2   5 -16   27.26   14.27
   2   5 -15   17.24    9.86
   2  -5 -15   14.89    9.96
   2   5 -14   70.96   17.45
   2  -5 -14   63.46   15.72
   2   5 -13   -2.99    6.23
   2  -5 -13   -2.96    7.13
   2   5 -12   64.06   14.09
   2  -5 -12   99.10   17.99
  -2   5  12   61.55   11.00
   2   5 -11   25.59    9.66
   2  -5 -11   35.69   10.61
  -2   5  11   47.91    9.48
  -2   5  10  252.06   20.29
   2  -5 -10  246.52   25.28
   2   5 -10  248.74   25.51
   2   5  -9   24.25    7.67
   2  -5  -9    8.36    6.92
  -2   5   9   21.99    5.90
   2  -5  -8  402.92   28.91
   2   5  -8  394.35   28.50
  -2   5   8  399.46   22.61
   2   5  -7  105.20   13.98
   2  -5  -7  105.50   13.79
  -2   5   7   99.27   10.92
  -2   5   7  110.10   11.50
  -2   5   6  124.53   14.03
  -2  -5   6  130.74   14.45
  -2   5   6  127.15   11.63
   2   5  -6  111.27   13.44
  -2   5   6  128.43   11.61
   2  -5  -6  135.25   14.80
   2   5  -5   39.54    7.76
   2  -5  -5   31.39    6.93
  -2   5   5   34.06    6.97
  -2  -5   5   31.76    6.65
  -2   5   5   33.82    5.81
  -2   5   5   38.59    6.24
  -2   5   4  327.86   15.32
  -2   5   4  340.12   16.29
  -2  -5   4  320.28   19.10
   2   5  -4  311.92   19.00
   2  -5  -4  338.16   19.76
  -2   5   4  324.30   19.05
  -2   5   3   39.73    6.24
  -2  -5   3   38.34    6.23
  -2  -5   3   41.51    6.18
  -2   5   3   43.05    6.40
   2   5  -3   34.52    6.50
   2  -5  -3   36.19    6.42
  -2  -5   3   35.09    5.25
  -2   5   3   35.65    4.97
  -2   5   2   40.95    5.86
  -2  -5   2   45.09    6.11
  -2  -5   2   44.38    6.08
  -2   5   2   48.33    6.51
  -2  -5   2   50.90    5.32
  -2   5   2   49.59    5.31
   2   5  -2   47.04    5.20
  -2   5   2   42.84    6.71
   2  -5  -1  719.02   22.45
   2   5  -1  691.59   21.99
  -2  -5   1  694.49   22.43
  -2   5   1  707.47   22.65
   2   5  -1  635.21   18.82
  -2   5   1  699.42   24.69
  -2  -5   0  157.08   10.72
   2   5   0  143.73   10.34
   2  -5   0  136.26   10.02
  -2   5   0  126.91    9.59
   2   5   0  158.90    9.91
   2  -5   0  142.90   10.88
  -2   5   0  153.76   11.15
   2   5   1    0.47    1.66
   2  -5   1    0.11    1.72
  -2   5  -1   -0.06    1.42
  -2  -5  -1   -0.03    1.39
  -2   5  -1   -1.34    2.11
   2  -5   1    0.02    1.99
   2  -5   2  201.36   13.45
   2   5   2  198.77   13.15
  -2   5  -2  191.15   12.10
   2  -5   2  183.29   12.58
   2   5   2  178.76   12.59
  -2  -5  -3    1.30    2.07
  -2   5  -3   -0.26    1.23
   2   5   3    2.97    2.60
   2  -5   3    2.96    2.99
  -2  -5  -4   51.70    6.78
   2   5   4   55.75    6.71
  -2   5  -4   64.20    6.55
  -2   5  -5   12.51    4.78
   2   5   5   17.88    4.81
  -2   5  -5   18.60    3.50
  -2  -5  -5   24.14    4.98
  -2   5  -6  203.24   18.13
  -2  -5  -6  196.99   17.99
  -2  -5  -6  175.27   12.52
  -2   5  -6  184.62    9.88
   2   5   6  199.47   14.89
  -2   5  -6  193.72   11.23
  -2  -5  -7    7.59    5.03
  -2   5  -7    4.69    3.47
  -2  -5  -7    4.43    2.68
   2   5   7    3.70    2.40
   2   5   7    4.26    3.09
  -2   5  -7    8.05    2.74
  -2   5  -8   73.17   13.04
  -2  -5  -8   96.45   14.44
   2   5   8   90.44   11.29
  -2  -5  -8   76.29    7.79
   2   5   8   92.18   11.65
  -2   5  -9    2.69    5.14
  -2  -5  -9   -2.85    4.53
   2   5   9   -2.50    2.47
  -2   5 -10   -1.86    6.49
  -2  -5 -10    6.78    5.12
   2   5  10   12.55    5.31
  -2   5 -11   39.63   11.62
  -2  -5 -11   31.66   10.92
   2   5  11   34.59    8.17
  -2   5 -12   14.58    8.45
  -2  -5 -12   -8.42    5.74
   2   5  12    7.70    4.92
  -2  -5 -13   38.13   12.28
  -2   5 -13   20.82   11.04
   2   5  13   34.29    9.08
  -2  -5 -14   16.85    9.45
  -2   5 -14   26.39   11.85
   2   5  14   17.90    6.29
  -2  -5 -15    1.25    6.34
  -2   5 -15   18.54    9.66
   2   5  15    2.73    4.34
  -2  -5 -16   -3.17   10.41
  -2   5 -16  -27.28   12.00
  -2   5 -17   -1.37    8.57
  -2  -5 -17   13.39    7.49
   2   6 -17   -1.59    7.02
   2  -6 -17   15.12   16.02
   2   6 -16    3.53    7.22
   2  -6 -16   -3.15    7.58
   2   6 -15   16.85    8.58
   2  -6 -15    7.32    7.51
   2   6 -14  -10.29    7.69
   2  -6 -14    8.57    8.02
   2   6 -13   35.48   12.04
   2  -6 -13   54.90   14.30
  -2   6  13   44.38   10.27
   2  -6 -12    0.86    4.23
   2   6 -12    4.24    7.72
  -2   6  12   -1.02    2.92
   2  -6 -11   28.01   11.10
   2   6 -11   39.95   11.52
  -2   6  11   53.47   10.46
   2   6 -10   11.38    6.68
   2  -6 -10   20.64    9.26
  -2   6  10   26.88    7.68
   2   6  -9   79.07   14.04
   2  -6  -9   79.84   14.11
  -2   6   9   78.51   10.86
   2   6  -8  102.56   14.47
   2  -6  -8  111.27   15.48
  -2   6   8  124.55   13.39
  -2   6   8  153.71   14.54
   2   6  -7   12.10    5.82
   2  -6  -7   24.71    7.11
  -2   6   7   21.32    5.55
  -2   6   7   14.93    4.94
  -2   6   6   95.53   12.30
  -2  -6   6  115.45   13.58
  -2   6   6  119.83   11.43
   2   6  -6  111.68   13.55
   2  -6  -6  115.40   13.79
  -2   6   6  118.79   11.49
  -2   6   5  308.36   20.20
  -2  -6   5  285.80   19.63
  -2   6   5  309.25   16.62
   2   6  -5  278.29   19.57
   2  -6  -5  280.55   19.61
  -2   6   5  289.78   16.61
  -2  -6   4  131.22   10.13
   2   6  -4  122.19   11.91
  -2   6   4  127.10   10.47
  -2   6   4  122.62   11.73
   2  -6  -4  123.75   12.18
  -2  -6   4  131.01   12.33
  -2  -6   3  389.69   19.31
  -2   6   3  370.76   18.99
  -2  -6   3  384.06   15.29
   2   6  -3  389.46   19.40
   2  -6  -3  396.32   19.63
  -2  -6   3  389.43   19.31
  -2   6   3  395.89   17.17
  -2   6   3  401.69   19.51
  -2  -6   2  113.97    9.67
  -2   6   2  113.48    9.70
  -2  -6   2  130.97    8.45
   2   6  -2  118.69    8.00
  -2   6   2  114.74    9.60
  -2   6   2  140.83   12.21
  -2  -6   2  123.89   10.09
   2  -6  -1   99.71    8.41
  -2   6   1  101.68    8.61
  -2  -6   1  104.12    8.79
   2   6  -1  110.71    8.86
  -2   6   1  120.56   10.66
   2   6  -1  122.96    8.19
  -2   6   1  109.81    8.97
  -2   6   0  453.40   18.16
  -2  -6   0  422.18   17.55
   2  -6   0  437.41   17.75
   2   6   0  452.00   17.98
   2  -6   0  424.42   19.08
  -2   6   0  427.24   20.39
  -2   6   0  423.54   18.76
  -2  -6  -1    5.18    2.31
   2  -6   1    6.23    2.44
   2   6   1    5.82    3.08
  -2   6  -1    1.77    2.18
  -2   6  -1    5.75    2.82
   2  -6   1    3.50    2.22
  -2   6  -1    7.49    3.26
   2   6   2    1.94    1.67
   2  -6   2    4.76    2.61
   2  -6   2    0.47    1.27
   2   6   2    3.01    1.72
  -2   6  -2    2.47    2.41
   2  -6   2    2.36    2.19
   2  -6   3   59.44    8.02
   2   6   3   50.20    7.39
  -2   6  -3   48.40    6.43
  -2  -6  -3   46.46    6.94
   2  -6   3   47.49    6.86
  -2  -6  -4   50.81    7.40
  -2   6  -4   37.45    5.52
  -2   6  -5   82.32   10.65
  -2  -6  -5   88.68   11.43
   2   6   5   96.26    9.99
  -2   6  -5   92.12    8.36
  -2  -6  -5   78.46    9.29
  -2   6  -6  104.93   13.30
  -2  -6  -6  137.37   14.89
   2   6   6  141.49   13.07
  -2  -6  -6  123.11   11.33
  -2   6  -6  139.97    9.85
  -2   6  -7  329.63   24.49
  -2  -6  -7  306.75   23.99
  -2  -6  -7  320.08   17.76
   2   6   7  342.51   21.28
  -2   6  -7  342.17   16.54
  -2   6  -8  381.35   28.33
  -2  -6  -8  395.90   28.83
  -2  -6  -8  399.59   19.36
   2   6   8  399.78   24.16
   2   6   8  402.47   24.20
  -2   6  -9  384.42   30.10
  -2  -6  -9  399.59   30.92
   2   6   9  384.69   25.16
   2   6   9  361.50   23.79
  -2   6 -10   13.85    6.41
  -2  -6 -10   19.23    8.04
   2   6  10   27.32    7.24
  -2   6 -11   37.11   11.66
  -2  -6 -11   54.18   13.11
   2   6  11   28.95    6.44
  -2   6 -12   18.16    8.23
  -2  -6 -12   14.00    7.62
   2   6  12   33.67    8.70
  -2   6 -13   96.99   18.94
  -2  -6 -13  137.51   22.47
   2   6  13  128.43   16.55
  -2   6 -14   49.74   13.91
  -2  -6 -14   64.97   16.90
   2   6  14   74.34   13.41
  -2   6 -15  101.71   21.07
  -2  -6 -15   68.39   18.75
   2   6  15   74.14   13.51
  -2  -6 -16   18.26   11.22
  -2   6 -16   15.31    9.62
   2   6  16   17.12    7.27
  -2   6 -17   18.20   10.67
  -2  -6 -17   13.73   10.63
   2  -7 -17    5.63    8.21
   2   7 -17   20.21   10.91
   2   7 -16   19.44   10.44
   2  -7 -16    6.00    6.90
   2   7 -15   48.83   15.29
   2  -7 -15   14.55    9.54
   2  -7 -14    3.17    6.12
   2   7 -14   -9.66    6.48
  -2   7  14    3.52    5.06
   2   7 -13   97.39   18.42
   2  -7 -13   89.21   18.32
  -2   7  13   87.40   13.95
   2   7 -12    8.28    8.21
   2  -7 -12   13.74    9.32
  -2   7  12   21.89    7.35
   2  -7 -11  146.70   21.12
  -2   7  11  169.73   17.81
   2   7 -11  181.80   22.86
   2   7 -10   41.38   11.73
   2  -7 -10   41.04   11.32
  -2   7  10   51.90    9.70
  -2   7   9  241.02   20.02
  -2   7   9  249.97   19.75
   2   7  -9  249.80   23.90
   2  -7  -9  233.79   23.54
   2  -7  -8  114.48   15.80
  -2   7   8  114.33   12.92
   2   7  -8  133.50   16.44
  -2   7   8  106.78   12.21
   2   7  -7   53.53    9.80
   2  -7  -7   67.36   11.13
  -2   7   7   85.85   10.58
  -2   7   7   81.64   10.38
  -2   7   6    0.03    2.84
  -2  -7   6   -1.65    2.91
   2  -7  -6    6.47    4.86
   2   7  -6    3.14    3.68
  -2   7   6   -1.02    2.07
  -2   7   6    4.18    3.79
  -2   7   5  692.25   30.34
  -2  -7   5  679.59   30.31
  -2   7   5  652.99   25.48
  -2   7   5  683.59   26.80
   2  -7  -5  637.74   29.32
   2   7  -5  690.17   30.11
  -2  -7   4  282.98   14.07
   2   7  -4  309.05   18.76
   2  -7  -4  265.41   17.84
  -2   7   4  260.38   15.54
  -2  -7   4  307.54   18.90
  -2   7   4  288.60   18.09
  -2  -7   3  711.97   26.42
  -2   7   3  683.68   25.62
  -2   7   3  706.70   29.65
  -2  -7   3  691.96   19.46
   2  -7  -3  706.26   26.14
  -2  -7   3  714.15   26.26
   2   7  -3  718.49   26.36
  -2   7   3  693.22   25.64
  -2   7   2  248.51   14.19
  -2  -7   2  236.32   13.93
  -2   7   2  260.14   17.68
   2   7  -2  258.14   11.27
  -2  -7   2  253.66   11.12
  -2   7   2  246.18   16.35
  -2   7   2  245.14   13.98
  -2  -7   2  255.50   14.56
   2   7  -1   87.11    7.85
  -2  -7   1   94.65    8.43
  -2   7   1   97.82    8.40
   2  -7  -1   96.49    8.19
  -2   7   1   98.63    9.73
  -2   7   1   81.84    9.75
   2   7  -1   88.38    6.78
  -2  -7   1   80.69    7.85
  -2   7   1   92.29    8.17
  -2   7   0  179.39   11.65
  -2  -7   0  191.54   12.05
   2  -7   0  193.46   11.89
   2   7   0  213.58   12.36
  -2   7   0  207.24   12.32
  -2  -7   0  206.05   12.38
  -2   7   0  213.09   15.38
  -2   7   0  219.58   13.80
   2  -7   0  205.56   13.63
   2  -7   1   17.10    3.90
  -2  -7  -1   17.99    4.09
  -2   7  -1   25.33    4.71
   2   7   1   19.62    4.15
  -2   7  -1   24.68    5.21
   2  -7   1   17.18    4.21
  -2   7  -1   20.02    4.19
   2  -7   2  304.04   16.60
   2   7   2  302.97   16.45
   2   7   2  269.82   15.41
   2  -7   2  295.67   16.39
  -2  -7  -2  286.67   18.15
   2  -7   2  291.57   16.00
  -2   7  -2  289.95   17.34
   2  -7   3   18.07    4.34
   2   7   3   20.53    5.21
  -2   7  -3   17.10    4.16
  -2  -7  -3   26.92    5.91
   2  -7   3   11.97    3.35
  -2   7  -4   17.57    4.23
  -2  -7  -4   14.88    4.02
  -2  -7  -5   56.30    9.21
  -2   7  -5   55.93    9.06
  -2  -7  -5   46.59    7.91
  -2   7  -5   63.28    7.63
  -2   7  -6   27.00    6.80
  -2  -7  -6   29.58    7.70
  -2  -7  -6   30.31    6.07
   2   7   6   20.44    5.27
  -2   7  -6   31.03    5.27
  -2  -7  -7   43.08    9.14
  -2   7  -7   45.07    9.41
   2   7   7   43.50    7.99
  -2  -7  -7   46.57    7.63
  -2   7  -8  137.46   17.25
  -2  -7  -8  103.38   15.34
  -2  -7  -8  135.76   12.33
   2   7   8  122.50   13.63
   2   7   8  122.54   13.99
  -2   7  -9  141.93   18.83
  -2  -7  -9  132.47   17.74
   2   7   9  120.36   14.42
   2   7   9   88.61   12.18
  -2   7 -10   11.26    6.89
  -2  -7 -10    1.18    5.79
   2   7  10   -0.25    3.69
   2   7  10   -0.52    4.24
  -2   7 -11    3.47    5.86
  -2  -7 -11    4.66    5.68
   2   7  11   16.77    6.08
  -2   7 -12    5.80    4.57
   2   7  12   10.55    5.56
  -2  -7 -13   10.22    8.32
  -2   7 -13   14.95   10.14
   2   7  13   19.87    6.48
  -2  -7 -14   -3.73    9.29
  -2   7 -14    4.15    6.85
   2   7  14   -1.12    4.50
  -2  -7 -15    6.59    7.64
  -2   7 -15    9.11    7.67
   2   7  15   27.95    8.51
  -2   7 -16   11.38    7.37
  -2  -7 -16   -0.07    5.82
   2   7  16    6.15    6.24
  -2  -7 -17   10.76   10.15
  -2   7 -17   13.39   10.44
   2   7  17    2.92    4.48
   2  -8 -17    5.40    8.19
   2   8 -17    5.56    7.58
   2   8 -16   -4.18    4.32
   2  -8 -16    8.89    9.55
   2   8 -15   -0.98    6.41
   2  -8 -15    7.76    7.61
  -2   8  15    7.91    6.81
   2   8 -14   -1.03    6.03
   2  -8 -14    5.61    9.18
  -2   8  14    2.54    4.57
   2   8 -13   16.12    8.44
   2  -8 -13    8.50    7.89
  -2   8  13    7.39    5.55
   2   8 -12  112.74   19.00
   2  -8 -12  118.84   19.91
  -2   8  12  118.93   16.02
   2   8 -11    0.05    3.73
   2  -8 -11   -0.02    4.70
  -2   8  11    0.57    4.77
   2  -8 -10   69.59   15.36
   2   8 -10   80.99   14.68
  -2   8  10   98.64   13.60
  -2   8  10  103.66   14.01
   2  -8  -9   -1.74    3.54
   2   8  -9   11.63    5.67
  -2   8   9    2.78    3.84
  -2   8   9    0.96    2.73
  -2   8   8  168.21   15.91
  -2   8   8  143.18   14.57
   2  -8  -8  143.24   17.57
   2   8  -8  146.93   17.60
   2  -8  -7    7.42    3.92
   2   8  -7   15.32    6.15
  -2   8   7   10.83    3.56
  -2   8   7   13.80    5.41
  -2  -8   6  498.77   27.95
  -2   8   6  502.10   27.76
  -2   8   6  525.88   24.54
   2   8  -6  524.24   28.44
  -2   8   6  522.40   25.40
   2  -8  -6  528.74   28.72
  -2  -8   5  357.09   22.06
  -2   8   5  369.15   22.23
  -2  -8   5  388.00   17.69
   2   8  -5  360.58   22.21
   2  -8  -5  383.47   22.75
  -2   8   5  401.98   21.27
  -2   8   4  993.02   33.61
  -2   8   4  991.40   33.39
  -2  -8   4 1000.95   24.84
  -2  -8   4 1006.37   34.10
   2   8  -4 1009.96   33.92
   2  -8  -4  983.94   33.50
  -2  -8   3   47.23    7.02
  -2   8   3   48.58    6.96
   2  -8  -3   45.57    6.90
  -2  -8   3   37.01    6.13
  -2   8   3   42.06    6.35
  -2  -8   3   43.64    4.69
  -2   8   3   45.05    8.02
  -2  -8   2 1164.93   31.04
  -2   8   2 1123.80   30.30
   2   8  -2 1128.97   22.57
  -2   8   2 1142.00   39.08
  -2  -8   2 1160.39   30.88
  -2   8   2 1149.52   30.18
  -2   8   2 1181.13   36.69
  -2   8   1   41.85    5.44
  -2  -8   1   46.15    6.00
  -2  -8   1   49.83    6.12
   2   8  -1   59.19    6.48
  -2   8   1   52.97    6.34
   2  -8  -1   57.09    6.50
   2   8  -1   53.06    5.29
  -2   8   1   37.69    7.03
  -2   8   1   43.48    6.52
  -2   8   0  146.55   10.46
  -2  -8   0  157.95   10.85
   2   8   0  137.06    9.87
  -2  -8   0  148.57   10.52
  -2   8   0  149.62   10.59
   2  -8   0  141.95   10.08
  -2   8   0  164.68   14.46
  -2   8   0  148.20   11.51
   2   8   1    2.53    2.11
  -2  -8  -1   -0.23    1.65
  -2   8  -1    8.53    3.26
   2  -8   1    4.86    2.92
  -2   8  -1    4.86    2.74
  -2  -8  -1    4.44    4.20
   2  -8   1    2.56    2.08
  -2   8  -1    4.36    2.45
   2  -8   2   54.03    7.06
   2   8   2   49.74    6.55
   2   8   2   55.83    7.20
   2  -8   2   44.84    6.34
  -2   8  -2   52.47    7.92
   2  -8   2   54.18    7.12
  -2  -8  -2   58.14    8.83
   2   8   3   22.65    4.96
   2  -8   3   29.03    5.68
  -2   8  -3   27.56    5.87
  -2  -8  -3   31.51    6.80
   2  -8   3   34.00    5.73
   2   8   4  601.15   26.68
   2  -8   4  628.30   27.75
   2  -8   4  607.08   25.32
  -2   8  -4  634.65   26.59
  -2  -8  -4  619.49   28.56
  -2   8  -5   11.69    5.71
  -2  -8  -5    8.62    4.81
  -2  -8  -5    8.72    3.67
  -2   8  -5    9.38    3.57
  -2   8  -6  292.71   21.36
  -2  -8  -6  275.83   21.24
  -2  -8  -6  288.98   19.70
   2   8   6  289.70   19.23
  -2   8  -6  302.33   17.36
  -2  -8  -7    3.33    2.76
  -2   8  -7    2.38    2.85
  -2  -8  -7    2.74    1.98
   2   8   7   -0.24    2.93
  -2   8  -8  466.25   31.52
  -2  -8  -8  472.20   31.90
  -2  -8  -8  477.70   24.68
   2   8   8  524.78   28.53
  -2   8  -9    5.49    4.34
  -2  -8  -9    4.67    5.35
   2   8   9   16.61    5.71
   2   8   9    7.38    4.83
  -2   8 -10  836.87   46.73
  -2  -8 -10  830.75   47.75
   2   8  10  829.35   39.91
   2   8  10  894.94   40.74
  -2   8 -11   -3.10    5.67
  -2  -8 -11  -10.38    7.47
   2   8  11    0.72    4.11
   2   8  11    0.68    4.13
  -2  -8 -12  149.66   22.24
  -2   8 -12  144.30   22.33
   2   8  12  133.80   16.96
  -2  -8 -13   15.48    9.96
  -2   8 -13   13.49    7.68
   2   8  13    5.10    4.59
  -2   8 -14  210.81   28.50
  -2  -8 -14  248.63   31.51
   2   8  14  231.51   23.70
  -2   8 -15    6.99    6.76
  -2  -8 -15   -0.99    5.17
   2   8  15    9.26    5.63
  -2  -8 -16   26.12   11.71
  -2   8 -16   38.77   14.55
   2   8  16   66.57   14.01
  -2  -8 -17    3.99    8.95
  -2   8 -17   19.67   10.77
   2   8  17    8.96    5.92
   2  -9 -17   10.31    7.38
   2   9 -17    7.04    6.41
   2   9 -16    8.65    8.68
   2  -9 -16   -2.06    6.38
   2   9 -15   37.32   13.22
   2  -9 -15   40.27   14.57
  -2   9  15   24.63    8.52
   2  -9 -14   -5.94    9.03
   2   9 -14    7.46    5.94
  -2   9  14   10.93    7.46
   2   9 -13   56.97   13.89
   2  -9 -13   50.68   13.34
  -2   9  13   43.08   11.05
   2   9 -12   39.86   12.36
   2  -9 -12   54.51   13.86
  -2   9  12   25.70    8.74
   2   9 -11   87.55   16.78
   2  -9 -11  101.44   17.61
  -2   9  11   86.54   13.72
  -2   9  11   80.78   13.06
   2   9 -10    2.57    4.02
   2  -9 -10    2.00    5.64
  -2   9  10    1.25    3.64
  -2   9  10    7.43    5.51
   2  -9  -9   47.81   10.67
   2   9  -9   49.90   11.05
  -2   9   9   62.13   10.29
  -2   9   9   51.09    9.68
   2   9  -8    0.10    2.70
   2  -9  -8    1.83    3.12
  -2   9   8    0.00    2.85
  -2   9   7  148.20   14.64
   2   9  -7  146.59   16.43
   2  -9  -7  135.47   15.76
  -2   9   7  141.71   14.26
   2   9  -6   17.47    5.62
  -2  -9   6    9.45    4.81
   2  -9  -6   15.62    5.41
  -2   9   6   18.43    5.42
  -2   9   6    6.61    3.33
  -2   9   6   12.97    5.10
  -2  -9   5  154.66   14.47
  -2   9   5  138.11   13.60
  -2  -9   5  161.86   10.78
   2   9  -5  154.05   14.55
  -2   9   5  157.81   13.76
   2  -9  -5  153.01   14.32
  -2   9   4  166.75   13.74
  -2  -9   4  161.88   13.80
  -2  -9   4  174.39   14.17
  -2   9   4  177.99   14.25
  -2  -9   4  177.70    9.80
   2  -9  -4  166.99   14.02
   2   9  -4  169.56   13.90
  -2   9   3  381.59   18.99
  -2  -9   3  358.37   18.62
  -2  -9   3  372.57   12.54
  -2   9   3  349.74   18.09
  -2  -9   3  374.72   19.07
  -2   9   2    4.97    2.19
  -2  -9   2    3.65    1.91
  -2   9   2    6.87    2.59
  -2  -9   2    4.71    2.10
  -2   9   2   11.29    4.56
   2  -9  -1  658.63   21.40
  -2   9   1  627.49   21.44
  -2  -9   1  646.45   21.68
  -2   9   1  582.68   24.85
   2   9  -1  589.20   16.87
  -2   9   1  638.01   30.37
  -2  -9   1  599.35   21.00
  -2   9   1  600.70   20.37
  -2   9   0   10.70    2.84
  -2   9   0   14.90    3.50
   2  -9   0   17.59    3.70
  -2  -9   0   15.46    3.82
  -2  -9   0   13.84    3.35
   2   9   0   13.78    3.24
  -2   9   0   24.73    6.08
  -2  -9   0   19.19    4.87
  -2   9   0   21.47    4.85
  -2  -9  -1   82.62    8.10
  -2   9  -1   94.10   11.26
   2  -9   1   84.24    8.95
  -2  -9  -1   89.23   11.66
  -2   9  -1   84.24    8.64
   2   9   1   80.25    7.80
   2  -9   1   86.30    8.11
   2   9   2  333.63   16.95
   2  -9   2  316.24   16.89
   2  -9   2  357.97   17.92
  -2   9  -2  392.13   22.83
  -2  -9  -2  358.35   22.88
   2   9   2  331.98   16.87
   2  -9   2  348.20   17.62
   2   9   3  554.72   23.74
   2  -9   3  507.68   23.14
   2  -9   3  527.81   22.49
  -2   9  -3  527.16   26.09
  -2  -9  -3  542.54   28.30
  -2   9  -4   18.32    5.13
   2   9   4   19.58    5.24
   2  -9   4   18.69    4.92
  -2   9  -4   23.97    5.69
  -2  -9  -4   16.78    5.41
   2  -9   4   12.22    3.71
  -2   9  -5   61.32    9.54
  -2  -9  -5   61.40    9.28
  -2  -9  -5   49.61    8.71
  -2   9  -5   63.39    8.87
  -2   9  -6   80.20   11.52
  -2  -9  -6   76.04   11.11
  -2   9  -6   77.01    9.51
  -2  -9  -6   70.74   10.09
  -2   9  -7  168.11   17.62
  -2  -9  -7  197.11   19.41
   2   9   7  163.98   15.58
  -2  -9  -7  154.60   15.16
  -2   9  -8   82.21   13.25
  -2  -9  -8   91.45   13.96
  -2  -9  -8   88.42   11.48
   2   9   8   67.59   10.64
  -2   9  -9  180.52   20.70
  -2  -9  -9  193.82   21.58
  -2  -9  -9  191.31   16.39
   2   9   9  192.47   18.98
   2   9   9  197.27   19.33
  -2  -9 -10  329.90   30.10
  -2   9 -10  314.96   28.99
   2   9  10  304.29   24.77
   2   9  10  353.83   26.52
  -2   9 -11    1.68    3.67
  -2  -9 -11    5.59    4.95
   2   9  11    1.97    5.25
   2   9  11    4.26    4.70
  -2  -9 -12   12.69    6.49
  -2   9 -12   21.12    9.85
   2   9  12   12.80    5.93
  -2   9 -13   26.08   10.02
  -2  -9 -13   19.52   10.84
   2   9  13   23.45    8.03
  -2  -9 -14    2.10    7.82
  -2   9 -14   -5.94    8.50
   2   9  14   -2.67    3.97
  -2   9 -15    4.57    8.39
  -2  -9 -15    9.27    8.25
   2   9  15   -2.95    4.57
  -2  -9 -16   -4.08    8.98
  -2   9 -16   -6.39    6.24
   2   9  16    1.02    4.87
  -2  -9 -17    4.80    6.98
  -2   9 -17   -4.84    4.93
   2   9  17    1.23    6.15
   2  10 -17   15.30    9.40
   2 -10 -17    3.27    6.27
   2  10 -16    0.97    5.17
   2 -10 -16   -1.63    8.34
  -2  10  16    3.31    4.17
   2  10 -15   27.32   12.30
   2 -10 -15   31.15   11.94
  -2  10  15   14.96    7.16
   2  10 -14    8.72    6.96
   2 -10 -14   -2.06    4.95
   2  10 -13    6.15    6.29
   2 -10 -13   13.66    8.17
  -2  10  13   -2.56    4.25
   2  10 -12   -0.29    4.16
   2 -10 -12    2.01    5.43
  -2  10  12   -1.90    3.59
   2  10 -11    2.44    5.15
   2 -10 -11    3.64    7.19
  -2  10  11    2.61    3.91
  -2  10  11    4.67    3.82
   2  10 -10   23.24    8.49
   2 -10 -10   27.12    8.12
  -2  10  10   34.50    8.58
  -2  10  10   27.70    7.69
   2  10  -9    5.67    4.53
   2 -10  -9    5.60    4.56
  -2  10   9    4.13    4.73
  -2  10   9    3.49    4.04
   2 -10  -8    2.42    3.72
   2  10  -8    2.01    2.91
  -2  10   8   -0.19    3.48
  -2  10   8    0.82    2.91
   2  10  -7   24.26    8.04
   2 -10  -7   26.41    6.83
  -2  10   7   24.85    5.87
  -2  10   7   23.31    6.46
  -2  10   6    4.51    3.80
   2  10  -6    2.10    2.13
   2 -10  -6    5.01    4.42
  -2 -10   6    3.11    3.30
  -2 -10   6    2.20    1.44
  -2  10   6    3.39    3.40
  -2  10   5   15.42    4.99
   2  10  -5    7.62    4.96
  -2 -10   5   12.60    4.67
   2 -10  -5   11.96    4.63
  -2 -10   5    8.26    2.39
   2 -10  -4   41.04    7.21
  -2 -10   4   43.73    7.18
   2  10  -4   32.46    6.44
  -2  10   4   45.43    7.30
  -2 -10   4   46.22    4.58
  -2  10   4   36.81    6.68
  -2 -10   4   47.41    7.53
  -2 -10   3   27.03    5.17
  -2  10   3   30.18    5.48
  -2 -10   3   31.57    5.62
  -2  10   3   30.54    5.46
  -2 -10   2  207.98   13.09
  -2  10   2  224.50   13.44
  -2 -10   2  248.96   14.21
  -2  10   2  224.59   13.25
  -2  10   2  236.83   17.10
  -2  10   1  551.46   19.98
  -2 -10   1  534.71   19.88
  -2  10   1  522.27   23.99
  -2 -10   1  539.48   29.56
   2  10  -1  530.83   15.66
  -2  10   1  534.53   18.94
  -2 -10   1  558.30   20.10
  -2 -10   0 1139.68   28.66
  -2  10   0 1147.86   28.72
  -2 -10   0 1157.88   43.00
  -2  10   0 1170.39   33.65
   2  10   0 1153.35   27.35
   2 -10   0 1147.26   27.47
  -2  10  -1  496.05   21.32
  -2  10  -1  541.43   28.64
  -2 -10  -1  508.84   28.87
   2  10   1  505.45   19.10
   2 -10   1  504.41   19.24
   2 -10   2  597.57   23.52
  -2 -10  -2  615.31   31.62
  -2  10  -2  626.40   30.60
   2  10   2  564.26   22.10
   2 -10   2  551.46   22.03
   2 -10   3  309.26   18.12
   2  10   3  329.77   18.24
   2 -10   3  330.83   17.81
   2 -10   3  321.98   20.58
  -2  10  -3  351.37   22.65
  -2 -10  -3  315.03   22.68
   2  10   3  337.29   18.56
   2  10   4  347.21   20.44
  -2 -10  -4  323.80   19.87
  -2  10  -4  344.64   19.83
   2 -10   4  336.61   20.45
   2 -10   4  357.01   19.40
   2 -10   4  373.30   21.72
  -2 -10  -4  383.11   25.43
  -2  10  -4  332.07   21.49
  -2  10  -5  223.79   17.54
  -2 -10  -5  209.85   17.15
   2 -10   5  239.51   16.85
  -2  10  -5  222.26   17.35
  -2 -10  -5  227.91   19.57
   2 -10   5  234.59   16.93
  -2  10  -6  270.96   20.76
  -2 -10  -6  260.37   20.57
  -2  10  -6  271.90   18.77
  -2 -10  -6  256.30   20.69
   2 -10   6  261.35   17.64
  -2  10  -7   79.53   12.39
  -2 -10  -7   72.12   11.68
  -2 -10  -7   76.94   11.57
   2  10   7   64.81   10.52
  -2  10  -8  135.39   16.95
  -2 -10  -8  162.53   18.73
   2  10   8  188.94   17.98
  -2 -10  -8  151.80   15.77
  -2  10  -9  152.99   18.93
  -2 -10  -9  119.02   17.05
   2  10   9  169.29   17.91
  -2 -10  -9  135.06   14.67
   2  10   9  131.05   15.95
  -2  10 -10   21.41    8.78
  -2 -10 -10    9.09    5.71
   2  10  10   13.52    6.07
   2  10  10   14.28    5.37
  -2  10 -11    5.49    3.63
  -2 -10 -11   10.94    7.29
   2  10  11   16.23    5.63
   2  10  11    5.33    5.09
  -2 -10 -12    2.78    4.14
  -2  10 -12   -0.20    4.58
   2  10  12   -2.45    3.78
   2  10  12    3.95    5.95
  -2  10 -13   21.88    9.55
  -2 -10 -13   20.15    9.60
   2  10  13   15.38    6.36
  -2 -10 -14   58.08   15.98
  -2  10 -14   50.04   14.21
   2  10  14   54.89   12.20
  -2  10 -15   33.04   13.01
  -2 -10 -15   18.16    9.42
   2  10  15   26.60    9.40
  -2  10 -16    9.24    6.59
  -2 -10 -16   11.48    8.55
   2  10  16   10.07    6.51
  -2 -10 -17   -4.28    7.35
   2  10  17    0.91    3.66
   2 -11 -17    0.17    6.05
   2  11 -17    7.04    4.54
   2 -11 -16   26.50   11.67
   2  11 -16   10.39    7.59
  -2  11  16    6.37    4.10
   2  11 -15    5.75    6.00
   2 -11 -15    2.92    7.17
  -2  11  15    6.68    5.46
   2  11 -14   38.67   12.76
   2 -11 -14   37.11   14.28
  -2  11  14   40.43   10.71
   2  11 -13   -0.66    4.81
   2 -11 -13    7.03    5.98
  -2  11  13    4.58    5.14
   2  11 -12   10.66    5.55
   2 -11 -12   21.82    9.05
  -2  11  12    9.53    4.94
  -2 -11  12   22.15    7.16
  -2  11  12   28.53    9.44
   2  11 -11    5.79    5.47
   2 -11 -11   25.40   10.24
  -2  11  11   20.87    7.17
  -2  11  11   30.50    8.36
   2 -11 -10   50.32   11.91
   2  11 -10   58.85   12.34
  -2  11  10   63.87   11.77
  -2  11  10   61.95   11.98
   2 -11  -9    6.88    5.05
   2  11  -9   23.90    8.28
  -2  11   9   23.48    7.51
  -2  11   9    5.24    4.10
   2 -11  -8    5.72    4.51
   2  11  -8    1.43    3.45
  -2  11   8    2.84    3.04
  -2  11   8    4.29    3.18
   2 -11  -7    5.70    4.82
   2  11  -7    4.05    3.89
  -2  11   7    2.42    2.86
  -2  11   7    0.41    3.06
  -2 -11   6   21.00    5.92
  -2  11   6   31.17    7.11
   2  11  -6   36.21    7.98
   2 -11  -6   17.09    5.52
  -2 -11   6   24.04    4.35
  -2  11   6   19.25    5.34
  -2  11   5   17.52    4.83
  -2 -11   5   25.01    5.47
  -2  11   5   32.70    6.60
   2  11  -5   29.34    6.78
   2 -11  -5   31.08    7.01
  -2 -11   5   32.62    4.05
  -2  11   4  106.44   11.07
  -2 -11   4  105.00   11.08
  -2  11   4  109.44   10.97
  -2 -11   4  101.58   10.83
   2 -11  -4   92.54   10.28
  -2  11   3  157.86   12.18
  -2  11   3  130.76   11.08
  -2 -11   3  156.51   12.28
  -2 -11   3  168.13   17.50
  -2 -11   3  163.77   12.55
  -2 -11   2  254.92   14.40
  -2  11   2  313.86   15.74
  -2  11   2  254.72   18.10
  -2 -11   2  249.30   21.03
  -2 -11   2  258.02   14.45
  -2  11   2  279.43   14.59
  -2  11   1   61.03    6.58
  -2 -11   1   70.87    7.17
   2  11  -1   77.76    5.92
  -2 -11   1   70.04   11.52
  -2  11   1   85.60   10.09
  -2 -11   1   66.97    6.87
  -2  11   1   76.21    7.10
  -2  11   0  388.96   16.24
  -2 -11   0  403.90   16.67
   2 -11   0  384.04   15.68
   2  11   0  368.86   15.29
  -2 -11   0  373.22   25.69
  -2  11   0  370.05   19.35
  -2  11   0  404.38   15.69
   2 -11   1  325.52   15.28
   2  11   1  332.06   15.40
  -2  11  -1  317.74   17.25
  -2 -11  -1  302.88   23.14
   2  11   2  229.33   13.93
   2 -11   2  215.78   13.70
   2 -11   2  227.69   14.49
   2 -11   2  247.07   19.20
  -2 -11  -2  225.38   20.14
   2  11   3   20.62    4.52
   2 -11   3   27.44    5.59
   2 -11   3   26.13    5.37
   2  11   3   24.00    4.97
  -2 -11  -3   20.44    6.38
   2 -11   3   22.81    6.32
   2 -11   3   20.19    4.38
   2  11   4  345.15   20.33
  -2  11  -4  313.29   18.87
  -2 -11  -4  320.06   19.63
   2 -11   4  345.16   20.62
   2 -11   4  334.67   21.91
  -2 -11  -4  311.82   23.86
   2 -11   4  339.35   18.78
  -2  11  -5   77.02   10.34
   2  11   5   78.46   10.50
  -2 -11  -5  102.99   12.15
   2 -11   5   65.12    9.59
  -2  11  -5   81.06   11.13
   2 -11   5  103.11   11.03
  -2 -11  -5   80.06   12.30
   2 -11   5   84.49   10.88
  -2  11  -6   74.37   11.22
  -2 -11  -6   73.91   11.14
  -2  11  -6   56.07    8.91
   2 -11   6   69.69    9.76
  -2 -11  -6   72.35   11.78
   2 -11   6   49.85    8.26
  -2  11  -7   21.82    7.42
  -2 -11  -7   32.79    8.51
  -2 -11  -7   24.46    7.08
   2 -11   7   22.31    5.58
   2  11   7   23.92    6.66
  -2  11  -8   80.72   13.08
  -2 -11  -8   87.96   13.93
   2  11   8   76.15   11.55
  -2 -11  -8   84.34   12.66
  -2  11  -9   67.02   12.79
  -2 -11  -9   49.82   11.23
  -2 -11  -9   59.60   10.68
   2  11   9   44.76    9.72
  -2  11 -10   12.99    7.19
  -2 -11 -10    1.98    4.23
   2  11  10    2.72    3.86
   2  11  10   14.08    5.72
  -2 -11 -11    6.30    5.95
  -2  11 -11   12.09    6.55
   2  11  11   14.16    6.41
   2  11  11    6.43    4.27
  -2 -11 -12    7.03    5.67
  -2  11 -12    6.10    6.99
   2  11  12   12.31    7.03
   2  11  12    0.61    5.48
  -2 -11 -13    1.70    5.91
  -2  11 -13    7.39    7.47
   2  11  13   -6.03    6.03
   2  11  13    2.56    4.14
  -2 -11 -14   -0.07    4.46
  -2  11 -14    8.49    6.76
   2  11  14    4.10    4.60
  -2  11 -15    5.41    7.70
  -2 -11 -15   -2.21    4.97
   2  11  15    7.63    6.92
  -2 -11 -16   -9.96    7.54
  -2  11 -16   -1.75    5.79
   2  11  16    4.42    4.77
  -2  11 -17   16.93   10.19
  -2 -11 -17   14.41    9.98
   2  12 -17   -0.49    4.96
   2 -12 -17   -1.35    6.01
   2 -12 -16   -3.69    6.98
   2  12 -16   -0.30    6.17
  -2  12  16    4.11    6.28
   2  12 -15   -1.98    6.54
   2 -12 -15  -11.73    9.47
  -2  12  15   -8.11    5.95
   2  12 -14   37.13   13.21
   2 -12 -14   15.73    8.20
  -2  12  14   29.45    9.67
   2  12 -13    1.36    6.02
   2 -12 -13    8.96    6.38
  -2  12  13   -1.67    3.76
   2  12 -12   -4.57    5.07
   2 -12 -12    4.96    4.77
  -2  12  12    4.54    3.31
  -2 -12  12    4.81    4.86
  -2  12  12   13.67    6.82
   2 -12 -11   47.71   12.37
   2  12 -11   62.89   13.54
  -2  12  11   60.19   12.07
  -2 -12  11   51.05   10.33
  -2  12  11   54.13   11.12
   2  12 -10   26.44    9.15
   2 -12 -10   21.67    7.90
  -2 -12  10   20.25    7.20
  -2  12  10   27.45    7.98
  -2  12  10   35.14    9.03
   2 -12  -9   21.59    7.77
   2  12  -9   24.86    7.66
  -2 -12   9   23.93    7.31
  -2  12   9   21.62    7.23
  -2  12   9   38.30    8.84
   2 -12  -8   35.68    8.95
   2  12  -8   37.23    9.34
  -2  12   8   30.90    7.51
  -2  12   8   32.64    8.34
   2  12  -7   30.60    7.64
   2 -12  -7   35.43    8.42
  -2  12   7   35.35    7.94
  -2 -12   7   32.54    5.32
  -2  12   7   29.82    7.69
   2 -12  -6    9.55    3.82
  -2 -12   6    9.20    4.43
  -2  12   6    7.51    3.84
   2  12  -6    9.51    4.53
  -2 -12   6    5.71    4.34
  -2 -12   6    4.48    1.72
  -2 -12   5  264.94   18.86
  -2  12   5  295.38   19.77
  -2 -12   5  266.83   18.98
  -2  12   5  271.63   18.92
  -2 -12   5  281.44    9.91
  -2 -12   5  264.50   22.83
   2  12  -5  276.69   19.23
   2 -12  -5  267.67   19.09
  -2 -12   4    6.11    2.53
  -2  12   4   10.02    3.38
  -2 -12   4    8.92    5.33
  -2  12   4    6.44    2.34
  -2 -12   4    3.73    2.70
  -2 -12   3  479.67   21.42
  -2  12   3  516.06   21.67
  -2  12   3  478.80   20.95
  -2 -12   3  496.71   21.72
  -2 -12   3  489.14   30.87
  -2 -12   2   -0.08    1.88
  -2  12   2    0.78    1.68
  -2  12   2    0.60    1.45
  -2 -12   2   -0.16    1.20
  -2 -12   2    2.51    4.67
  -2  12   2   -1.13    1.88
  -2 -12   1  378.81   16.22
  -2  12   1  365.06   15.70
  -2  12   1  387.66   16.37
  -2 -12   1  367.95   16.15
  -2  12   1  409.00   21.91
   2  12  -1  403.75   12.82
  -2 -12   1  382.06   26.96
  -2  12   1  390.44   15.54
  -2 -12   1  387.06   16.24
  -2  12   0  113.92    8.54
  -2 -12   0  120.47    8.87
   2  12   0  130.92    8.93
   2 -12   0  125.88    8.75
  -2  12   0  145.78   12.46
  -2 -12   0  135.38   16.72
  -2 -12   0  133.14    9.28
  -2  12   0  125.55    8.57
   2  12   1  332.55   14.93
   2 -12   1  309.15   14.48
  -2  12  -1  294.28   16.85
  -2 -12  -1  304.26   24.26
   2  12   2  111.13    9.48
   2 -12   2  104.48    9.38
  -2 -12  -2  103.96   14.59
   2 -12   2  107.41   13.80
   2 -12   2  107.00   10.15
   2 -12   3  664.26   26.02
  -2  12  -3  654.85   24.49
  -2 -12  -3  649.21   25.35
   2  12   3  620.99   24.90
   2 -12   3  626.06   25.31
   2  12   3  661.59   25.68
   2 -12   3  638.52   24.68
  -2 -12  -3  666.63   36.62
   2 -12   3  670.49   32.83
  -2  12  -4   29.72    6.12
  -2 -12  -4   39.34    7.00
   2  12   4   27.54    5.77
   2 -12   4   32.22    6.38
  -2 -12  -4   24.10    7.36
   2 -12   4   32.83    7.64
   2 -12   4   36.32    6.15
  -2  12  -5  259.24   18.55
  -2 -12  -5  263.78   19.26
   2 -12   5  252.70   18.99
   2  12   5  263.65   18.92
   2 -12   5  261.57   20.15
   2 -12   5  289.50   18.07
  -2 -12  -5  272.51   23.52
  -2  12  -6   45.84    8.63
  -2 -12  -6   60.02   10.19
  -2 -12  -6   52.02   10.35
   2 -12   6   51.01    9.16
   2 -12   6   53.21    8.32
  -2  12  -7  272.82   22.23
  -2 -12  -7  310.34   24.19
   2 -12   7  304.55   20.95
  -2 -12  -7  323.69   25.28
  -2  12  -8   26.96    8.09
  -2 -12  -8   26.77    7.58
   2 -12   8   24.33    5.72
   2  12   8   25.05    6.68
  -2 -12  -8   38.82    8.27
  -2  12  -9   66.91   12.35
  -2 -12  -9   71.00   13.65
   2  12   9   63.46   11.67
  -2 -12  -9   67.36   11.61
  -2  12 -10   11.90    4.79
  -2 -12 -10   -1.02    4.31
   2  12  10    0.79    4.00
   2  12  10    3.16    4.41
  -2 -12 -11   95.65   17.00
  -2  12 -11   85.45   16.26
   2  12  11   94.90   15.09
   2  12  11  101.61   15.92
  -2 -12 -12   37.95   12.54
  -2  12 -12   36.96   10.86
   2  12  12   39.60   10.82
   2  12  12   50.15   11.63
  -2  12 -13   56.48   14.15
  -2 -12 -13   69.94   15.75
   2  12  13   56.04   13.14
   2  12  13   61.86   13.59
  -2  12 -14    9.29    8.13
  -2 -12 -14    1.68    4.72
   2  12  14    0.83    3.51
  -2  12 -15   25.07   11.56
  -2 -12 -15   42.19   14.36
   2  12  15   25.95    9.77
  -2  12 -16   14.57   10.39
  -2 -12 -16    7.24    8.91
   2  12  16   23.38   10.68
  -2 -12 -17   40.36   14.81
  -2  12 -17   25.62   12.99
   2  13 -17   -7.79    8.50
   2 -13 -17   -9.98   11.31
   2  13 -16   20.60   11.66
   2 -13 -16   15.23   10.11
   2  13 -15    9.15   10.23
   2 -13 -15   10.97    9.21
  -2  13  15    9.07    7.31
   2 -13 -14   11.71    7.53
   2  13 -14   30.03   12.36
  -2  13  14   21.57    9.36
   2 -13 -13   -0.68    7.35
   2  13 -13    0.80    5.79
  -2  13  13   -2.73    3.93
  -2  13  13    1.42    4.21
   2  13 -12   36.58   11.43
   2 -13 -12   66.02   15.08
  -2  13  12   43.35   10.66
  -2 -13  12   41.91   10.30
  -2  13  12   67.76   13.59
   2  13 -11    1.77    3.74
   2 -13 -11   -1.44    4.17
  -2  13  11    7.34    5.64
  -2 -13  11   -2.60    4.34
   2 -13 -10   79.67   14.80
   2  13 -10   75.66   14.29
  -2  13  10   84.92   13.94
  -2 -13  10   71.38   12.71
  -2  13  10   89.40   14.26
   2 -13  -9   -3.18    4.03
   2  13  -9    2.34    3.00
  -2  13   9    8.32    4.96
  -2 -13   9    3.16    4.37
  -2  13   9   -0.22    3.73
   2 -13  -8    9.18    4.16
   2  13  -8    8.94    4.46
  -2  13   8    6.00    4.60
  -2 -13   8    2.58    4.09
  -2  13   8    2.32    3.22
  -2 -13   8    5.66    2.69
   2  13  -7   72.92   11.65
   2 -13  -7   58.27   10.35
  -2 -13   7   60.83   11.29
  -2 -13   7   69.27    6.74
  -2  13   7   88.48   13.11
  -2 -13   6  149.14   15.39
  -2  13   6  169.15   16.25
  -2  13   6  171.71   16.07
  -2 -13   6  161.38    8.03
  -2 -13   6  158.59   18.15
   2 -13  -6  158.58   15.99
   2  13  -6  165.57   16.11
   2 -13  -5    3.99    3.45
  -2 -13   5    1.95    2.01
  -2  13   5   10.07    4.22
   2  13  -5    5.43    2.32
  -2 -13   5    6.25    5.29
  -2  13   5    6.80    3.99
  -2 -13   5    5.05    2.93
  -2 -13   4  306.32   18.51
  -2  13   4  301.92   18.04
  -2 -13   4  277.32   24.23
  -2  13   4  314.12   18.34
  -2 -13   4  294.39   18.18
  -2 -13   3   13.39    3.79
  -2  13   3   13.79    4.03
  -2 -13   3   14.61    3.95
  -2  13   3   19.21    4.63
  -2 -13   3   10.31    5.21
  -2  13   2  711.66   22.44
  -2  13   2  700.77   22.70
  -2 -13   2  692.69   23.11
  -2  13   2  713.15   31.59
  -2 -13   2  684.22   37.74
  -2 -13   2  696.53   23.09
  -2  13   1    6.68    2.12
  -2 -13   1    6.31    2.14
  -2 -13   1    6.77    3.06
  -2  13   1    8.77    2.57
  -2 -13   1    9.73    2.94
  -2 -13   1    7.70    5.24
  -2  13   1   10.35    3.71
   2  13  -1    7.55    1.91
  -2 -13   0  218.05   21.56
  -2  13   0  194.84   14.51
  -2 -13   0  213.79   11.47
  -2  13   0  206.96   10.40
  -2  13  -1  104.06   10.23
  -2 -13  -1   94.57   13.98
   2 -13   1  124.45   15.23
   2 -13   1  112.20    8.55
   2  13   1   97.03    7.75
  -2  13  -2   69.47    7.21
   2 -13   2   69.38    7.54
   2  13   2   75.49    7.59
  -2 -13  -2   64.54   11.66
   2 -13   2   61.81   10.85
  -2  13  -3   16.34    4.14
  -2 -13  -3   17.41    4.32
   2 -13   3   22.73    4.81
   2  13   3   19.54    4.76
   2 -13   3   21.40    4.55
  -2 -13  -3   17.78    6.41
   2 -13   3   27.52    7.29
   2 -13   3   16.19    4.13
  -2 -13  -4   38.49    7.06
  -2  13  -4   31.84    5.75
   2  13   4   45.10    7.35
   2 -13   4   35.11    6.62
   2  13   4   35.93    6.76
  -2 -13  -4   27.06    7.57
   2 -13   4   35.35    8.47
   2 -13   4   42.19    6.48
  -2 -13  -5   18.04    5.10
  -2  13  -5   31.28    6.69
   2  13   5   19.97    5.45
   2 -13   5   11.77    3.90
  -2 -13  -5   26.84    8.19
   2 -13   5   30.30    7.64
   2 -13   5   32.58    5.94
  -2  13  -6  108.35   13.21
  -2 -13  -6  108.60   13.37
   2 -13   6   91.29   12.50
   2  13   6  109.29   13.32
  -2 -13  -6   86.58   13.82
   2 -13   6   84.57   10.39
   2 -13   6   99.78   13.04
  -2  13  -7    1.38    3.46
  -2 -13  -7    1.81    3.84
   2 -13   7    6.32    4.04
  -2 -13  -7   10.27    6.02
   2 -13   7    1.98    2.34
  -2  13  -8    3.86    4.72
  -2 -13  -8   12.20    6.70
   2  13   8    7.31    5.86
  -2 -13  -8    4.42    4.87
   2 -13   8   11.98    4.71
  -2  13  -9   10.13    5.72
  -2 -13  -9    3.36    3.65
   2  13   9    0.81    3.90
  -2 -13  -9    5.98    4.30
  -2 -13 -10   57.49   12.44
  -2  13 -10   58.23   12.35
   2  13  10   77.31   13.44
   2  13  10   64.81   12.37
  -2  13 -11   61.03   13.93
  -2 -13 -11   67.23   14.45
   2  13  11   54.50   12.06
   2  13  11   45.18   10.73
  -2  13 -12    3.10    6.28
  -2 -13 -12   11.57    7.64
   2  13  12   12.17    7.05
   2  13  12   -0.45    3.31
  -2  13 -13   17.28    8.71
  -2 -13 -13   12.61    7.99
   2  13  13   25.36    9.87
   2  13  13   26.85    9.28
  -2  13 -14   -4.66    5.54
  -2 -13 -14   -3.20    5.42
   2  13  14    5.28    5.18
  -2  13 -15    4.49    6.56
  -2 -13 -15    5.72    6.57
   2  13  15    0.54    5.03
  -2  13 -16    2.65    6.50
  -2 -13 -16    7.05    8.77
   2  14 -16   -2.50    7.24
   2 -14 -16  -12.83    9.30
   2 -14 -15   -4.39    6.99
   2  14 -15   15.88    9.76
  -2  14  15   18.86    8.46
   2 -14 -14  -10.27    6.86
   2  14 -14   11.67    7.52
  -2  14  14   17.09    8.49
   2  14 -13   19.60    9.71
   2 -14 -13   12.26    7.62
  -2  14  13    3.38    4.12
  -2  14  13   12.88    6.35
   2 -14 -12   -5.13    6.79
   2  14 -12   -1.93    3.84
  -2 -14  12   -0.58    3.07
  -2  14  12   -5.10    6.59
  -2  14  12   13.78    7.60
   2 -14 -11   32.28   10.91
   2  14 -11   30.23   10.09
  -2  14  11   32.27    9.29
  -2 -14  11   28.66    8.99
  -2  14  11   40.62   10.39
   2  14 -10   16.48    7.99
   2 -14 -10   14.79    7.03
  -2 -14  10   13.26    5.77
  -2  14  10    5.41    3.76
  -2  14  10   27.52   10.07
   2  14  -9   36.62    9.94
   2 -14  -9   27.02    8.40
  -2 -14   9   31.06    9.22
  -2  14   9   23.69    8.07
  -2  14   9   28.22    8.73
   2  14  -8   22.36    7.57
   2 -14  -8   17.28    6.34
  -2  14   8   24.33    7.35
  -2 -14   8   25.63    7.83
  -2 -14   8   27.98    4.61
  -2  14   8   28.93    8.15
   2 -14  -7    1.80    4.10
   2  14  -7    3.62    2.67
  -2 -14   7   -0.32    3.23
  -2 -14   7   -0.91    1.64
  -2  14   7   -8.13    4.65
  -2 -14   6   43.74    8.24
   2  14  -6   59.60    9.83
  -2  14   6   55.22    9.50
   2 -14  -6   46.85    9.21
  -2 -14   6   35.38    7.09
  -2  14   6   47.00    8.42
  -2 -14   6   58.35   12.22
  -2  14   5  250.50   17.91
  -2 -14   5  232.27   17.51
  -2 -14   5  213.13   17.01
  -2  14   5  216.17   16.68
  -2 -14   5  204.47   22.06
   2 -14  -5  227.06   17.30
  -2 -14   4   90.28   10.06
  -2  14   4   89.97    9.74
  -2 -14   4   88.58    9.96
  -2  14   4   76.72    9.03
  -2 -14   4   91.43   14.15
  -2  14   3  327.60   16.59
  -2 -14   3  331.88   17.21
  -2  14   3  326.58   16.63
  -2 -14   3  319.74   16.96
  -2 -14   3  365.41   28.70
  -2  14   3  382.32   25.05
  -2 -14   2  185.99   11.54
  -2  14   2  198.98   11.48
  -2 -14   2  181.01   11.47
  -2  14   2  179.41   11.25
  -2  14   2  210.38   17.67
  -2 -14   2  213.09   22.18
  -2  14   1  449.00   16.03
  -2 -14   1  434.92   16.21
  -2 -14   1  477.90   32.74
  -2  14   1  417.54   23.07
   2  14  -1  454.32   11.74
  -2 -14   1  433.31   16.04
  -2  14   1  466.55   15.47
  -2 -14   0    9.23    2.44
  -2  14   0    9.04    2.17
  -2  14   0    6.99    3.33
  -2  14  -1   72.04    8.73
  -2 -14  -1   88.26   14.14
   2 -14   1   69.71   12.50
   2  14   1   80.26    6.62
   2 -14   1   70.51    6.41
  -2  14  -2   89.26    7.82
  -2 -14  -2   92.70    8.36
  -2 -14  -2  111.33   16.27
   2 -14   2   90.36   13.60
   2  14   2   96.53    8.39
   2 -14   2   88.96    8.22
  -2 -14  -3   30.92    5.57
  -2  14  -3   31.66    5.24
   2 -14   3   28.72    5.47
   2  14   3   29.42    5.34
   2 -14   3   44.02    9.29
  -2 -14  -3   36.12    9.27
  -2  14  -4    0.54    1.96
  -2 -14  -4    0.84    2.14
   2  14   4    0.06    1.75
   2 -14   4   -1.81    2.13
   2  14   4    3.55    3.09
   2 -14   4   -0.28    1.85
  -2 -14  -4    4.94    3.68
   2 -14   4    1.57    4.65
   2 -14   4    2.88    2.52
  -2  14  -5  108.15   12.02
  -2 -14  -5  110.84   12.48
   2  14   5   89.08   10.86
   2 -14   5   93.10   11.56
  -2 -14  -5  105.71   15.65
   2 -14   5  101.69   10.43
   2 -14   5   99.10   13.95
  -2  14  -6   14.84    4.96
  -2 -14  -6   12.90    5.36
   2 -14   6   16.01    5.31
   2  14   6   13.24    4.67
  -2 -14  -6   15.90    6.44
   2 -14   6   13.92    5.60
   2 -14   6   13.28    4.48
  -2 -14  -7  264.30   22.10
  -2  14  -7  279.92   22.51
   2 -14   7  279.07   22.21
  -2 -14  -7  292.79   26.24
  -2  14  -8  105.39   14.89
  -2 -14  -8   93.73   14.22
   2 -14   8  116.67   14.29
   2  14   8  112.99   15.52
  -2 -14  -8   89.56   14.94
  -2  14  -9  266.12   24.81
  -2 -14  -9  293.58   26.45
   2  14   9  291.41   25.42
  -2 -14  -9  293.96   26.26
   2 -14   9  258.85   20.62
  -2 -14 -10   -2.13    4.26
  -2  14 -10    0.25    3.16
   2  14  10   -2.01    4.89
  -2  14 -11   90.47   17.12
  -2 -14 -11   91.36   16.86
   2  14  11  102.35   16.35
   2  14  11  107.47   16.94
  -2 -14 -12   38.48   11.87
  -2  14 -12   17.09    6.24
   2  14  12   30.73   10.04
   2  14  12   28.14    9.54
  -2 -14 -13   83.49   17.65
  -2  14 -13   94.19   19.04
   2  14  13   86.08   16.09
   2  14  13   91.18   16.73
  -2 -14 -14  -11.73    9.38
  -2  14 -14    1.61    5.83
   2  14  14   13.02    7.73
   2  14  14    4.43    6.02
  -2 -14 -15   23.52    9.89
  -2  14 -15   29.34   12.95
   2  14  15   38.43   10.79
  -2 -14 -16    8.67    7.19
  -2  14 -16    7.56    8.00
   2 -15 -16   33.44   14.84
   2  15 -16   22.46   10.67
   2  15 -15   29.43   12.61
   2 -15 -15   25.33   11.05
   2  15 -14   32.74   11.85
   2 -15 -14   15.32    8.61
  -2  15  14   16.28    8.18
  -2  15  14   12.01    7.74
   2 -15 -13   14.58    7.81
   2  15 -13   11.66    7.66
  -2  15  13   15.54    7.13
  -2  15  13    2.44    5.66
   2 -15 -12   35.47   11.42
   2  15 -12   30.59   10.83
  -2  15  12   18.82    7.75
  -2 -15  12   15.36    7.22
  -2  15  12   24.72    8.49
   2  15 -11   64.03   14.17
   2 -15 -11   60.94   13.91
  -2  15  11   49.27   11.65
  -2 -15  11   49.35   12.11
  -2  15  11   50.55   11.72
   2  15 -10   32.87   10.63
   2 -15 -10   21.29    8.82
  -2 -15  10   30.65    8.92
  -2  15  10   27.41    8.32
  -2  15  10   50.36   11.51
   2  15  -9   40.91   10.06
   2 -15  -9   29.22    8.81
  -2  15   9   32.38    8.84
  -2 -15   9   46.92   11.55
  -2  15   9   38.65    9.45
   2 -15  -8   35.68    9.38
   2  15  -8   48.02   10.00
  -2 -15   8   18.54    6.93
  -2  15   8   35.19    9.25
  -2  15   8   34.78    8.82
   2  15  -7   34.24    8.07
   2 -15  -7   41.42    9.23
  -2 -15   7   33.54    9.63
  -2  15   6   63.28    9.79
   2  15  -6   53.15    9.18
  -2 -15   6   59.48    9.73
   2 -15  -6   53.65    9.24
  -2 -15   6   49.35   11.43
  -2 -15   6   57.91    9.36
  -2  15   6   63.77    9.75
  -2 -15   5  179.84   15.26
  -2  15   5  188.82   15.49
  -2 -15   5  175.81   21.26
  -2 -15   5  180.19   15.40
  -2  15   5  150.87   13.62
  -2 -15   4  174.93   13.60
  -2  15   4  200.31   14.25
  -2  15   4  195.64   13.98
  -2 -15   4  187.36   14.19
  -2 -15   4  211.41   23.06
  -2 -15   3   71.47    7.75
  -2  15   3   73.04    7.64
  -2 -15   3   61.12    7.33
  -2  15   3   67.41    7.49
  -2 -15   3   53.70   11.78
  -2  15   3   68.54   11.52
  -2  15   2  283.91   13.39
  -2 -15   2  298.97   13.91
  -2  15   2  300.55   13.16
  -2  15   2  267.51   13.15
  -2 -15   2  295.10   14.25
  -2 -15   2  231.10   23.50
  -2  15   2  306.13   21.59
  -2 -15   1  229.11   10.82
  -2  15   1  225.87    9.66
  -2 -15   1  204.70   22.45
  -2  15   1  216.25   17.23
  -2 -15   1  212.69   10.49
  -2  15   0  184.35   14.74
  -2 -15   0  149.50   19.03
  -2 -15   0  185.32    9.33
  -2  15   0  162.09    7.42
  -2 -15  -1    5.93    2.04
  -2  15  -1    6.86    1.87
  -2  15  -1    3.77    1.20
   2 -15   1    4.67    1.85
  -2 -15  -1    3.30    6.09
   2 -15   1   -1.23    3.48
  -2  15  -1    6.85    2.95
  -2 -15  -2    7.72    2.45
  -2  15  -2    4.63    1.70
  -2 -15  -2    2.32    4.82
   2 -15   2    8.07    5.29
   2 -15   2    3.89    2.09
   2  15   2    2.80    2.01
  -2  15  -3   14.69    3.73
  -2 -15  -3   11.52    3.31
   2 -15   3   15.21    4.03
   2  15   3   15.70    3.87
   2 -15   3   13.44    6.65
  -2 -15  -3   11.63    6.16
  -2  15  -4    0.22    1.56
  -2 -15  -4    2.80    2.96
   2  15   4    1.45    2.34
   2 -15   4    0.59    2.08
   2 -15   4    1.87    1.95
   2  15   4    0.34    2.49
  -2 -15  -4    0.53    5.12
   2 -15   4    3.85    4.91
   2 -15   4    0.15    1.60
  -2  15  -5   58.92    8.54
  -2 -15  -5   55.85    8.72
   2  15   5   58.56    9.18
   2 -15   5   57.60    9.11
  -2 -15  -5   54.10   11.87
   2 -15   5   58.86   11.37
   2 -15   5   61.06    7.88
  -2  15  -6   17.21    5.39
  -2 -15  -6   12.31    4.26
   2 -15   6    6.32    4.40
  -2 -15  -6   14.09    7.18
   2  15   6    9.31    4.21
  -2  15  -7   94.57   12.97
  -2 -15  -7   99.32   13.52
   2 -15   7   79.93   12.52
  -2 -15  -7   90.71   15.63
  -2 -15  -8   47.86   10.19
  -2  15  -8   34.81    9.35
  -2 -15  -8   35.60    9.13
   2 -15   8   39.04    8.89
  -2 -15  -9   30.89    8.34
  -2  15  -9   18.90    7.07
  -2 -15  -9   23.94    8.75
   2  15   9   26.06    8.30
   2 -15   9   22.69    6.86
  -2  15 -10    4.61    4.60
  -2 -15 -10    8.39    5.69
   2  15  10    0.10    3.62
  -2  15 -11    6.87    6.44
  -2 -15 -11   16.42    8.70
   2  15  11    3.28    3.97
   2  15  11    0.36    3.77
  -2 -15 -12    2.98    4.99
  -2  15 -12    0.29    5.84
   2  15  12   -4.99    7.21
   2  15  12   -2.48    4.84
  -2 -15 -13    8.23    5.67
  -2  15 -13    0.20    4.96
   2  15  13    5.80    5.11
   2  15  13    6.92    6.63
  -2  15 -14   -0.74    4.92
  -2 -15 -14   -5.01    5.14
   2  15  14    3.24    4.51
   2  15  14   12.21    8.26
  -2  15 -15  -14.79    8.76
   2  15  15   -1.41    6.92
  -2  15 -16   -3.26    7.14
  -2 -15 -16   -1.90    5.83
   2  16 -16   12.12    9.60
   2 -16 -16   -2.42    9.37
   2  16 -15   -0.03    5.45
   2 -16 -15  -13.38    8.67
   2 -16 -14    3.81    5.46
   2  16 -14   14.27   10.73
  -2  16  14    1.59    3.31
  -2  16  14    9.44    6.36
   2  16 -13    3.30    6.33
   2 -16 -13   -6.85    7.64
  -2  16  13    4.85    6.51
  -2  16  13    8.12    6.20
   2  16 -12   16.88    8.60
   2 -16 -12   11.27    6.91
  -2 -16  12   21.89    8.93
  -2  16  12   15.19    5.92
  -2  16  12   13.67    6.13
   2  16 -11    5.89    5.71
   2 -16 -11   -3.61    4.79
  -2 -16  11   -0.82    4.26
  -2  16  11    4.31    5.60
  -2  16  11    0.85    4.17
   2 -16 -10   38.81   10.55
   2  16 -10   19.02    7.35
  -2  16  10   36.28   10.20
  -2 -16  10   33.38   10.28
  -2  16  10   41.28   11.34
   2 -16  -9   -1.13    3.19
   2  16  -9    1.89    2.90
  -2  16   9   -2.08    3.50
  -2 -16   9    7.20    6.46
  -2  16   9   -4.88    5.81
   2  16  -8   42.98    9.66
   2 -16  -8   38.30    9.08
  -2 -16   8   37.29   10.85
  -2  16   8   28.58    7.70
  -2  16   8   38.29    9.83
   2  16  -7   -1.84    3.04
   2 -16  -7    2.37    2.89
  -2 -16   7    2.91    5.54
  -2  16   6   97.65   11.82
  -2 -16   6  104.96   17.21
   2 -16  -6  109.73   12.77
  -2  16   5   11.67    3.82
  -2 -16   5    7.58    5.38
  -2  16   5   12.81    4.10
  -2 -16   5   10.40    4.18
  -2  16   4  172.52   13.04
  -2  16   4  159.79   12.22
  -2 -16   4  155.95   12.60
  -2 -16   4  159.66   20.62
  -2 -16   3    3.70    1.99
  -2  16   3    2.37    1.93
  -2 -16   3    4.99    2.06
  -2  16   3    3.89    1.86
  -2 -16   3    3.58    6.91
  -2  16   3    9.95    4.96
  -2  16   2  545.01   15.97
  -2 -16   2  535.65   17.52
  -2  16   2  518.85   16.54
  -2 -16   2  545.90   17.36
  -2 -16   2  516.06   17.33
  -2 -16   2  533.36   37.54
  -2  16   2  561.56   29.45
  -2 -16   1    2.09    1.09
  -2 -16   1    1.60    5.53
  -2  16   1    9.16    4.02
  -2  16   0  694.42   28.56
  -2 -16   0  693.54   42.77
  -2 -16   0  732.79   15.72
  -2 -16  -1    0.94    1.38
  -2 -16  -1    0.30    0.93
   2 -16   1   -0.89    4.81
  -2  16  -1   -2.73    3.04
  -2 -16  -2   83.57    7.21
  -2  16  -2   93.64    6.66
  -2 -16  -2   99.61   16.67
   2 -16   2   84.32   14.40
   2 -16   2   81.46    6.91
   2  16   2   76.99    6.35
  -2  16  -3    2.12    2.19
  -2 -16  -3    0.93    1.94
  -2 -16  -3    4.64    6.39
   2 -16   3    3.32    3.34
   2 -16   3    2.08    1.62
   2  16   3   -1.13    2.06
  -2  16  -4   33.78    5.86
  -2 -16  -4   45.49    6.93
  -2 -16  -4   30.54    9.66
   2 -16   4   35.00    9.29
   2 -16   4   28.11    5.92
   2  16   4   37.28    6.48
  -2 -16  -5   34.57    6.91
  -2  16  -5   47.80    7.94
  -2 -16  -5   37.06    9.81
   2 -16   5   22.14    7.49
   2 -16   5   45.30    8.00
   2  16   5   33.63    7.02
   2  16   5   34.32    6.82
  -2  16  -6  216.76   17.89
  -2 -16  -6  214.17   18.16
  -2 -16  -6  208.24   23.82
   2 -16   6  210.49   21.43
  -2  16  -7   44.62    9.29
  -2 -16  -7   40.77    8.52
   2 -16   7   51.16   10.68
  -2 -16  -7   54.28   12.42
  -2  16  -8  187.00   19.25
  -2 -16  -8  190.20   19.95
  -2 -16  -8  197.17   22.94
   2 -16   8  206.95   20.83
  -2 -16  -9   40.68   10.78
  -2  16  -9   24.48    7.44
   2 -16   9   28.77    8.27
   2  16   9   40.56   10.31
  -2 -16  -9   32.44    9.48
  -2 -16 -10  147.72   19.86
  -2  16 -10  159.79   20.48
   2  16  10  161.61   20.50
  -2  16 -11   23.24    8.55
  -2 -16 -11   17.41    8.60
   2  16  11   20.49    8.65
   2  16  11   24.58    9.86
  -2 -16 -12   86.86   17.20
  -2  16 -12  118.52   19.81
   2  16  12   87.69   16.59
   2  16  12   81.34   16.62
  -2 -16 -13    8.18    6.25
  -2  16 -13    8.82    6.74
   2  16  13    3.60    5.09
   2  16  13    8.63    6.88
  -2  16 -14   89.79   19.51
  -2 -16 -14   90.68   19.43
   2  16  14   93.65   17.92
   2  16  14  105.85   18.90
  -2  16 -15   17.65    9.36
  -2 -16 -15   14.82    8.76
  -2  16 -16   46.75   15.83
  -2 -16 -16   78.36   19.75
   2  17 -15   16.00   10.46
   2  17 -14    0.25    7.04
  -2  17  14    6.03    5.24
   2  17 -13   19.57    9.18
   2 -17 -13    5.60    8.09
  -2  17  13   22.99    9.30
  -2  17  13    8.93    6.88
   2  17 -12   -3.15    5.65
   2 -17 -12   -3.15    5.28
  -2 -17  12    0.26    4.53
  -2  17  12    9.57    7.65
  -2  17  12    2.12    4.82
   2 -17 -11   87.20   16.08
   2  17 -11   89.89   17.00
  -2 -17  11   74.84   14.78
  -2  17  11  102.33   16.75
  -2  17  11   77.91   15.21
   2  17 -10   -0.79    4.46
   2 -17 -10    6.68    5.70
  -2  17  10    3.88    5.77
  -2 -17  10    5.62    6.59
  -2  17  10   11.51    6.50
   2  17  -9   96.71   15.23
   2 -17  -9  103.72   15.98
  -2 -17   9  111.26   18.07
  -2  17   9  109.64   16.41
  -2  17   9   96.57   15.30
   2 -17  -8   22.16    7.29
   2  17  -8   31.32    7.97
  -2 -17   8   27.56    9.10
  -2  17   8   31.53    8.81
   2 -17  -7   46.99    9.14
  -2 -17   7   53.10   12.77
  -2 -17   6   -0.20    3.60
  -2 -17   5  101.68   16.81
  -2  17   5   99.31   10.51
  -2 -17   4   18.69    8.10
  -2  17   4   18.92    4.28
  -2  17   3  162.21    9.85
  -2  17   3  182.27   18.03
  -2 -17   3  158.96   21.42
  -2 -17   3  167.74   10.92
  -2  17   3  171.47   10.52
  -2 -17   2  338.49   11.84
  -2  17   2  328.78    9.73
  -2  17   2  361.15   23.81
  -2 -17   2  311.46   29.84
  -2  17   1  115.76   12.81
  -2 -17   1  104.30   17.44
  -2 -17   0   79.71   15.05
   2  17   0   80.11    6.53
  -2  17   0   70.55    9.32
  -2 -17  -1   11.69    6.62
   2 -17   1   23.37    8.70
  -2  17  -1   13.10    3.87
  -2  17  -2   97.02    5.48
  -2 -17  -2  104.06    7.11
   2 -17   2  108.17    6.84
  -2 -17  -2  101.40   17.41
   2 -17   2  104.01   16.09
  -2  17  -2   93.89    5.17
  -2 -17  -3   18.22    3.92
  -2  17  -3   17.69    3.29
  -2 -17  -3   10.05    7.17
   2 -17   3   24.42    7.99
   2  17   3   24.92    4.29
   2 -17   3   18.54    3.90
  -2 -17  -4    1.29    1.99
  -2  17  -4    2.37    1.68
   2 -17   4   -0.15    5.39
  -2 -17  -4    1.06    3.90
   2 -17   4    0.78    1.76
   2  17   4    0.08    1.41
  -2  17  -5   61.16    8.15
  -2 -17  -5   52.49    8.21
  -2 -17  -5   50.30   12.41
   2 -17   5   56.26   11.84
   2  17   5   69.84    9.46
   2 -17   5   58.26    9.09
  -2  17  -6    6.09    3.74
  -2 -17  -6   -0.86    2.39
  -2 -17  -6    4.46    3.93
   2 -17   6    9.48    5.68
  -2  17  -7   26.16    6.88
  -2 -17  -7   20.28    6.58
   2 -17   7   24.00    8.16
  -2 -17  -7   28.48    9.52
  -2 -17  -8   -0.60    2.53
  -2  17  -8    3.39    3.21
   2 -17   8    6.87    5.49
  -2 -17  -8   -2.09    4.02
  -2  17  -9   31.99    8.32
  -2 -17  -9   33.36    8.83
   2  17   9   25.84    7.76
  -2 -17  -9   39.13   11.13
   2 -17   9   16.96    5.98
  -2  17 -10   -1.37    3.56
  -2 -17 -10    0.79    3.18
   2  17  10    1.87    4.34
  -2  17 -11    4.22    5.60
  -2 -17 -11    8.81    3.67
   2  17  11   -3.22    4.51
   2  17  11   -0.15    5.28
  -2  17 -12   -1.72    4.43
  -2 -17 -12    7.24    5.37
   2  17  12    8.95    8.40
   2  17  12    5.47    5.48
  -2  17 -13    3.08    3.95
  -2 -17 -13    9.78    6.27
   2  17  13    3.39    5.85
   2  17  13   19.44    8.10
  -2  17 -14   15.82   10.32
   2  17  14   29.17   11.52
  -2  17 -15    4.49    7.32
  -2  18  13    5.44    6.68
  -2  18  13    3.83    3.65
   2  18 -12   18.11    7.06
  -2  18  12   24.85   10.12
  -2  18  12   27.04   10.77
   2  18 -11    1.45    3.43
  -2 -18  11    5.27    5.19
  -2  18  11   12.32    7.49
  -2  18  11   20.32   10.12
   2  18 -10   48.85   11.30
  -2  18  10   41.00   10.82
  -2 -18  10   47.63   12.57
  -2  18  10   45.07   11.61
   2  18  -9    8.27    5.66
  -2 -18   9   14.41    6.66
  -2  18   9    5.50    4.34
  -2  18   9    8.51    3.56
   2  18  -8   31.66    7.79
  -2 -18   8   45.05   12.51
  -2  18   8   39.62   10.92
  -2 -18   7    9.19    6.06
  -2 -18   6   34.20   11.81
  -2 -18   5   -2.77    3.91
  -2 -18   4  146.81   21.62
  -2  18   4  137.84   17.51
  -2  18   3   67.88    5.59
  -2 -18   3   69.28   14.50
  -2  18   3   75.19   11.93
  -2 -18   2  145.13   21.44
  -2  18   2  157.92   16.45
  -2 -18   1    3.16    5.73
  -2  18   1    8.30    5.22
  -2 -18   0    8.81    4.83
   2  18   0   19.78    3.01
  -2  18   0   18.35    4.89
  -2 -18  -1   10.43    7.09
   2 -18   1    7.70    6.57
  -2  18  -1    4.15    2.56
  -2 -18  -2   47.67   12.21
   2 -18   2   38.23   10.27
  -2  18  -3   27.21    3.49
   2 -18   3   34.07   10.62
  -2 -18  -3   21.91    8.71
   2  18   3   33.29    3.93
  -2  18  -4   48.22    6.16
  -2 -18  -4   36.22   11.71
   2 -18   4   36.85   10.47
   2  18   4   43.29    5.84
  -2  18  -5   -0.85    1.45
  -2 -18  -5    1.29    3.81
   2 -18   5    2.13    4.39
   2  18   5    1.13    2.51
  -2  18  -6   10.89    4.13
  -2 -18  -6   19.20    5.52
   2 -18   6   14.31    6.78
  -2 -18  -6   25.71    8.40
   2  18   6   17.06    5.15
  -2  18  -7   37.39    8.02
  -2 -18  -7   27.23    7.58
   2 -18   7   25.14    8.25
  -2 -18  -7   31.71   10.65
  -2  18  -8   27.35    7.44
   2 -18   8   52.37   11.59
  -2 -18  -8   39.84   11.62
  -2  18  -9   25.11    8.14
   2 -18   9   17.16    6.46
   2  18   9   35.78   11.32
  -2 -18  -9   19.72    9.32
  -2  18 -10   55.50   11.96
   2  18  10   60.71   13.16
  -2  18 -11   38.50   10.63
   2  18  11   21.18    8.99
  -2  18 -12   76.52   16.03
   2  18  12   97.56   17.75
   2  18  12   81.36   16.95
   2  18  13   19.88    9.73
   2  18  13   15.80    9.60
  -2  19  13   18.33    9.10
  -2  19  13   14.71    7.09
  -2  19  12   11.36    8.22
  -2  19  12   -4.05    6.37
  -2 -19  11   33.11   11.97
  -2  19  11   31.69    9.97
  -2  19  11   59.59   13.64
  -2 -19  10   39.63   12.00
  -2  19  10   34.47   10.08
  -2  19  10   26.73    9.75
  -2 -19   9    5.07    5.28
  -2  19   9    9.10    6.28
  -2  19   9    4.23    5.25
  -2 -19   8   32.44   10.95
  -2 -19   7   16.07    8.65
  -2 -19   6   46.24   12.18
  -2 -19   5   10.90    7.55
  -2 -19   4  224.66   27.43
  -2  19   4  230.82   22.11
  -2 -19   3   -0.69    6.20
  -2  19   3    4.02    3.84
  -2  19   2  186.18   17.62
  -2 -19   2  192.68   25.38
  -2 -19   1    5.33    4.99
  -2  19   1    3.95    2.99
  -2 -19   0  149.50   21.91
  -2  19   0  171.33   14.79
  -2 -19  -1   21.07    8.31
   2 -19   1   19.04    7.16
  -2 -19  -2   23.52    9.28
   2 -19   2   11.33    6.88
  -2 -19  -3   39.61   11.84
   2 -19   3   63.23   13.84
  -2 -19  -4   25.55   10.10
   2 -19   4   26.98    9.45
   2 -19   5    2.76    4.72
  -2 -19  -5    0.27    3.78
   2 -19   6    4.38    5.41
  -2 -19  -6    8.76    6.82
   2 -19   7   88.53   15.57
  -2 -19  -7   82.95   16.59
   2 -19   8    8.38    6.23
  -2 -19  -8   11.15    6.31
  -2 -19  -9   33.41   10.32
   2  19   9   45.46   11.90
   2  19  10  -14.58    7.58
   2  19  11    1.75    4.22
   2  19  12   22.90   10.00
   2  19  12    5.66    5.98
  -2  20  12    3.83    5.68
  -2  20  12    7.94    8.09
  -2  20  11   -1.03    4.43
  -2 -20  11   18.64    9.63
  -2  20  11    8.03    6.65
  -2 -20  10   22.33    9.80
  -2  20  10   11.65    7.78
  -2  20  10   15.65    6.75
  -2 -20   9   -1.89    6.22
  -2  20   9  -11.46    8.08
  -2  20   9    0.66    5.04
  -2 -20   8   -0.13    4.87
  -2 -20   7   33.90   11.60
  -2 -20   6   55.92   14.77
  -2 -20   5   13.07    7.38
  -2  20   5   12.50    4.42
  -2 -20   4   65.44   15.29
  -2  20   4   62.71   11.52
  -2 -20   3   48.81   12.40
  -2  20   3   43.46    9.45
  -2 -20   2  143.54   22.53
  -2  20   2  124.45   14.67
  -2 -20   1  449.70   39.20
  -2  20   1  404.48   24.45
  -2 -20   0  163.28   23.87
  -2  20   0  192.12   15.49
  -2 -20  -1  182.23   24.93
  -2 -20  -2   33.48   10.63
   2 -20   2   34.15   11.66
  -2 -20  -3  125.44   20.77
   2 -20   3  114.07   18.36
  -2 -20  -4   89.31   17.08
   2 -20   4   78.32   15.14
   2 -20   5  198.21   23.97
  -2 -20  -5  184.16   25.06
   2 -20   6   16.34    8.15
  -2 -20  -6   14.01    7.86
   2 -20   7  223.00   24.99
  -2 -20  -7  246.57   29.41
  -2 -20  -8   12.82    8.25
   2 -20   8   30.32    9.59
  -2 -20  -9   71.50   15.54
   2  20   9   72.06   14.55
   2  20  10    9.49    6.53
   2  20  11   11.14    8.11
   2  20  12   16.46    9.28
  -2  21  11   -4.24    7.04
  -2 -21  11    0.69    5.90
  -2  21  11    4.46    4.93
  -2 -21  10   20.96    8.81
  -2  21  10   24.69    9.70
  -2  21  10   19.67    6.35
  -2 -21   9   -2.67    6.25
  -2  21   9   -4.18    5.54
  -2  21   9    3.14    4.59
  -2 -21   8   12.16    7.69
  -2 -21   7    8.33    6.80
  -2 -21   6   37.74   12.76
  -2 -21   5   17.12    8.95
  -2  21   5   18.12    6.48
  -2 -21   4   56.68   13.86
  -2  21   4   49.84   10.92
  -2 -21   3   29.50   11.89
  -2  21   3   29.74    7.99
  -2  21   2  432.53   27.32
  -2 -21   2  436.41   39.87
  -2 -21   1   32.07   11.16
  -2  21   1   45.75    8.42
  -2 -21   0   69.66   16.13
  -2 -21  -1    8.11    4.83
  -2 -21  -2  130.83   21.20
   2 -21   2  118.20   19.76
  -2 -21  -3   -4.96    5.74
   2 -21   3    6.74    7.47
  -2 -21  -4   48.29   13.73
   2 -21   4   50.48   13.21
   2 -21   5    6.59    6.38
  -2 -21  -5    6.52    7.63
  -2 -21  -6   37.90   11.61
   2 -21   6    5.08    5.96
   2 -21   7    1.20    4.34
  -2 -21  -7   -0.53    6.48
  -2 -21  -8   42.92   13.48
  -2 -21  -9    2.58    4.32
   2  21  10   -1.73    6.38
   2  21  11    5.37    6.31
  -2  22  11   12.80    6.43
  -2 -22  11    5.03    5.12
  -2  22  11    1.56    3.58
  -2 -22  10   11.94    7.65
  -2  22  10    5.38    5.04
  -2  22  10    3.46    3.52
  -2 -22   9    3.95    6.88
  -2  22   9    1.27    4.62
  -2  22   9    5.56    5.59
  -2 -22   8   -3.23    7.44
  -2 -22   7    9.03    7.33
  -2 -22   6   -3.29    5.41
  -2  22   6    0.86    4.33
  -2 -22   5  115.58   21.11
  -2  22   5  119.96   17.00
  -2 -22   4   -0.76    5.52
  -2  22   4    1.73    2.80
  -2 -22   3  161.15   25.32
  -2  22   3  136.65   16.62
  -2 -22   2   88.79   19.03
  -2 -22   1  158.87   24.01
  -2 -22   0   25.78    9.85
  -2 -22  -1   73.53   16.96
  -2 -22  -2   11.40    7.29
  -2 -22  -3   93.35   19.10
   2 -22   3   94.47   17.99
  -2 -22  -4   41.93   14.33
   2 -22   4   56.61   13.63
   2 -22   5   87.74   17.25
  -2 -22  -5   83.20   18.41
   2 -22   6   -2.76    5.67
  -2 -22  -6    2.37    6.33
  -2 -22  -7  177.59   25.63
  -2 -22  -8   15.82    9.23
  -2 -22  -9  104.71   20.10
   2  22  10    0.09    5.38
  -2 -23  11    5.66    6.77
  -2 -23  10   24.62    9.50
  -2  23  10   33.18   11.32
  -2  23  10   22.81    8.14
  -2 -23   9    1.88    5.71
  -2  23   9   13.56    8.04
  -2  23   9   -8.29    7.20
  -2 -23   8   -1.22    7.16
  -2 -23   7    6.85    7.23
  -2  23   7   19.54    7.74
  -2 -23   6   27.02   10.46
  -2  23   6   18.85    7.05
  -2 -23   5   44.21   13.85
  -2  23   5   36.32    9.65
  -2 -23   4  100.59   20.27
  -2 -23   3   41.27   13.27
  -2 -23   2   64.34   17.04
  -2 -23   1    3.21    5.38
  -2 -23   0  129.62   22.91
  -2 -23  -1   15.91   10.32
  -2 -23  -2   40.32   14.14
  -2 -23  -3   42.97   13.88
  -2 -23  -4   18.12   10.58
  -2 -23  -5   44.99   13.36
  -2 -23  -6   25.80   10.15
  -2 -23  -7   22.63   10.29
  -2 -23  -8   24.46   10.22
  -2 -23  -9  -16.80    9.08
  -2 -24  10   21.47   11.55
  -2 -24   9   -3.59    8.57
  -2  24   9   -7.24    8.49
  -2 -24   8    6.53    6.88
  -2 -24   7   -6.43   10.09
  -2 -24   6   27.08   11.13
  -2 -24   5   17.64    8.79
  -2 -24   4   59.57   15.60
  -2 -24   3   17.62    9.01
  -2 -24   2   93.15   19.81
  -2 -24   1   -8.98    7.43
  -2 -24   0   90.09   20.05
  -2 -24  -1   15.30    8.68
  -2 -24  -2   92.32   20.78
  -2 -24  -3   -0.38    5.70
  -2 -24  -4   50.27   14.48
  -2 -24  -5   60.32   16.36
  -2 -24  -6   82.70   19.29
  -2 -24  -7   45.16   13.85
  -2 -24  -8   65.96   17.98
  -2 -25  10   17.37   10.29
  -2 -25   9   16.41    8.05
  -2 -25   8    7.27    7.00
  -2 -25   7    3.71    6.46
  -2 -25   6   -2.27    5.70
  -2 -25   5   -4.18    8.23
  -2 -25   4    2.69    4.34
  -2 -25   3   17.84   10.06
  -2 -25   2   24.53    9.67
  -2 -25   1   12.47    7.90
  -2 -25   0   45.46   15.14
  -2 -25  -1   22.24   10.98
  -2 -25  -2    6.58    7.46
  -2 -25  -3   37.93   13.46
  -2 -25  -4   25.69   12.60
  -2 -25  -5   48.32   15.44
  -2 -25  -6   15.20    8.69
  -2 -25  -7   25.58   12.23
  -2 -25  -8    8.21    6.35
  -2 -26   9    6.04    8.64
  -2 -26   8   -1.48    4.51
  -2 -26   7    5.84    7.08
  -2 -26   6    0.07    5.19
  -2 -26   5   -6.57    5.89
  -2 -26   4   13.76    9.28
  -2 -26   3   34.56   11.97
  -2 -26   2    3.66    5.07
  -2 -26   1   23.29   12.92
  -2 -26   0   67.01   18.46
  -2 -26  -1   -0.92    6.17
  -2 -26  -2   66.79   18.43
  -2 -26  -3    5.61    4.55
  -2 -26  -4   48.67   15.57
  -2 -26  -5   -6.46    8.22
  -2 -26  -6   92.84   20.73
  -2 -27   5   26.91   13.53
  -2 -27   4    3.65    4.89
  -2 -27   3   28.64   13.26
  -2 -27   2   19.97    9.21
  -2 -27   1   44.61   15.50
  -2 -27   0   23.58   11.46
  -2 -27  -1    7.22    7.42
  -2 -27  -2   16.68   11.02
   3   0 -17    5.29    8.09
   3   0 -16   -7.08    8.80
   3   0 -15    6.28    8.49
   3   0 -14    0.96    4.71
   3   0 -13    4.31    5.54
   3   0 -12    2.52    4.08
   3   0 -11    9.91    5.93
   3   0 -10    1.98    4.45
   3   0  -9   -0.28    4.86
   3   0  -8    6.92    6.45
   3   0  -7   23.37    7.74
   3   0  -7   25.81    5.64
   3   0  -6    5.07    4.79
   3   0  -6   -3.60    3.41
  -3   0   5   70.18   10.49
   3   0  -5   59.65   10.08
   3   0  -5   76.35    8.51
  -3   0   4    6.91    5.02
  -3   0   4   -0.75    2.64
   3   0  -4    5.63    4.22
  -3   0   4    5.31    5.25
   3   0  -4    3.15    2.02
  -3   0   3   74.51    9.82
  -3   0   3   91.97   10.69
  -3   0   3   98.28   11.15
  -3   0   2    9.36    4.22
   3   0  -2   15.37    6.43
  -3   0   2   12.29    5.12
  -3   0   2    0.05    2.84
   3   0  -2    5.55    3.50
   3   0  -1  725.22   27.82
  -3   0   1  719.66   27.53
   3   0  -1  793.83   28.70
  -3   0   1  812.60   28.90
  -3   0   0   -1.05    2.65
   3   0   0   -0.34    2.07
   3   0   0    0.61    2.58
  -3   0   0   -1.22    2.49
  -3   0  -1  134.33   12.38
   3   0   1  136.57   12.20
  -3   0  -1  118.14   11.68
   3   0   1  133.79   12.32
  -3   0  -2   -0.03    0.99
   3   0   2   -1.75    2.29
  -3   0  -2    5.08    4.11
   3   0   2    2.59    2.77
   3   0   3  570.86   27.63
  -3   0  -3  592.93   17.58
   3   0   4   13.24    6.05
  -3   0  -4    7.45    2.83
   3   0   4    7.75    2.70
  -3   0  -5 4502.43   61.24
   3   0   5 4398.14   52.80
  -3   0  -6    0.85    1.60
   3   0   6   -1.36    2.05
  -3   0  -7  620.33   12.48
   3   0   7  636.44   23.61
  -3   0  -8   -2.30    3.83
   3   0   8   -2.03    2.44
  -3   0  -9  420.14   32.70
   3   0   9  472.72   23.23
  -3   0 -10   -0.60    4.42
   3   0  10    4.38    3.15
  -3   0 -11    7.03    6.65
  -3   0 -12    5.95    8.67
  -3   0 -13   13.45    9.00
  -3   0 -14   -0.72    5.97
  -3   0 -15   46.61   15.40
  -3   0 -16  -20.50   10.59
  -3   0 -17   -4.85    9.31
   3   1 -17   -6.79    6.78
   3  -1 -17   -2.46    9.72
   3  -1 -16   25.51   11.81
   3   1 -16   28.46   13.16
   3   1 -15    5.49    5.13
   3  -1 -15   16.70   10.57
   3  -1 -14   35.94   10.89
   3   1 -14   27.31   11.02
   3   1 -13   16.57    9.24
   3  -1 -13    2.50    4.25
   3   1 -12   24.54    9.90
   3  -1 -12   23.74    8.71
   3   1 -11   12.87    6.43
   3  -1 -11   13.31    7.32
   3  -1 -10   75.87   14.84
   3   1 -10   56.19   13.01
   3  -1  -9    6.49    4.65
   3   1  -9   16.38    7.32
   3  -1  -8  415.68   30.00
   3   1  -8  421.25   30.32
   3  -1  -7   22.90    8.12
   3   1  -7   16.65    7.56
   3  -1  -7   12.63    4.24
   3  -1  -6  391.85   20.00
   3   1  -6  394.99   26.45
   3  -1  -6  425.81   27.73
   3  -1  -5  168.40   11.72
   3   1  -5  160.23   15.96
   3  -1  -5  150.61   15.58
  -3  -1   5  136.08   14.42
   3  -1  -5  160.89   12.35
  -3   1   5  161.07   15.60
  -3   1   4  967.66   36.13
  -3  -1   4  905.76   34.91
  -3  -1   4  957.92   34.59
   3  -1  -4  967.65   24.48
   3  -1  -4  917.31   35.84
   3   1  -4  888.56   35.55
  -3   1   4  896.35   34.74
   3  -1  -4  883.26   26.26
  -3   1   4  984.71   36.49
  -3  -1   4  910.46   35.17
  -3  -1   3  542.45   25.63
  -3   1   3  529.61   25.40
  -3   1   3  477.62   24.01
  -3  -1   3  456.41   22.88
   3  -1  -3  457.63   13.95
  -3  -1   3  470.76   24.05
  -3   1   3  486.43   24.38
   3  -1  -3  416.73   16.14
  -3  -1   2 3003.16   57.75
   3  -1  -2 2966.78   57.06
   3   1  -2 3140.60   58.40
  -3   1   2 3033.99   58.12
   3  -1  -2 3064.15   27.03
  -3  -1   2 3065.27   56.56
  -3   1   2 3167.61   59.29
   3   1  -2 3082.29   56.37
  -3   1   2 3030.56   58.57
  -3  -1   2 3014.01   58.22
   3  -1  -2 3052.39   38.27
   3  -1  -2 2985.58   57.71
  -3   1   1  325.81   18.57
   3  -1  -1  313.69   18.42
  -3  -1   1  305.77   18.04
   3   1  -1  331.19   18.84
   3   1  -1  288.06   17.17
  -3  -1   1  285.59   17.04
   3  -1  -1  307.58   18.07
  -3   1   1  296.22   17.97
  -3   1   0  251.97   16.41
   3  -1   0  264.62   17.09
  -3  -1   0  267.16   16.87
   3   1   0  259.05   17.18
  -3  -1   0  282.95   16.85
  -3   1   0  300.37   17.65
   3   1   0  295.40   17.34
   3  -1   0  307.08   18.08
  -3  -1  -1   44.15    7.20
   3   1   1   59.40    8.25
  -3  -1  -1   52.61    7.94
  -3   1  -1   55.04    8.16
  -3   1  -1   54.94    8.17
   3  -1   1   52.31    7.55
   3   1   1   64.92    4.13
  -3   1  -1   68.72    3.66
   3  -1   1   54.46    7.72
   3   1   1   59.68    7.90
  -3  -1  -2  540.38   25.87
  -3   1  -2  526.08   25.56
   3  -1   2  549.95   25.97
   3   1   2  558.50   26.18
   3  -1   2  542.07   26.10
   3   1   2  541.72   25.76
   3   1   2  567.00   15.20
  -3   1  -2  559.97   14.21
   3  -1   2  586.64   26.18
   3  -1   3  569.49   27.68
   3   1   3  569.39   27.56
   3   1   3  539.74   17.49
  -3   1  -3  559.00   16.95
   3  -1   3  557.62   13.01
   3   1   4 3027.14   66.65
   3  -1   4 3010.38   66.71
  -3  -1  -4 2985.35   46.12
  -3   1  -4 2960.29   44.90
   3  -1   4 2938.91   35.19
  -3  -1  -5  303.79   16.21
  -3   1  -5  291.62   15.65
   3  -1   5  280.41   12.39
   3   1   5  282.74   14.39
  -3  -1  -6  537.74   23.48
  -3   1  -6  510.66   22.57
   3  -1   6  510.90   18.69
   3   1   6  529.84   21.03
  -3  -1  -7   82.34    5.68
   3  -1   7   83.16    8.14
   3   1   7   94.36    9.57
  -3   1  -8  312.42   26.83
  -3  -1  -8  326.13   27.30
   3   1   8  351.82   19.51
   3  -1   8  354.47   18.57
  -3   1  -9  110.10   16.97
  -3  -1  -9   99.01   16.43
   3   1   9  103.72   11.40
  -3   1 -10   34.25   10.52
  -3  -1 -10   42.74   11.00
   3   1  10   48.36    8.39
  -3   1 -11   15.46    7.68
  -3  -1 -11   28.37   11.02
   3   1  11   27.85    6.54
  -3   1 -12    3.52    4.66
  -3  -1 -12    9.31    8.11
   3   1  12   10.75    4.86
  -3   1 -13    7.02    6.87
  -3  -1 -13    6.22    7.72
  -3   1 -14   56.62   16.19
  -3  -1 -14   64.07   16.55
  -3   1 -15   -3.24    5.04
  -3  -1 -15   -0.41    6.75
  -3   1 -16    6.77    5.29
  -3  -1 -16   -7.52    9.91
  -3   1 -17   -2.52    6.25
  -3  -1 -17  -10.97    9.54
   3  -2 -17   -9.45    9.03
   3   2 -17   -0.06    5.74
   3   2 -16   -4.78    8.36
   3  -2 -16    5.49    7.03
   3  -2 -15   11.12    8.43
   3   2 -15   11.02    7.14
   3   2 -14  -16.55    9.08
   3  -2 -14    1.61    5.59
   3   2 -13    9.26    5.32
   3  -2 -13   16.52    9.13
   3   2 -12    0.41    4.29
   3  -2 -12    7.81    7.24
   3   2 -11   15.01    7.40
   3  -2 -11   16.33    8.86
   3   2 -10    8.93    5.02
   3  -2 -10    6.21    6.45
   3   2  -9   42.22   10.87
   3  -2  -9   28.63   10.23
   3   2  -8   25.56    9.74
   3  -2  -8   32.21   10.13
   3   2  -7   21.04    7.84
   3  -2  -7   18.97    7.02
   3  -2  -7   20.61    4.79
   3  -2  -6  300.12   17.16
   3   2  -6  263.11   21.47
   3  -2  -6  266.66   21.96
  -3  -2   5   29.10    7.09
  -3   2   5   19.40    5.34
   3   2  -5   28.31    7.76
   3  -2  -5   29.90    7.52
  -3   2   5    6.87    3.83
  -3  -2   5   13.47    4.98
   3  -2  -5   34.38    5.42
   3  -2  -5   33.16    5.98
  -3   2   4  871.05   34.61
  -3  -2   4  892.13   34.93
   3  -2  -4  952.82   23.62
  -3  -2   4  873.67   32.90
  -3   2   4  905.11   34.96
   3   2  -4  892.38   35.02
   3  -2  -4  924.09   27.20
   3  -2  -4  930.87   36.07
  -3  -2   4  926.00   35.44
  -3   2   3    4.41    3.57
  -3  -2   3    6.26    3.95
  -3  -2   3    2.90    2.77
  -3   2   3    4.63    3.61
  -3  -2   3    3.88    2.97
   3  -2  -3    0.79    1.99
  -3   2   3    1.06    2.84
  -3  -2   2 1407.20   39.66
  -3   2   2 1475.65   40.47
   3  -2  -2 1445.63   39.73
   3   2  -2 1385.92   39.15
   3   2  -2 1312.29   36.43
  -3  -2   2 1366.13   37.00
  -3   2   2 1281.49   38.84
  -3  -2   2 1333.86   38.74
  -3   2   2 1421.28   39.81
   3  -2  -2 1389.05   40.01
   3  -2  -2 1363.32   26.04
   3  -2  -1  583.71   24.94
  -3   2   1  575.10   24.69
   3   2  -1  548.21   24.39
  -3  -2   1  551.10   24.18
   3   2  -1  504.66   22.33
  -3  -2   1  502.71   22.32
   3  -2  -1  556.32   24.82
  -3   2   1  515.54   23.90
   3  -2  -1  531.50   13.56
  -3  -2   0  830.01   29.79
   3   2   0  835.80   29.84
  -3   2   0  856.63   30.43
   3  -2   0  859.90   30.40
   3  -2   0  838.94   30.09
  -3   2   0  830.28   29.87
   3   2   0  852.24   29.32
   3  -2   0  841.45   12.86
  -3  -2  -1   55.33    8.69
  -3  -2  -1   64.22    8.54
   3  -2   1   63.19    8.88
  -3   2  -1   60.10    8.58
   3   2   1   46.74    7.37
  -3   2  -1   54.40    8.02
   3   2   1   53.24    7.62
   3  -2   1   44.87    7.66
   3   2   2   78.13    9.97
   3   2   2  102.80    6.71
   3  -2   2  107.15   11.46
   3  -2   2   73.45    9.70
   3  -2   2   87.56   10.80
  -3  -2  -2   72.53    9.85
   3   2   2   86.71   10.91
  -3   2  -2   66.69    9.43
   3  -2   3 1280.18   41.33
   3   2   3 1247.19   40.88
   3   2   3 1369.07   28.01
   3  -2   4  552.39   28.77
   3   2   4  579.42   29.29
   3   2   4  645.26   21.58
  -3  -2  -5  359.54   18.02
  -3   2  -6   12.21    3.53
  -3  -2  -6    6.85    3.26
   3   2   6    6.90    2.91
  -3  -2  -7  121.81    8.08
   3   2   7  129.01   11.73
  -3   2  -8   47.92   10.74
  -3  -2  -8   49.95   11.05
  -3  -2  -8   54.60    4.41
   3   2   8   57.89    8.41
  -3   2  -9   89.34   15.40
  -3  -2  -9   96.87   16.17
   3   2   9  101.56   11.45
  -3  -2 -10  101.78   17.50
  -3   2 -10  110.97   18.05
   3   2  10  119.38   13.09
  -3  -2 -11    0.01    6.08
  -3   2 -11   16.46    8.13
   3   2  11   14.47    6.12
  -3   2 -12   51.49   14.26
  -3  -2 -12   57.16   15.37
   3   2  12   63.07   10.35
  -3   2 -13  120.47   21.44
  -3  -2 -13  138.35   23.18
   3   2  13  138.75   15.73
  -3   2 -14   55.00   17.06
  -3  -2 -14   61.79   16.57
  -3   2 -15    2.24    5.12
  -3  -2 -15   19.24   10.98
  -3   2 -16   13.71    9.46
  -3  -2 -16    4.20    7.38
  -3   2 -17    0.80    6.39
  -3  -2 -17    1.34    7.88
   3   3 -17   14.00   11.07
   3  -3 -17    7.97    8.32
   3  -3 -16   16.21    9.81
   3   3 -16   10.07    5.04
   3   3 -15   15.62    9.27
   3  -3 -15   23.03   11.44
   3   3 -14   -6.71    6.94
   3  -3 -14   10.82    6.89
   3   3 -13   56.31   15.04
   3  -3 -13   41.17   13.39
   3  -3 -12   44.46   13.38
   3   3 -12   45.48   12.84
   3   3 -11  112.71   18.98
   3  -3 -11  107.54   18.17
   3   3 -10   29.68   10.69
   3  -3 -10   40.93   11.40
   3   3  -9  279.51   26.25
   3  -3  -9  319.16   27.76
   3   3  -8   72.69   12.97
   3  -3  -8   68.43   12.81
   3  -3  -7  380.67   21.05
   3  -3  -7  390.97   27.64
   3   3  -7  355.53   26.53
   3  -3  -6  142.35   11.77
   3  -3  -6  127.58   15.08
   3   3  -6  124.64   15.07
  -3   3   5  410.93   25.26
  -3  -3   5  400.34   24.77
   3  -3  -5  435.96   18.35
   3  -3  -5  408.36   25.43
   3   3  -5  441.31   26.16
  -3  -3   5  423.60   23.53
  -3  -3   5  414.39   25.19
  -3   3   5  383.27   24.15
   3  -3  -5  464.67   21.92
  -3   3   4  904.21   34.95
  -3  -3   4  871.84   34.66
  -3  -3   4  912.45   32.57
   3   3  -4  868.36   34.94
  -3   3   4  927.46   35.31
  -3  -3   4  876.77   34.59
   3  -3  -4  889.00   34.88
  -3   3   4  929.39   24.62
   3  -3  -4  935.61   28.24
  -3   3   3 1114.64   36.86
  -3  -3   3 1157.64   37.53
  -3   3   3 1004.14   21.60
  -3  -3   3 1014.66   32.68
  -3   3   3 1092.75   37.61
   3  -3  -3 1054.98   27.22
  -3  -3   3 1034.88   35.76
  -3   3   3 1027.78   35.44
  -3  -3   2   30.14    6.01
  -3   3   2   34.24    6.25
   3   3  -2   31.90    6.79
  -3   3   2   21.93    6.02
  -3  -3   2   29.72    6.17
   3  -3  -2   29.06    6.63
  -3   3   2   41.01    3.63
  -3   3   2   38.47    7.79
   3  -3  -2   34.64    4.37
  -3  -3   2   40.12    6.66
   3   3  -2   40.62    6.58
   3   3  -1   80.00    9.59
   3  -3  -1   87.21    9.84
  -3   3   1   89.20    9.86
  -3  -3   1   83.37    9.61
   3   3  -1   96.38    9.77
  -3  -3   1   91.29    9.41
   3  -3  -1   81.79    9.92
  -3   3   1   81.02    9.82
   3  -3  -1   89.23    5.90
   3  -3   0  574.36   25.33
   3   3   0  561.32   23.75
  -3   3   0  573.28   24.94
   3  -3   0  591.38   25.14
   3   3   0  589.26   25.22
  -3  -3   0  618.17   25.63
  -3   3   0  612.48   25.61
  -3   3  -1  219.06   15.93
  -3  -3  -1  212.00   15.59
  -3   3  -1  199.10   14.64
   3  -3   1  184.53   14.57
   3   3   1  159.99   12.96
  -3   3  -1  182.17   14.51
   3   3   1  196.11   15.01
   3  -3   1  178.92   14.55
  -3  -3  -1  206.45   15.43
  -3  -3  -2  256.37   17.95
  -3   3  -2  245.76   17.38
   3  -3   2  264.66   18.32
   3   3   2  290.41   18.83
   3  -3   2  249.80   17.28
   3   3   2  278.32   18.50
   3  -3   2  255.54   18.25
   3  -3   3 2046.74   52.52
   3   3   3 1958.45   50.91
   3   3   3 1962.55   34.70
   3   3   4    8.88    4.81
   3  -3   4    4.66    3.26
   3   3   4    0.49    1.60
   3   3   5  860.92   28.05
  -3   3  -5  862.84   21.02
   3   3   6   66.44    8.42
  -3   3  -6   68.79    5.48
  -3  -3  -6   64.67    6.96
   3   3   6   73.29    8.77
  -3   3  -6   72.40    6.97
  -3   3  -7   57.12   11.22
  -3  -3  -7   79.96   13.20
  -3   3  -7   69.82    4.41
  -3  -3  -7   70.23    7.02
  -3   3  -7   79.45    8.17
   3   3   7   60.45    8.42
  -3  -3  -8   -2.55    5.54
  -3   3  -8    3.81    5.61
  -3  -3  -8    0.04    1.35
  -3   3  -8   -1.89    2.29
   3   3   8    3.19    3.14
  -3   3  -9   97.05   15.90
  -3  -3  -9   98.68   16.30
   3   3   9   87.16   10.95
  -3   3 -10   29.97    9.89
  -3  -3 -10   38.54   11.20
   3   3  10   33.95    7.65
  -3   3 -11   12.37    5.87
   3   3  11   21.64    6.39
  -3   3 -12   15.35    7.38
  -3  -3 -12   31.12   10.57
   3   3  12   24.28    6.82
  -3   3 -13  107.36   20.72
  -3  -3 -13   62.31   15.98
   3   3  13   88.29   13.16
  -3   3 -14    6.62    5.46
  -3  -3 -14   10.04    9.25
   3   3  14   10.33    5.46
  -3   3 -15   51.36   15.96
  -3  -3 -15   38.34   13.90
  -3  -3 -16    4.77   10.43
  -3   3 -16   -0.70    8.15
  -3   3 -17    2.81    5.67
  -3  -3 -17   -2.60    6.11
   3   4 -17    1.76    8.78
   3  -4 -17    3.30    9.67
   3   4 -16    2.93    6.66
   3  -4 -16   11.25   10.10
   3   4 -15    3.94    6.39
   3  -4 -15    0.54    8.25
   3   4 -14    5.85    8.67
   3  -4 -14    2.36    5.67
   3   4 -13    2.29    4.25
   3  -4 -13    4.53    6.01
   3   4 -12   11.97    7.86
   3  -4 -12    7.79    8.61
   3  -4 -11    3.97    7.24
   3   4 -11    4.61    6.77
   3   4 -10    0.31    3.60
   3  -4 -10    1.89    5.02
   3   4  -9   69.51   15.53
   3  -4  -9   45.77   11.83
   3   4  -8   45.69   11.13
   3  -4  -8   32.52    9.29
  -3   4   8   46.39    8.48
   3  -4  -7   12.63    7.59
   3   4  -7   15.58    7.13
  -3   4   7   16.34    5.15
   3   4  -6   65.85   11.37
   3  -4  -6   59.82   10.82
  -3   4   6   56.11    7.76
  -3  -4   5    2.54    2.82
  -3   4   5    2.29    3.17
   3   4  -5    4.96    6.03
   3  -4  -5   15.96    6.72
  -3   4   5    1.67    3.45
  -3  -4   5    2.95    2.68
  -3   4   5    1.70    2.41
  -3  -4   5    5.23    3.95
  -3   4   5    7.15    3.63
   3  -4  -5    0.44    1.98
  -3  -4   4   71.50    9.91
  -3   4   4   77.48   10.31
   3  -4  -4   66.34    9.94
   3   4  -4   66.02   10.16
  -3  -4   4   62.46    9.57
  -3   4   4   45.85    8.40
  -3   4   4   73.24    7.00
  -3  -4   4   61.10    8.68
  -3   4   4   71.49    7.06
   3  -4  -4   69.84    8.16
  -3  -4   3  101.75   11.49
  -3   4   3  107.97   11.67
  -3   4   3  106.20    7.51
  -3  -4   3   94.28    9.80
  -3   4   3  101.34   12.36
  -3   4   3  108.55    7.99
   3  -4  -3   93.37    8.57
  -3  -4   3  113.04   12.06
  -3   4   3  106.46   11.68
   3  -4  -2  488.80   23.46
  -3  -4   2  505.97   23.87
   3   4  -2  526.13   24.01
  -3   4   2  498.70   23.61
  -3  -4   2  587.30   23.38
   3   4  -2  568.18   23.21
  -3   4   2  579.89   26.66
  -3   4   2  552.77   24.87
  -3  -4   2  564.32   25.38
  -3   4   2  557.07   15.62
   3   4  -1   50.51    7.60
  -3   4   1   42.66    6.66
  -3  -4   1   49.19    7.34
   3  -4  -1   54.23    7.71
   3   4  -1   59.51    7.59
  -3   4   1   54.75    8.41
  -3   4   1   54.97    4.20
   3  -4  -1   54.79    8.15
  -3  -4   1   61.13    7.59
   3   4   0  203.77   15.01
   3  -4   0  176.48   13.71
  -3   4   0  176.52   13.80
  -3  -4   0  174.92   13.61
   3   4   0  172.05   12.93
  -3   4   0  177.28   13.93
   3  -4   0  181.73   14.54
  -3   4   0  172.14    5.63
  -3  -4  -1    9.19    3.64
   3  -4   1   10.89    5.07
  -3   4  -1   10.65    3.68
   3   4   1   10.85    4.08
  -3   4  -1    7.78    3.24
  -3  -4  -1   11.70    4.54
   3  -4   1    6.13    2.98
  -3   4  -1   17.01    4.25
   3  -4   2  420.34   22.75
   3   4   2  428.69   22.80
  -3  -4  -2  416.53   22.81
  -3   4  -2  408.85   22.21
   3   4   2  454.39   23.54
   3  -4   2  418.44   22.93
   3  -4   2  454.24   23.28
   3  -4   3   97.08   11.70
   3   4   3  114.25   12.51
   3   4   3   89.75   11.44
   3  -4   3   95.11   11.01
  -3   4  -3   92.08    4.15
   3  -4   4  576.32   29.50
   3   4   4  593.40   29.55
   3   4   4  676.51   23.02
  -3   4  -4  650.25   14.49
   3   4   5  139.63   11.54
  -3   4  -5  164.63   10.30
  -3   4  -5  152.19    8.45
  -3   4  -6  173.46    9.72
  -3  -4  -6  168.01   12.00
   3   4   6  178.26   13.89
  -3   4  -6  181.63   10.53
  -3   4  -7   26.00    7.58
  -3  -4  -7   19.52    6.47
   3   4   7   22.84    5.31
  -3  -4  -7   26.76    4.72
  -3   4  -7   21.63    3.01
  -3   4  -7   19.33    4.06
   3   4   7   14.80    4.58
  -3  -4  -8   73.01   13.45
  -3   4  -8   77.38   13.54
  -3  -4  -8   83.37    7.89
   3   4   8   67.54    9.30
  -3   4  -8   79.83    8.79
  -3  -4  -9    2.42    4.98
  -3  -4  -9   -0.41    1.02
   3   4   9   -3.25    3.54
  -3   4 -10  100.57   17.15
  -3  -4 -10  134.21   19.72
   3   4  10  114.75   13.52
  -3  -4 -11   17.07    7.61
  -3   4 -11    6.34    6.91
   3   4  11    3.31    3.54
  -3   4 -12  115.78   20.54
  -3  -4 -12   96.35   18.89
   3   4  12  126.28   15.44
  -3   4 -13   12.68    8.74
  -3  -4 -13    1.77    5.79
   3   4  13    3.94    4.20
  -3   4 -14  258.63   32.17
  -3  -4 -14  283.56   34.35
   3   4  14  300.93   25.15
  -3  -4 -15   -1.60    5.37
   3   4  15    4.69    3.00
  -3   4 -16   26.16   12.14
  -3  -4 -16   44.45   16.14
  -3   4 -17    7.62    8.46
  -3  -4 -17   -1.45    5.63
   3   5 -17    9.81    9.41
   3  -5 -17    4.80    7.00
   3   5 -16   -5.70    6.82
   3  -5 -16   15.27   10.58
   3   5 -15   48.96   15.47
   3  -5 -15   43.35   14.30
   3  -5 -14   10.31    9.02
   3   5 -14    2.45    7.12
   3  -5 -13   60.96   15.70
   3   5 -13   83.71   17.94
   3  -5 -12    9.63    6.83
   3   5 -12   23.22   10.77
   3   5 -11  116.99   18.87
   3  -5 -11  113.63   18.83
   3   5 -10   19.14    9.41
   3  -5 -10   15.35    7.46
  -3   5  10   13.44    6.18
   3   5  -9  366.39   30.20
  -3   5   9  343.54   22.21
   3  -5  -9  369.67   30.38
   3  -5  -8  107.00   16.19
   3   5  -8  101.18   15.23
  -3   5   8   84.15   10.85
   3   5  -7  471.92   30.71
  -3   5   7  464.10   23.21
   3  -5  -7  479.57   30.72
   3   5  -6   15.30    6.37
   3  -5  -6   11.88    6.77
  -3   5   6    6.76    2.65
  -3   5   6   10.43    3.48
  -3  -5   5  583.86   30.09
  -3   5   5  612.28   30.64
  -3  -5   5  536.94   25.87
  -3   5   5  541.79   21.37
   3  -5  -5  597.67   30.55
  -3  -5   5  582.25   30.01
  -3   5   5  559.76   22.08
  -3   5   5  593.11   30.23
   3   5  -5  556.20   29.86
  -3  -5   4   83.11   10.77
   3  -5  -4   69.25   10.24
  -3  -5   4   97.75   11.74
  -3   5   4   90.52   11.52
  -3   5   4   81.13    7.65
  -3  -5   4   87.07    9.87
  -3   5   4   81.76   10.72
  -3   5   4   80.18    7.78
   3   5  -4   97.21   12.34
  -3  -5   3 1079.05   36.37
  -3   5   3 1007.01   35.32
  -3   5   3 1029.58   24.31
  -3   5   3 1065.26   38.51
  -3  -5   3 1104.94   32.58
  -3  -5   3 1058.13   36.28
  -3   5   3 1053.72   25.63
  -3   5   3 1097.09   36.57
  -3  -5   2   47.62    7.42
  -3   5   2   46.56    7.55
  -3   5   2   50.14    7.60
   3  -5  -2   58.36    8.10
   3   5  -2   51.64    7.62
  -3  -5   2   51.40    7.76
   3   5  -2   58.36    7.43
  -3  -5   2   50.98    6.91
  -3   5   2   48.62    8.28
  -3   5   2   52.14    5.21
   3  -5  -1  495.60   22.89
   3   5  -1  514.53   23.22
  -3  -5   1  498.25   23.37
  -3   5   1  537.73   24.10
  -3   5   1  498.45   24.45
   3  -5  -1  515.70   25.14
   3   5  -1  499.66   21.34
  -3   5   1  509.47   13.93
  -3  -5   0   56.74    7.77
  -3   5   0   51.61    7.70
   3  -5   0   65.99    8.55
   3   5   0   53.69    7.76
   3   5   0   57.21    7.63
   3  -5   0   73.17    9.46
  -3   5   0   59.60    4.02
  -3   5   0   66.75    8.86
  -3   5  -1   76.59    9.66
  -3  -5  -1  114.71   11.60
  -3  -5  -1   91.99   10.47
  -3   5  -1   98.76   10.71
   3  -5   1   87.58   10.12
   3   5   1  103.34   10.71
  -3   5  -1   98.49   10.66
   3  -5   1   91.67   10.44
   3  -5   2    1.49    3.01
   3   5   2   -0.73    2.28
  -3   5  -2   -0.15    2.12
   3   5   2    5.11    3.46
  -3  -5  -2    2.94    3.04
   3  -5   2    2.93    3.41
   3  -5   2    7.55    3.93
   3  -5   3  222.67   17.54
   3   5   3  197.88   16.13
   3  -5   3  196.79   16.82
   3   5   3  209.45   16.77
   3  -5   3  224.65   16.98
  -3   5  -3  197.08    6.33
   3  -5   4   69.11   10.44
   3   5   4   69.34   10.16
   3   5   4   63.02    7.54
  -3   5  -4   70.05    7.74
  -3   5  -4   65.29    4.65
   3   5   5  506.31   22.34
  -3   5  -5  536.80   19.98
  -3  -5  -5  505.69   22.61
  -3   5  -5  516.42   15.21
  -3   5  -6   40.07    5.19
  -3  -5  -6   50.76    7.44
   3   5   6   37.89    6.61
  -3   5  -6   50.84    5.47
  -3   5  -7   53.43   10.68
  -3  -5  -7   56.68   10.41
  -3  -5  -7   51.74    7.32
   3   5   7   52.62    8.34
  -3   5  -7   58.00    5.66
  -3   5  -7   46.48    6.01
  -3  -5  -8   31.05    9.23
  -3   5  -8   31.92   10.45
  -3  -5  -8   29.41    5.31
   3   5   8   19.03    5.03
   3   5   8   29.47    7.00
  -3   5  -8   24.55    4.92
  -3  -5  -9  131.84   18.37
  -3   5  -9  158.60   20.09
  -3  -5  -9  124.36    9.96
   3   5   9  121.68   13.72
  -3  -5 -10   19.96    8.60
  -3   5 -10   24.63    8.58
  -3   5 -11    6.30    7.03
  -3  -5 -11    2.60    4.72
   3   5  11    3.05    3.49
  -3   5 -12   34.01   11.82
  -3  -5 -12   17.17    7.59
   3   5  12   26.66    8.04
  -3   5 -13  107.57   20.35
  -3  -5 -13  102.00   20.59
   3   5  13  106.04   15.00
  -3   5 -14   11.49    7.47
  -3  -5 -14   28.70   11.35
   3   5  14   13.13    5.70
  -3   5 -15   35.88   14.33
  -3  -5 -15   46.64   15.25
   3   5  15   22.85    8.32
  -3  -5 -16   -2.26    5.82
   3   5  16    2.38    4.92
  -3   5 -17   -7.65    6.90
  -3  -5 -17    0.49    8.59
   3   6 -17    2.56    7.96
   3  -6 -17    1.94    6.87
   3   6 -16  -15.46    9.61
   3  -6 -16    1.78    4.74
   3   6 -15   -0.45    7.29
   3  -6 -15   11.04    8.37
   3   6 -14   29.38   11.50
   3  -6 -14   13.86    8.01
   3   6 -13   -0.34    5.76
   3  -6 -13   11.58    8.80
   3   6 -12    2.49    5.01
   3  -6 -12    8.26    6.54
   3   6 -11    7.47    5.94
   3  -6 -11   -3.52    3.68
  -3   6  11    0.66    3.22
   3   6 -10   60.17   13.40
   3  -6 -10   38.43   10.60
  -3   6  10   64.58   10.77
   3   6  -9   14.15    8.25
   3  -6  -9    8.54    7.42
  -3   6   9    3.69    4.36
   3   6  -8   65.27   12.44
   3  -6  -8   70.71   12.89
  -3   6   8   61.92    9.61
   3   6  -7   -2.06    3.00
   3  -6  -7    6.26    4.70
  -3   6   7    2.89    2.19
  -3   6   7    1.39    3.16
   3   6  -6   49.31    9.98
   3  -6  -6   48.10    9.69
  -3   6   6   48.58    7.13
  -3   6   6   46.30    7.44
  -3  -6   6   35.57    6.99
  -3  -6   5   13.33    6.13
  -3   6   5    1.13    3.27
   3   6  -5    5.49    4.20
   3  -6  -5    0.78    3.20
  -3   6   5    8.44    5.18
  -3  -6   5    4.44    3.72
  -3   6   5    2.63    2.56
  -3  -6   5    3.69    3.65
  -3   6   5    2.31    3.24
  -3   6   4  529.71   26.97
  -3  -6   4  465.17   25.49
  -3   6   4  517.55   19.57
  -3  -6   4  487.07   22.25
  -3  -6   4  513.03   26.78
  -3   6   4  493.94   20.15
  -3   6   4  495.55   26.03
  -3  -6   3  508.53   25.20
  -3   6   3  489.93   24.72
  -3  -6   3  541.21   22.13
  -3   6   3  529.56   27.65
  -3   6   3  514.21   19.02
  -3  -6   3  535.74   25.81
  -3   6   3  518.75   25.24
  -3  -6   2   16.90    5.02
   3  -6  -2   18.71    5.01
   3   6  -2   13.13    4.60
  -3   6   2   22.91    5.16
  -3  -6   2   23.21    5.44
  -3   6   2   22.32    5.58
  -3  -6   2   18.65    4.41
  -3   6   2   25.07    6.27
   3   6  -2   15.41    3.70
  -3   6   2   19.43    3.60
   3  -6  -1   55.39    7.81
   3   6  -1   56.00    7.81
  -3   6   1   48.27    7.53
  -3  -6   1   53.18    7.57
  -3   6   1   57.50    8.69
   3   6  -1   37.76    5.97
   3  -6  -1   45.82    7.96
  -3   6   1   44.40    4.66
  -3   6   0   64.36    8.62
  -3  -6   0   70.85    8.82
   3   6   0   72.10    9.05
   3  -6   0   64.02    8.64
   3   6   0   62.87    7.79
   3  -6   0   87.30   10.67
  -3   6   0   56.43    8.43
  -3  -6  -1   13.32    4.37
   3  -6   1    8.96    3.31
  -3   6  -1   20.76    5.47
   3   6   1   16.93    4.52
  -3   6  -1   11.90    4.13
   3  -6   1   17.08    4.86
  -3   6  -2  220.15   16.47
  -3  -6  -2  234.59   17.12
   3   6   2  242.08   17.31
   3  -6   2  207.67   16.13
   3  -6   2  205.55   15.91
   3   6   3   10.11    4.51
   3   6   3    4.23    2.91
   3  -6   3    5.80    3.84
   3  -6   3    4.13    2.97
  -3   6  -3    6.64    3.28
   3  -6   3    5.48    2.86
   3   6   4  366.60   23.31
   3  -6   4  341.85   22.72
  -3   6  -4  359.58   18.36
   3  -6   4  336.98   21.55
  -3   6  -5   47.77    6.54
   3   6   5   50.55    7.54
  -3  -6  -5   52.63    8.11
  -3   6  -5   48.89    4.83
   3   6   6  222.41   16.18
  -3  -6  -6  228.80   16.37
  -3   6  -6  203.36   12.84
  -3   6  -6  232.55   11.75
  -3  -6  -7  122.77   16.21
  -3   6  -7  140.79   16.74
  -3  -6  -7  129.59   12.31
  -3   6  -7  119.66    9.16
   3   6   7  112.38   12.46
  -3   6  -7  144.93   10.43
  -3   6  -8  273.53   24.98
  -3  -6  -8  251.35   24.13
  -3  -6  -8  276.17   17.36
   3   6   8  300.59   20.93
   3   6   8  253.93   19.40
  -3   6  -8  307.19   16.67
  -3   6  -9    7.44    6.10
  -3  -6  -9   38.48   11.24
   3   6   9   23.20    6.06
  -3  -6  -9   25.28    5.05
   3   6   9   22.83    6.43
  -3  -6 -10   46.35   12.59
  -3   6 -10   36.68   10.78
   3   6  10   31.04    7.24
  -3  -6 -11    1.03    5.28
  -3   6 -11    9.82    7.47
   3   6  11    7.65    4.78
  -3   6 -12   61.68   15.75
  -3  -6 -12   58.70   15.01
   3   6  12   62.15   10.99
  -3   6 -13   20.45   11.33
  -3  -6 -13   27.74   12.97
   3   6  13   37.90    9.27
  -3   6 -14   82.58   18.14
  -3  -6 -14   89.12   19.90
   3   6  14  101.71   15.19
  -3  -6 -15   19.03   10.36
   3   6  15   23.74    9.10
  -3   6 -16   33.43   13.45
  -3  -6 -16   15.24   11.47
   3   6  16   18.49    8.47
  -3   6 -17   -1.43    5.20
   3   6  17    1.39    4.16
   3   7 -17    1.42    6.62
   3  -7 -17    9.75    6.91
   3   7 -16    6.04    6.83
   3  -7 -16   13.71   10.43
   3   7 -15   10.22    8.42
   3  -7 -15    8.69    5.61
   3   7 -14   36.74   13.29
   3  -7 -14   21.90   10.54
   3   7 -13   11.24    8.44
   3  -7 -13   -0.59    5.20
   3   7 -12   81.23   17.53
   3  -7 -12   47.70   13.39
  -3   7  12   82.79   13.53
   3   7 -11   16.45    7.47
   3  -7 -11   32.96   11.30
  -3   7  11   32.18    8.94
   3  -7 -10  187.70   23.12
  -3   7  10  232.45   19.95
   3   7 -10  226.23   24.90
   3   7  -9   46.48   10.90
   3  -7  -9   50.13   12.73
  -3   7   9   58.37    9.71
  -3   7   8  232.25   18.23
   3  -7  -8  226.59   22.58
   3   7  -8  273.01   24.56
  -3   7   8  239.30   18.35
   3  -7  -7   34.47    9.17
   3   7  -7   57.16   11.50
  -3   7   7   44.94    7.60
  -3   7   7   50.25    8.20
  -3  -7   6  737.76   30.48
  -3   7   6  810.77   29.44
   3   7  -6  779.77   36.89
   3  -7  -6  774.54   36.99
  -3   7   6  755.90   29.23
  -3  -7   5  124.00   13.95
  -3   7   5  120.92   14.03
  -3   7   5  124.28   10.84
  -3  -7   5  114.45   11.42
   3  -7  -5  124.87   14.22
   3   7  -5  136.15   15.01
  -3  -7   5  142.52   14.99
  -3   7   5  129.57   11.67
  -3   7   5  118.14   13.60
  -3   7   4 1019.84   37.80
  -3  -7   4  993.57   37.33
  -3  -7   4 1019.70   31.22
  -3  -7   4  994.86   37.24
  -3   7   4 1008.90   37.17
  -3   7   4  981.73   29.31
  -3  -7   3  561.73   26.51
  -3   7   3  577.10   26.90
  -3   7   3  608.04   30.09
  -3  -7   3  563.40   22.11
  -3   7   3  606.55   21.48
  -3  -7   3  570.90   26.86
  -3   7   3  582.10   26.81
   3  -7  -2  275.69   17.49
  -3  -7   2  289.73   18.30
   3   7  -2  272.06   17.29
  -3   7   2  250.54   17.05
  -3   7   2  303.17   20.25
   3   7  -2  251.22   14.70
  -3  -7   2  255.22   14.63
  -3   7   2  278.31   17.74
  -3   7   2  284.65   13.78
  -3  -7   2  258.29   17.34
  -3   7   1  239.20   17.55
   3   7  -1  232.44   14.30
   3  -7  -1  225.65   15.40
  -3   7   1  218.26   15.41
   3   7  -1  211.41   15.09
  -3  -7   1  214.77   15.44
  -3   7   0  117.87   11.56
  -3   7   0  104.84   10.81
   3   7   0  125.63   11.78
  -3  -7   0  130.91   12.11
   3  -7   0  114.35   11.57
   3   7   0  111.61   10.46
   3  -7   0  106.08   11.55
  -3   7   0  100.08   11.04
  -3   7  -1    1.50    2.43
  -3  -7  -1    1.44    2.84
   3  -7   1    3.35    2.44
   3   7   1    3.20    2.80
   3  -7   1    0.55    1.74
  -3   7  -1    2.58    2.88
  -3   7  -2    3.25    3.28
  -3  -7  -2    1.48    2.73
   3  -7   2   -0.64    2.64
   3   7   2    3.48    2.19
  -3   7  -2    0.66    1.69
   3  -7   2    0.59    2.24
   3  -7   3    3.96    3.62
   3  -7   3   -1.73    2.63
   3   7   3    2.28    2.83
   3   7   3   -0.94    2.23
  -3   7  -3   -1.05    1.80
   3  -7   3   -1.19    2.39
   3  -7   4  797.15   34.83
   3   7   4  779.33   33.81
   3  -7   4  746.96   32.38
  -3   7  -4  756.68   28.53
  -3  -7  -4  710.43   30.43
   3   7   5  100.32   10.74
  -3   7  -5   99.47   10.09
  -3  -7  -5  100.07   11.32
   3   7   6  144.21   13.71
  -3  -7  -6  148.45   13.95
  -3   7  -6  153.17   12.16
  -3   7  -6  150.89    9.54
  -3   7  -7  260.73   23.09
  -3  -7  -7  219.99   21.84
   3   7   7  220.33   17.42
  -3  -7  -7  217.14   16.92
  -3   7  -7  207.16   13.27
  -3   7  -7  222.17   12.89
  -3   7  -8  151.00   18.58
  -3  -7  -8  161.91   19.44
  -3  -7  -8  165.68   14.34
   3   7   8  139.49   14.78
  -3   7  -8  171.56   12.45
  -3  -7  -9   14.95    6.72
  -3   7  -9    9.07    5.41
   3   7   9    2.58    3.87
  -3  -7  -9   11.18    4.14
   3   7   9    5.42    3.79
  -3   7 -10   76.27   15.36
  -3  -7 -10   74.01   15.29
   3   7  10   79.98   12.78
  -3  -7 -10   85.56    9.65
   3   7  10   84.71   12.59
  -3   7 -11   59.21   13.77
  -3  -7 -11   52.69   13.44
   3   7  11   51.49    9.84
  -3   7 -12   24.74   10.29
  -3  -7 -12   32.70   10.81
   3   7  12   53.98   11.18
  -3   7 -13    5.43    5.29
  -3  -7 -13    7.61    7.80
   3   7  13    2.65    4.52
  -3   7 -14   50.73   15.11
  -3  -7 -14   21.28   10.45
   3   7  14   40.27   10.08
  -3   7 -15   -3.32    6.46
  -3  -7 -15   -3.25    9.20
   3   7  15    5.90    5.56
  -3  -7 -16   20.57   11.30
  -3   7 -16   12.37    9.51
   3   7  16   15.68    6.70
  -3   7 -17    5.82    7.76
  -3  -7 -17   -1.52    6.84
   3   7  17   -1.49    4.08
   3   8 -17    5.89    9.09
   3  -8 -17   -3.43    7.87
   3   8 -16   13.81   10.88
   3  -8 -16    4.49    8.05
   3   8 -15    4.74    6.16
   3  -8 -15    8.53    7.05
   3   8 -14    6.29    7.42
   3  -8 -14    4.71    6.29
   3   8 -13   19.68   10.77
   3  -8 -13    8.10    7.02
  -3   8  13   16.19    6.99
   3   8 -12   24.11    9.88
   3  -8 -12   24.62    9.54
  -3   8  12    5.81    4.84
   3   8 -11    0.67    3.62
   3  -8 -11   18.48    9.29
  -3   8  11   10.44    6.63
   3   8 -10    8.48    7.48
   3  -8 -10   12.16    6.91
  -3   8  10   15.68    6.60
   3   8  -9    3.12    4.46
   3  -8  -9   -1.91    3.83
  -3   8   9    5.55    3.75
  -3   8   9   13.94    6.33
   3   8  -8    7.37    7.03
   3  -8  -8    0.71    3.90
  -3   8   8    2.67    4.27
  -3   8   8   10.58    5.22
   3   8  -7   49.04   10.27
   3  -8  -7   63.02   12.11
  -3   8   7   61.49    8.92
  -3   8   7   68.89    9.77
  -3  -8   7   43.33    8.03
   3   8  -6   65.61   11.18
   3  -8  -6   61.01   11.34
  -3   8   6   77.02    9.69
  -3  -8   6   56.63    8.65
  -3   8   6   75.85    9.74
  -3  -8   5  156.28   15.78
  -3   8   5  142.67   15.12
  -3   8   5  158.46   12.53
  -3  -8   5  167.70   13.19
  -3   8   5  166.98   16.12
   3   8  -5  175.02   16.67
   3  -8  -5  162.26   16.17
  -3   8   5  185.70   14.25
  -3  -8   5  173.50   16.53
  -3   8   4   11.21    4.38
  -3  -8   4   15.63    5.37
  -3  -8   4   16.16    5.51
  -3   8   4   16.32    5.09
  -3   8   4   16.47    4.13
  -3  -8   4   24.92    5.31
  -3   8   3  371.96   21.58
  -3  -8   3  386.32   22.11
  -3   8   3  375.73   24.17
  -3  -8   3  412.35   18.43
  -3   8   3  407.23   22.25
  -3  -8   3  406.07   22.63
  -3   8   3  392.05   18.31
  -3  -8   2   52.69    7.93
  -3   8   2   48.39    7.52
  -3   8   2   55.13    8.16
  -3  -8   2   51.03    7.74
   3   8  -2   46.55    6.34
  -3   8   2   55.62    9.36
  -3  -8   1   58.63    8.07
   3  -8  -1   55.05    7.93
   3   8  -1   52.63    7.51
  -3   8   1   65.21    8.45
   3   8  -1   68.01    7.77
  -3   8   1   63.04    9.01
  -3  -8   0   26.15    5.47
  -3   8   0   23.90    5.50
  -3  -8   0   25.79    5.98
  -3   8   0   35.78    6.54
   3   8   0   34.49    6.21
   3  -8   0   30.31    6.03
  -3   8   0   19.31    5.72
   3  -8   0   32.29    6.91
   3   8   0   24.56    4.91
  -3   8   0   36.54    6.98
  -3   8  -1  103.36   11.04
  -3  -8  -1   92.63   10.51
   3   8   1  102.97   10.69
   3  -8   1  114.24   11.43
  -3   8  -1  105.52   11.19
   3  -8   1   94.95   10.95
  -3   8  -1  114.39   12.51
   3  -8   2    7.18    3.73
   3   8   2    8.18    3.62
  -3   8  -2    7.80    3.81
   3  -8   2   10.64    4.31
   3   8   3  223.92   17.36
   3  -8   3  264.08   19.10
  -3   8  -3  254.91   18.00
   3  -8   3  266.14   18.92
   3  -8   3  235.51   18.18
   3   8   3  261.09   18.77
   3  -8   4  288.24   21.01
   3   8   4  281.24   20.53
   3  -8   4  277.84   20.02
  -3   8  -4  286.92   18.72
  -3  -8  -4  293.37   20.78
  -3   8  -5  191.66   14.87
  -3  -8  -5  193.40   17.01
   3  -8   5  164.71   15.89
  -3   8  -6   17.39    4.43
  -3  -8  -6    9.48    3.62
   3   8   6   16.40    4.99
  -3   8  -7  261.88   22.90
  -3  -8  -7  222.76   21.85
   3   8   7  260.89   19.59
  -3  -8  -7  241.10   18.82
  -3   8  -7  223.65   14.95
  -3   8  -7  262.33   14.20
  -3   8  -8    0.67    3.07
  -3  -8  -8    2.69    4.54
  -3  -8  -8    4.88    3.25
  -3   8  -8   -0.11    1.65
  -3   8  -9  325.06   28.73
  -3  -8  -9  349.15   30.13
  -3  -8  -9  394.45   23.06
   3   8   9  369.30   25.54
   3   8   9  344.11   24.87
  -3  -8 -10   51.38   13.08
  -3   8 -10   68.05   13.72
   3   8  10   57.58   10.93
  -3  -8 -10   53.07    8.37
   3   8  10   47.21    9.58
  -3  -8 -11  179.72   24.59
  -3   8 -11  146.07   21.77
   3   8  11  145.72   17.71
   3   8  11  147.70   17.29
  -3  -8 -12   -6.41    4.73
   3   8  12    0.41    3.96
  -3   8 -13  191.72   26.26
  -3  -8 -13  184.96   27.40
   3   8  13  150.22   18.44
  -3   8 -14   -4.18    4.64
  -3  -8 -14   -7.81    9.21
   3   8  14   13.19    7.87
  -3   8 -15    9.68    8.93
  -3  -8 -15   48.75   15.29
   3   8  15   31.09    9.79
  -3   8 -16   -0.64    6.60
  -3  -8 -16   -4.35    5.27
   3   8  16   11.70    7.34
  -3   8 -17   41.26   15.04
  -3  -8 -17   78.86   21.28
   3   8  17   72.20   14.73
   3   9 -17    5.85    5.73
   3  -9 -17   -1.35    5.42
   3   9 -16   28.08   12.48
   3  -9 -16   26.64   12.72
   3   9 -15    9.14    8.03
   3  -9 -15   -9.47    7.56
   3   9 -14   41.60   13.43
   3  -9 -14   45.29   15.10
  -3   9  14   41.48   10.74
   3   9 -13   10.04    6.38
   3  -9 -13   10.33    8.20
  -3   9  13   14.19    7.21
   3   9 -12   54.50   13.48
   3  -9 -12   82.21   17.38
  -3   9  12   55.30   11.43
   3   9 -11   -0.94    4.10
   3  -9 -11   -5.63    5.68
  -3   9  11    1.90    3.44
   3   9 -10   99.39   16.79
   3  -9 -10  115.22   18.27
  -3   9  10   95.88   13.52
  -3   9  10   97.97   13.39
   3  -9  -9   -4.28    5.82
   3   9  -9    2.96    3.14
  -3   9   9   14.39    4.57
  -3   9   9   14.53    6.35
   3   9  -8   76.06   12.96
   3  -9  -8  102.97   15.93
  -3   9   8   84.60   11.49
  -3   9   8   69.63   10.33
   3  -9  -7   23.56    7.82
   3   9  -7   30.78    8.28
  -3   9   7   24.83    6.27
  -3  -9   7   24.43    5.92
  -3   9   7   27.42    6.94
  -3  -9   6  240.11   16.60
  -3   9   6  257.13   17.41
   3   9  -6  251.00   20.97
   3  -9  -6  249.66   21.10
  -3   9   6  269.14   18.40
  -3   9   5    9.96    4.49
  -3  -9   5   11.93    4.75
  -3  -9   5   18.55    5.24
  -3   9   5   11.07    4.78
   3   9  -5   22.22    6.08
   3  -9  -5   18.42    6.43
  -3  -9   5   24.93    5.14
  -3   9   5   14.93    4.18
  -3  -9   4  397.71   23.59
  -3   9   4  391.64   23.40
  -3  -9   4  403.57   18.36
  -3   9   4  424.54   24.18
  -3  -9   4  399.32   23.67
  -3   9   4  377.29   19.89
  -3   9   3    6.12    3.42
  -3  -9   3    7.56    3.97
  -3   9   3    9.26    3.62
  -3  -9   3    3.50    2.43
  -3   9   3    7.26    4.22
  -3  -9   3   11.85    3.26
  -3   9   3   10.63    3.09
  -3  -9   2  836.27   31.07
  -3   9   2  877.18   31.73
  -3   9   2  874.92   35.78
   3   9  -2  828.02   25.58
  -3  -9   2  810.15   30.64
  -3   9   2  858.32   30.79
   3   9  -1    5.60    2.93
  -3   9   1    1.61    2.81
   3  -9  -1    8.63    4.21
  -3  -9   1    0.50    1.78
  -3   9   1    3.44    2.00
   3   9  -1    5.09    2.44
  -3   9   1    6.49    3.72
  -3   9   0  104.26   11.01
  -3  -9   0   93.50   10.38
   3   9   0  106.53   10.70
   3  -9   0   82.64    9.56
  -3  -9   0   93.73   10.29
  -3   9   0  108.62   11.02
   3   9   0  105.39   10.07
  -3   9   0  104.93   11.62
   3  -9   0   77.77   10.29
   3   9   1    9.14    3.39
  -3   9  -1   16.19    5.14
  -3  -9  -1   17.34    4.80
   3  -9   1   13.47    4.62
  -3   9  -1   19.61    5.88
   3  -9   1   13.87    4.84
   3   9   2  966.61   33.96
   3  -9   2  984.72   34.72
  -3   9  -2  943.57   37.00
   3  -9   2  973.28   35.47
   3   9   3   22.64    5.87
   3  -9   3   19.72    5.29
   3   9   3   28.85    6.52
   3  -9   3   27.52    6.22
  -3   9  -3   28.36    6.58
  -3  -9  -3   30.02    7.48
   3  -9   3   16.54    5.17
   3  -9   4  413.19   25.23
   3   9   4  387.44   23.99
  -3   9  -4  392.84   23.10
   3  -9   4  391.71   23.70
  -3  -9  -4  428.02   26.30
  -3   9  -5   30.75    6.92
  -3  -9  -5   42.53    8.56
   3  -9   5   35.38    7.33
  -3   9  -6  451.33   28.41
  -3  -9  -6  425.20   28.38
   3   9   6  428.05   24.40
  -3  -9  -6  444.19   27.01
  -3   9  -6  456.80   23.72
  -3   9  -7   63.96   11.97
  -3  -9  -7   54.37   10.95
  -3  -9  -7   60.29   10.09
   3   9   7   54.05    9.17
  -3   9  -7   49.28    7.54
  -3   9  -8  212.46   21.94
  -3  -9  -8  232.29   23.37
   3   9   8  202.95   18.59
  -3  -9  -8  236.14   19.39
  -3   9  -9  491.80   34.98
  -3  -9  -9  462.38   34.55
  -3  -9  -9  457.57   26.37
   3   9   9  539.64   31.55
   3   9   9  472.97   29.93
  -3   9 -10   77.38   14.69
  -3  -9 -10   79.52   15.16
   3   9  10   74.42   12.45
  -3  -9 -10   87.02   11.11
   3   9  10   92.28   13.96
  -3   9 -11   72.13   15.22
  -3  -9 -11  119.24   19.71
   3   9  11   83.16   13.63
   3   9  11   95.92   14.32
  -3   9 -12   38.86   10.84
  -3  -9 -12   58.68   14.07
   3   9  12   41.24    9.77
  -3   9 -13   13.37    7.24
  -3  -9 -13   -6.54    4.58
   3   9  13    6.79    4.76
  -3   9 -14    8.73    5.84
  -3  -9 -14   14.81    9.90
   3   9  14    8.84    6.31
  -3  -9 -15  -12.46   10.17
  -3   9 -15   10.66    7.65
   3   9  15    7.68    6.22
  -3   9 -16   14.63   10.19
  -3  -9 -16   28.51   12.59
   3   9  16   19.21    8.92
   3   9  17    5.64    4.31
   3  10 -17   -7.51    7.21
   3 -10 -17   -1.20    4.79
   3  10 -16   19.34   11.73
   3 -10 -16   20.74   10.13
   3  10 -15   13.14    7.58
   3 -10 -15    5.61    9.44
  -3  10  15   13.35    7.67
   3  10 -14   18.27   10.98
   3 -10 -14   35.41   14.05
  -3  10  14   22.69    8.32
   3  10 -13    3.62    5.31
  -3  10  13   -3.38    3.80
   3  10 -12    4.08    5.00
   3 -10 -12    3.85    6.10
  -3  10  12    8.81    6.07
   3  10 -11   -0.34    4.81
   3 -10 -11    4.31    6.06
  -3  10  11    0.81    4.11
  -3  10  11    1.93    4.59
   3  10 -10    6.79    5.73
   3 -10 -10   -4.99    5.57
  -3  10  10    0.09    3.35
  -3  10  10    2.74    4.19
   3  10  -9   11.98    6.16
   3 -10  -9    4.49    4.54
  -3  10   9   14.23    6.55
  -3  10   9   23.28    7.08
   3  10  -8   14.12    5.32
   3 -10  -8    6.14    4.89
  -3  10   8   10.31    4.64
  -3 -10   8    7.37    3.96
  -3  10   8   20.30    6.18
   3  10  -7   -0.71    2.81
   3 -10  -7   -0.12    3.17
  -3  10   7    2.20    3.19
  -3 -10   7    4.09    2.14
  -3  10   7    2.34    4.13
   3  10  -6    3.56    4.71
   3 -10  -6    4.86    2.53
  -3  10   6    7.48    3.13
  -3 -10   6    0.97    1.83
  -3  10   6    2.81    2.87
  -3  10   5   19.48    5.58
  -3 -10   5   12.13    4.89
  -3 -10   5   20.75    5.86
  -3  10   5   12.20    5.11
  -3  10   5   13.07    4.36
  -3 -10   5   20.18    4.46
  -3  10   4   44.07    8.02
  -3 -10   4   43.21    8.10
  -3 -10   4   47.24    8.28
  -3  10   4   32.54    6.79
  -3 -10   4   42.50    5.88
  -3  10   4   40.57    6.95
  -3  10   3   11.25    3.94
  -3 -10   3   12.00    3.96
  -3 -10   3   11.79    4.23
  -3  10   3   15.97    4.71
  -3  10   3   19.62    5.37
  -3 -10   2  486.19   23.83
  -3  10   2  488.25   23.80
  -3  10   2  511.46   28.23
   3  10  -2  487.35   19.21
  -3 -10   2  522.06   24.57
  -3  10   2  483.75   23.10
   3 -10  -1  268.79   16.77
  -3  10   1  306.20   18.39
   3  10  -1  304.85   17.80
  -3 -10   1  261.34   17.01
  -3  10   1  333.06   21.35
   3  10  -1  307.46   15.86
  -3 -10   1  287.34   17.71
  -3  10   1  308.77   17.80
  -3  10   0  200.20   15.00
  -3 -10   0  197.82   14.97
   3  10   0  205.89   14.00
  -3  10   0  206.83   16.46
  -3 -10   0  193.01   14.74
   3  10   0  200.44   14.65
  -3  10   0  193.23   14.69
   3 -10   0  189.42   14.32
  -3  10  -1  560.84   25.43
  -3 -10  -1  563.09   25.71
  -3  10  -1  566.12   26.78
   3 -10   1  564.75   27.30
   3  10   1  562.96   24.82
   3 -10   1  572.32   25.18
   3 -10   2  223.37   17.18
  -3 -10  -2  240.03   20.64
   3 -10   2  223.50   16.42
   3  10   2  246.71   17.18
   3 -10   3  487.43   25.88
   3  10   3  516.73   26.32
   3  10   3  513.69   26.17
   3 -10   3  487.47   25.83
  -3 -10  -3  545.86   30.91
   3 -10   3  531.77   26.76
   3  10   4   11.47    4.90
   3 -10   4   10.86    4.61
   3 -10   4   16.75    5.36
   3  10   4   22.78    6.53
  -3  10  -4   20.17    5.95
  -3 -10  -4   17.75    6.03
   3 -10   4   10.20    4.39
   3 -10   5  374.68   24.14
  -3  10  -5  397.89   24.26
  -3 -10  -5  352.75   24.88
  -3  10  -6   50.51   10.23
  -3 -10  -6   44.26    9.31
  -3 -10  -6   44.07    8.94
  -3  10  -6   47.32    8.15
  -3  10  -7   80.51   12.95
  -3 -10  -7   82.96   13.34
  -3 -10  -7   84.55   12.37
   3  10   7   84.19   11.65
  -3  10  -7   93.29   10.96
  -3  10  -8  470.18   32.46
  -3 -10  -8  487.38   33.58
   3  10   8  501.71   29.50
  -3 -10  -8  492.35   29.39
  -3  10  -9   18.19    7.61
  -3 -10  -9    4.91    5.74
   3  10   9   11.58    6.06
  -3 -10  -9    9.83    4.58
  -3 -10 -10   -2.30    5.51
  -3  10 -10   -2.21    4.90
   3  10  10   -5.96    5.91
  -3 -10 -10    0.35    3.01
   3  10  10   -4.62    5.52
  -3  10 -11   11.14    7.81
  -3 -10 -11    2.67    6.28
   3  10  11    1.68    3.75
   3  10  11    3.88    4.68
  -3  10 -12   51.19   13.40
  -3 -10 -12   72.63   16.77
   3  10  12   73.52   13.24
   3  10  12   53.31   11.88
  -3  10 -13   36.78   13.35
  -3 -10 -13   38.95   12.39
   3  10  13   33.44    9.48
  -3  10 -14   27.34   11.09
  -3 -10 -14   28.13   12.41
   3  10  14   10.54    5.98
  -3  10 -15   10.11    7.75
  -3 -10 -15   32.25   12.96
   3  10  15   16.16    6.05
  -3  10 -16   -1.89    5.15
  -3 -10 -16    8.88    9.41
   3  10  16    6.38    6.89
   3 -11 -17   10.13    8.70
   3  11 -16   52.23   16.13
   3 -11 -16    9.81    8.63
   3  11 -15   50.29   16.15
   3 -11 -15   38.22   13.73
  -3  11  15   32.16    9.92
   3  11 -14   18.27    9.83
   3 -11 -14    2.37    4.89
  -3  11  14    8.38    6.72
   3  11 -13   28.51   11.35
   3 -11 -13   34.57   11.07
  -3  11  13   26.65    9.13
   3 -11 -12    8.03    5.91
  -3  11  12    8.50    4.90
   3  11 -11   38.03   11.56
   3 -11 -11   54.31   13.72
  -3  11  11   38.33    9.70
  -3  11  11   33.29    8.64
   3  11 -10    0.36    4.71
   3 -11 -10    1.67    4.53
  -3  11  10   -2.35    4.13
  -3  11  10    6.00    4.82
   3  11  -9   46.20   11.22
   3 -11  -9   53.70   12.18
  -3  11   9   57.29   10.63
  -3 -11   9   35.35    7.72
  -3  11   9   58.15   10.63
   3  11  -8    2.44    3.52
   3 -11  -8   10.37    5.66
  -3  11   8   11.91    5.20
  -3 -11   8    6.69    3.18
  -3  11   8    8.89    4.07
   3  11  -7   34.13    8.77
   3 -11  -7   30.39    8.09
  -3  11   7   33.60    7.38
  -3 -11   7   21.22    4.88
  -3  11   7   36.63    8.27
   3 -11  -6   -1.66    3.08
   3  11  -6    3.53    2.87
  -3  11   6   -0.61    2.60
  -3  11   6    5.20    4.34
  -3 -11   6    2.11    1.39
  -3 -11   5   64.82   10.43
  -3  11   5   54.62    9.50
  -3 -11   5   53.43    9.51
  -3  11   5   75.54   10.99
  -3  11   5   52.49    8.43
  -3 -11   5   45.68    6.11
  -3 -11   4  223.23   17.84
  -3  11   4  257.35   19.03
  -3 -11   4  206.93   17.20
  -3  11   4  239.44   18.07
  -3  11   4  237.01   21.20
  -3 -11   3  174.96   14.91
  -3  11   3  173.96   14.82
  -3  11   3  175.91   17.88
  -3 -11   3  172.79   14.99
  -3  11   3  172.29   14.40
  -3 -11   2  652.32   27.59
  -3  11   2  664.80   27.58
   3  11  -2  654.61   21.49
  -3  11   2  666.42   32.23
  -3  11   2  661.75   26.79
  -3 -11   2  669.70   27.76
  -3 -11   1  393.99   20.98
   3 -11  -1  387.35   19.99
  -3  11   1  393.01   20.94
   3  11  -1  400.76   20.38
  -3  11   1  371.86   23.06
   3  11  -1  401.78   17.96
  -3 -11   1  377.75   20.21
  -3  11   1  389.20   19.90
  -3  11   0  482.95   23.00
  -3 -11   0  452.45   22.34
   3 -11   0  456.36   21.80
   3  11   0  491.97   22.48
  -3 -11   0  504.64   23.70
   3  11   0  451.74   20.53
  -3  11   0  487.08   25.48
  -3  11  -1  402.91   21.27
  -3 -11  -1  448.45   22.56
   3  11   1  405.94   21.16
   3 -11   1  438.38   21.95
  -3  11  -1  399.70   22.69
  -3 -11  -1  419.57   28.40
   3 -11   1  434.15   24.15
   3  11   2   49.68    7.83
   3 -11   2   50.96    7.95
  -3 -11  -2   44.17    9.73
   3 -11   2   46.30    8.07
   3 -11   3  874.29   34.46
  -3 -11  -3  809.20   39.84
   3 -11   3  867.40   34.22
   3  11   3  907.77   34.63
   3 -11   4  295.87   21.34
   3  11   4  277.61   20.30
   3 -11   4  312.26   21.69
   3  11   4  280.50   20.35
   3 -11   4  273.88   19.76
  -3 -11  -4  302.19   24.31
   3 -11   5  386.76   24.37
  -3 -11  -5  363.35   26.83
  -3  11  -6   31.20    8.07
  -3 -11  -6   34.10    8.60
  -3 -11  -6   37.09    8.89
   3 -11   6   22.88    6.22
  -3 -11  -7  107.02   15.49
  -3  11  -7  165.51   18.62
   3  11   7  131.40   14.92
  -3 -11  -7  129.81   15.86
  -3  11  -7  138.48   14.28
  -3  11  -8    6.23    3.42
  -3 -11  -8   11.97    6.23
  -3 -11  -8   11.53    5.28
   3  11   8    9.28    3.91
  -3  11  -9   78.17   14.30
  -3 -11  -9   92.39   15.24
  -3 -11  -9  106.87   14.26
   3  11   9   95.48   13.65
  -3  11 -10    2.65    4.88
  -3 -11 -10    9.72    6.36
   3  11  10    6.08    3.90
  -3 -11 -10    7.80    4.53
   3  11  10   -1.95    4.17
  -3  11 -11   37.13   10.54
  -3 -11 -11   22.50    9.55
   3  11  11   16.16    7.27
   3  11  11   17.60    6.69
  -3  11 -12    6.97    6.65
  -3 -11 -12   -3.39    6.50
   3  11  12    3.20    4.53
   3  11  12    2.06    3.84
  -3  11 -13    9.13    7.46
  -3 -11 -13   31.68   11.51
   3  11  13   18.89    8.14
  -3  11 -14   56.58   16.55
  -3 -11 -14   38.26   12.97
   3  11  14   38.21   10.94
  -3  11 -15   18.22    9.87
  -3 -11 -15   18.79   10.70
   3  11  15   15.64    7.98
  -3 -11 -16   -6.92    8.18
  -3  11 -16   -3.70    6.64
   3  11  16   -3.87    4.09
   3  12 -16   10.23    8.66
   3 -12 -16    0.10    7.74
   3  12 -15    9.31    7.89
   3 -12 -15   14.27    8.76
  -3  12  15   15.04    7.63
   3  12 -14    1.08    5.99
   3 -12 -14    1.31    4.23
  -3  12  14    8.40    6.65
   3  12 -13    9.29    6.52
   3 -12 -13   15.54    9.37
  -3  12  13    8.87    6.13
   3  12 -12    0.91    5.08
   3 -12 -12   13.37    7.89
  -3  12  12    4.67    4.95
  -3  12  12   17.81    7.25
   3  12 -11   10.99    5.32
   3 -12 -11   22.30    8.36
  -3  12  11    5.11    4.96
  -3  12  11   14.79    7.11
   3  12 -10   -3.03    4.84
   3 -12 -10   -1.81    5.88
  -3  12  10   -3.23    4.50
  -3  12  10    0.08    3.24
  -3 -12  10    2.09    3.73
   3  12  -9   13.97    7.86
   3 -12  -9   10.08    6.97
  -3  12   9    7.56    4.58
  -3 -12   9   13.00    4.54
  -3  12   9   11.64    5.86
   3 -12  -8    2.55    4.12
   3  12  -8    0.74    4.55
  -3  12   8    0.25    2.97
  -3 -12   8    1.73    2.33
  -3  12   8   -2.04    2.93
   3  12  -7    5.64    4.42
   3 -12  -7    3.31    4.28
  -3  12   7    3.71    3.16
  -3  12   7    4.62    3.00
  -3 -12   7   -0.75    1.76
   3 -12  -6   19.54    6.27
  -3  12   6   23.62    6.26
  -3 -12   6   21.36    4.36
  -3 -12   5   39.30    8.02
  -3  12   5   58.33    9.93
  -3 -12   5   49.28    9.17
  -3  12   5   44.56    8.39
  -3 -12   5   48.81    5.93
  -3  12   5   42.71    8.11
  -3 -12   4   67.06    9.82
  -3  12   4   70.97    9.90
  -3 -12   4   76.82   10.55
  -3  12   4   65.05    9.77
  -3  12   4   66.77   11.52
  -3 -12   3   49.26    8.17
  -3  12   3   40.11    7.06
  -3 -12   3   48.10    7.76
  -3  12   3   57.57    8.31
  -3  12   3   47.47    9.50
  -3  12   2  343.05   19.67
  -3 -12   2  322.51   19.34
   3  12  -2  375.92   15.64
  -3  12   2  380.40   24.82
  -3  12   2  376.51   20.14
  -3 -12   2  356.37   20.24
   3 -12  -1    3.83    2.62
  -3  12   1    0.49    1.90
  -3 -12   1    6.12    3.48
  -3  12   1    4.52    3.46
  -3 -12   1    1.45    2.04
  -3  12   1    1.25    1.97
  -3  12   1    3.33    3.26
   3  12  -1    5.70    2.61
  -3  12   0  204.53   14.90
  -3 -12   0  194.28   14.68
   3  12   0  207.05   14.50
   3 -12   0  201.07   14.33
   3  12   0  204.22   13.73
  -3 -12   0  193.66   20.40
  -3  12   0  192.85   16.28
   3  12   1   13.09    3.66
   3 -12   1   13.78    4.57
  -3 -12  -1   24.12    7.84
  -3  12  -1   18.90    5.57
   3 -12   2  140.70   13.02
   3  12   2  141.88   13.09
   3 -12   2  150.52   14.43
  -3 -12  -2  163.99   18.71
   3 -12   3   34.04    7.19
   3  12   3   35.11    6.68
  -3 -12  -3   49.15   11.12
   3 -12   3   50.11    8.24
   3 -12   4  331.25   22.54
   3  12   4  330.98   22.12
   3  12   4  333.64   22.24
   3 -12   4  333.65   22.48
  -3 -12  -4  340.01   26.81
   3 -12   4  368.72   23.10
  -3 -12  -5   75.70   11.53
  -3  12  -5   75.29   12.04
  -3 -12  -5   69.71   12.29
   3 -12   5   63.59   10.13
  -3  12  -6  200.29   19.15
  -3 -12  -6  140.88   16.26
   3 -12   6  172.59   17.14
  -3 -12  -6  185.74   19.91
  -3  12  -7    6.67    5.45
  -3 -12  -7    2.73    4.40
  -3 -12  -7   -0.70    4.42
   3  12   7   -0.29    3.34
  -3 -12  -8    0.48    3.83
  -3  12  -8    8.44    4.86
  -3 -12  -8    0.32    3.14
   3  12   8   -4.32    4.31
  -3  12  -9   37.25   10.13
  -3 -12  -9   65.12   13.28
   3  12   9   62.35   11.50
  -3 -12  -9   44.49    9.49
  -3  12 -10  143.76   20.20
  -3 -12 -10  148.62   21.03
  -3 -12 -10  185.83   19.16
   3  12  10  153.35   18.32
  -3  12 -11    0.56    4.51
  -3 -12 -11   27.86    9.84
   3  12  11   28.62    9.74
   3  12  11   19.83    8.41
  -3  12 -12   47.48   12.82
  -3 -12 -12   57.78   15.40
   3  12  12   32.23    9.99
   3  12  12   41.07   10.77
  -3  12 -13   14.65    8.35
  -3 -12 -13    0.02    6.13
   3  12  13    7.57    5.62
   3  12  13    1.51    5.50
  -3  12 -14   49.77   14.76
  -3 -12 -14   60.98   16.70
   3  12  14   56.83   13.75
  -3  12 -15   11.33    8.01
  -3 -12 -15   11.46    8.58
   3  12  15   -0.29    4.60
  -3  12 -16   35.21   14.09
  -3 -12 -16   45.90   15.72
   3  12  16   44.04   11.96
   3  13 -16   -5.34    7.73
   3 -13 -16    8.76    7.10
   3 -13 -15    4.17    8.56
   3  13 -15   18.22   10.22
  -3  13  15   23.93    9.21
   3  13 -14  -11.73    7.83
   3 -13 -14   -7.81    8.00
  -3  13  14    6.55    6.24
   3  13 -13   53.02   14.35
   3 -13 -13   31.54   12.20
  -3 -13  13   54.44   12.17
  -3  13  13   68.33   13.74
   3  13 -12   -5.20    6.70
   3 -13 -12   -2.59    5.12
  -3  13  12  -12.87    6.52
  -3  13  12    3.65    4.12
   3  13 -11   60.44   14.23
   3 -13 -11   60.59   14.84
  -3  13  11   72.84   13.42
  -3  13  11   86.51   14.24
   3  13 -10    1.80    4.53
   3 -13 -10    4.77    4.24
  -3  13  10    7.28    5.85
  -3  13  10   11.64    5.57
   3  13  -9   51.03   11.72
   3 -13  -9   41.01   10.61
  -3  13   9   45.78   10.33
  -3 -13   9   29.93    6.56
  -3  13   9   43.67   10.04
   3 -13  -8   -1.70    5.24
   3  13  -8   -1.29    2.90
  -3  13   8    4.38    4.25
  -3  13   8    2.31    2.95
  -3 -13   8    1.03    1.64
   3  13  -7   91.16   13.95
   3 -13  -7   92.68   14.19
  -3  13   7  115.79   13.90
  -3 -13   7   92.13    9.17
  -3  13   7   99.60   13.40
  -3  13   6    9.40    5.35
  -3 -13   6    4.40    1.66
  -3  13   5  207.56   17.83
  -3 -13   5  194.38   17.71
  -3 -13   5  207.69   18.25
  -3  13   5  197.76   17.55
  -3  13   4   27.89    6.48
  -3 -13   4   34.92    7.25
  -3 -13   4   18.03    5.46
  -3  13   4   20.83    5.20
  -3  13   4   24.02    6.98
  -3 -13   3  575.78   26.92
  -3  13   3  571.29   26.41
  -3  13   3  577.19   32.55
  -3  13   3  584.85   26.31
  -3 -13   3  524.10   25.64
  -3  13   2    3.71    2.53
  -3 -13   2    2.20    2.50
  -3  13   2    3.64    2.39
  -3 -13   2    1.91    2.42
  -3 -13   2    7.80    6.84
  -3  13   2    9.04    4.36
   3  13  -2    7.01    2.40
  -3  13   1  547.97   24.38
  -3 -13   1  497.23   23.63
  -3  13   1  530.26   23.98
  -3 -13   1  480.92   23.11
  -3  13   1  519.42   28.10
  -3 -13   1  516.52   34.41
   3  13  -1  475.58   18.79
  -3 -13   1  472.98   22.35
  -3  13   1  520.85   22.46
  -3  13   0   19.17    4.31
   3 -13   0   22.59    4.99
  -3 -13   0   19.26    5.08
  -3  13   0   24.13    5.34
   3  13   0   23.95    5.07
  -3 -13   0   26.20    8.74
   3  13   0   23.96    4.86
  -3  13   0   19.53    5.63
   3  13   1   30.51    5.74
   3 -13   1   24.39    5.31
  -3 -13  -1   34.57    9.23
  -3  13  -1   28.76    6.46
   3 -13   2   18.93    5.05
   3  13   2   12.81    3.90
  -3 -13  -2   14.77    6.86
   3 -13   2   15.07    4.67
   3 -13   3  345.13   21.32
   3  13   3  373.65   21.95
   3 -13   3  361.05   22.21
  -3 -13  -3  335.76   27.43
   3  13   4   37.53    7.67
   3 -13   4   25.40    6.08
   3 -13   4   30.91    6.99
   3  13   4   29.93    6.77
  -3 -13  -4   31.60    8.65
   3 -13   4   14.44    4.72
  -3 -13  -5  249.23   20.46
  -3  13  -5  235.00   19.27
   3 -13   5  213.45   19.03
   3  13   5  276.33   21.35
  -3 -13  -5  249.20   23.98
   3 -13   5  259.67   20.01
  -3  13  -6   -0.20    4.44
  -3 -13  -6    2.80    3.79
  -3 -13  -6   -0.24    3.36
   3 -13   6    0.58    1.83
  -3  13  -7   33.12    8.57
  -3 -13  -7   37.69    9.87
  -3  13  -8    4.47    4.49
  -3 -13  -8    2.36    3.97
  -3 -13  -8   -1.13    4.51
   3  13   8    7.20    4.05
  -3 -13  -9  152.51   20.43
  -3  13  -9  134.73   18.77
   3  13   9  187.39   20.32
  -3 -13  -9  163.53   19.39
  -3  13 -10   34.07    9.72
  -3 -13 -10   40.51   11.56
  -3 -13 -10   48.00   10.50
   3  13  10   34.20    9.57
  -3  13 -11    9.05    8.27
  -3 -13 -11   -2.60    5.96
   3  13  11    4.96    3.81
   3  13  11   10.56    5.98
  -3  13 -12   18.75    8.59
  -3 -13 -12   27.83   10.88
   3  13  12   13.85    6.33
   3  13  12   10.37    6.24
  -3 -13 -13   38.41   12.38
  -3  13 -13   40.49   12.19
   3  13  13   40.66   11.54
   3  13  13   38.27   11.60
  -3  13 -14   -5.27    7.28
  -3 -13 -14   -6.73    7.05
   3  13  14    0.92    4.92
  -3  13 -15    5.53    7.53
  -3 -13 -15   17.04   12.58
   3  13  15   13.07    6.81
  -3  13 -16  -18.58   10.45
  -3 -13 -16    7.05    5.59
   3  14 -16    1.81    6.07
   3 -14 -16    6.88    8.35
   3  14 -15    5.78    5.80
   3 -14 -15   10.59    8.97
  -3  14  15    2.19    7.33
   3  14 -14   -5.31    7.02
   3 -14 -14   -7.14    6.66
  -3  14  14   10.13    7.45
   3  14 -13    5.12    6.87
   3 -14 -13   -6.46    6.83
  -3  14  13    7.91    6.11
  -3  14  13   -3.24    5.82
   3  14 -12    3.77    4.82
   3 -14 -12    8.02    7.94
  -3  14  12   -5.55    6.09
  -3 -14  12    5.03    4.09
  -3  14  12   15.14    6.86
   3  14 -11   -2.96    6.81
   3 -14 -11   -2.20    3.87
  -3  14  11    3.22    4.40
  -3 -14  11    3.03    6.84
  -3  14  11   -3.14    3.75
   3  14 -10   19.49    8.65
   3 -14 -10   10.30    6.80
  -3  14  10   22.31    7.47
  -3 -14  10    8.66    5.74
  -3  14  10   26.83    8.49
   3 -14  -9   -2.00    3.92
   3  14  -9   -2.08    3.78
  -3  14   9   -0.71    4.32
  -3  14   9   -0.91    3.49
   3  14  -8   -1.65    4.79
   3 -14  -8    9.98    6.98
  -3  14   8    7.57    4.34
  -3  14   8   -1.74    3.28
   3 -14  -7   25.54    7.98
  -3  14   7   23.59    6.57
  -3  14   7   33.14    8.45
  -3 -14   7   18.64    3.79
  -3  14   6   25.77    7.36
  -3  14   5    2.82    2.96
  -3 -14   5    7.65    3.57
  -3 -14   5    6.43    3.55
  -3  14   5    5.47    3.40
  -3 -14   4   52.64    8.78
  -3  14   4   41.09    7.42
  -3 -14   4   52.85    8.64
  -3  14   4   53.12    8.58
  -3 -14   4   56.38   12.58
  -3  14   4   53.99   11.04
  -3 -14   3   96.04   11.20
  -3  14   3   97.05   10.72
  -3 -14   3  105.86   17.16
  -3  14   3  127.90   15.71
  -3  14   3  103.39   11.03
  -3 -14   3  117.46   11.95
  -3 -14   2   80.58    9.64
  -3  14   2   75.76    9.21
  -3 -14   2   81.10   13.87
  -3  14   2   72.89   11.28
  -3 -14   2   80.55    9.32
  -3  14   2   78.83    8.95
  -3  14   1  102.28   10.61
  -3 -14   1  108.78   11.07
  -3 -14   1  105.14   10.63
  -3  14   1  106.70   10.72
  -3  14   1  111.11   13.28
   3  14  -1  100.14    8.43
  -3 -14   1  104.72   16.38
  -3 -14   1  121.37   11.25
  -3  14   1  114.86   10.34
  -3 -14   0    4.83    2.54
  -3  14   0    2.70    2.02
  -3  14   0    1.49    1.58
   3 -14   0    2.16    2.45
  -3 -14   0    4.06    2.35
   3  14   0   -1.07    1.94
  -3 -14   0    0.97    3.73
  -3  14   0    7.06    3.82
   3  14   0    2.92    2.21
   3 -14   1   87.20    9.49
   3  14   1   87.40    9.50
  -3  14  -1   90.57   11.11
  -3 -14  -1  105.65   16.45
   3 -14   2    4.80    3.13
   3  14   2    2.41    2.73
  -3 -14  -2    4.84    5.03
   3  14   3    0.95    2.09
   3 -14   3    8.29    3.50
  -3 -14  -3   11.67    7.32
   3 -14   3    6.15    3.68
  -3  14  -4  265.62   19.17
   3  14   4  258.24   19.33
   3 -14   4  293.55   20.84
  -3 -14  -4  268.84   25.59
   3 -14   4  253.17   18.87
  -3  14  -5    3.72    3.24
  -3 -14  -5    3.77    3.41
   3 -14   5    2.77    2.79
   3 -14   5    3.15    2.68
   3  14   5    6.91    3.87
  -3 -14  -5    4.56    3.31
   3 -14   5    8.98    4.02
  -3  14  -6  145.52   16.08
  -3 -14  -6  122.23   15.33
  -3 -14  -6  141.36   18.85
  -3 -14  -7   33.55    8.70
  -3  14  -7   27.25    7.76
  -3 -14  -7   24.60    8.60
  -3  14  -8  237.83   23.21
  -3 -14  -8  250.32   24.36
   3  14   8  257.71   23.67
  -3 -14  -8  256.34   25.12
  -3  14  -9    0.50    2.82
  -3 -14  -9   -2.64    3.90
   3  14   9    2.02    3.85
  -3 -14  -9   -0.52    4.00
  -3  14 -10   44.89   11.31
  -3 -14 -10   46.57   12.50
  -3 -14 -10   41.01   10.25
   3  14  10   35.40    9.74
  -3  14 -11    0.18    3.97
  -3 -14 -11   -7.56    5.96
   3  14  11    0.67    3.75
  -3 -14 -11    4.02    3.97
   3  14  11   11.03    7.30
  -3  14 -12   31.80   11.48
  -3 -14 -12   36.66   11.54
   3  14  12   31.48    9.09
   3  14  12   56.40   13.38
  -3  14 -13  -12.05    7.49
  -3 -14 -13    5.68    6.09
   3  14  13    4.10    4.74
   3  14  13    4.62    7.04
  -3  14 -14   39.11   13.54
  -3 -14 -14   38.51   14.22
   3  14  14   58.40   14.27
   3  14  14   29.55   11.24
  -3  14 -15    3.58    6.01
  -3 -14 -15    2.77    4.92
   3  14  15   18.03    8.92
  -3  14 -16  -10.40    8.95
  -3 -14 -16   13.31    9.33
   3 -15 -16   25.85   13.23
   3  15 -16    7.57    8.61
   3  15 -15   19.02   11.90
   3 -15 -15    7.22    6.56
   3  15 -14   10.21    8.02
   3 -15 -14   40.95   13.78
  -3  15  14   37.57   11.44
   3  15 -13   12.64    6.39
   3 -15 -13   25.37   10.71
  -3  15  13    3.99    5.23
  -3  15  13   14.94    6.99
   3  15 -12   14.17    8.21
   3 -15 -12   30.73   10.68
  -3  15  12   35.36    9.89
  -3 -15  12   15.82    6.55
  -3  15  12   29.34    9.85
   3  15 -11   42.94   11.94
   3 -15 -11   27.73   10.06
  -3  15  11   27.09    9.15
  -3 -15  11   17.14    6.76
  -3  15  11   37.05   10.27
   3  15 -10   29.84    9.07
   3 -15 -10   28.97    9.98
  -3  15  10   27.47    8.39
  -3 -15  10   36.62   10.12
  -3  15  10   50.23   11.03
   3  15  -9   12.32    7.38
   3 -15  -9   11.32    5.52
  -3  15   9    5.58    5.35
  -3 -15   9   16.04    6.99
  -3  15   9    9.11    5.82
   3 -15  -8   69.71   12.58
   3  15  -8   75.32   12.96
  -3  15   8   88.19   13.55
  -3 -15   8   70.83   14.22
  -3  15   8   79.09   13.35
  -3 -15   7   45.19   10.94
  -3  15   7   56.05   10.94
  -3 -15   6   60.45   13.00
  -3  15   6   56.71   10.50
  -3 -15   5  119.30   13.72
  -3  15   5  117.36   13.17
  -3 -15   5  116.61   13.68
  -3  15   5  111.77   13.02
  -3 -15   5  115.24   17.54
  -3  15   5  150.17   19.01
  -3 -15   4  122.85   13.10
  -3  15   4  127.95   12.83
  -3  15   4  106.36   11.92
  -3 -15   4  126.81   13.22
  -3 -15   4  133.44   18.96
  -3  15   4  143.78   17.70
  -3  15   3  177.59   14.01
  -3 -15   3  182.63   14.97
  -3  15   3  156.87   13.64
  -3  15   3  182.93   19.17
  -3 -15   3  201.08   23.10
  -3 -15   3  184.49   14.87
  -3  15   2  156.49   13.16
  -3 -15   2  145.54   12.67
  -3  15   2  141.48   12.50
  -3  15   2  166.15   17.31
  -3 -15   2  130.61   18.78
  -3  15   2  166.03   12.77
  -3 -15   2  143.51   12.34
  -3  15   1  153.76   12.67
  -3 -15   1  137.58   12.20
   3  15  -1  131.92    9.14
  -3 -15   1  125.27   18.84
  -3  15   1  150.76   15.62
  -3  15   1  153.07   11.69
  -3 -15   1  131.83   11.35
  -3 -15   0   12.13    3.37
  -3  15   0   17.51    4.22
  -3 -15   0   19.18    7.80
  -3  15   0   11.93    4.53
   3  15   0   17.70    4.39
   3  15   1   53.72    7.35
   3 -15   1   47.26    7.01
  -3 -15  -1   41.48   11.22
  -3  15  -1   46.79    8.36
   3  15   2  101.60   10.57
   3 -15   2   76.54    9.21
  -3 -15  -2   62.86   13.10
   3 -15   3   30.06    6.00
   3  15   3   30.83    6.55
  -3 -15  -3   25.07    8.34
   3 -15   3   27.70    5.98
  -3 -15  -4  179.27   16.23
  -3  15  -4  172.50   15.28
  -3 -15  -4  162.98   20.92
   3 -15   4  167.02   15.18
   3 -15   4  163.13   15.38
   3  15   4  177.12   15.76
  -3  15  -5   25.36    6.60
  -3 -15  -5   21.24    6.27
  -3 -15  -5   34.58   10.83
   3  15   5   34.81    7.72
   3 -15   5   25.75    6.61
   3  15   5   39.77    8.10
  -3  15  -6   33.88    8.00
  -3 -15  -6   38.71    8.90
  -3 -15  -6   28.73    8.82
   3  15   6   36.20    8.51
   3 -15   6   36.35    8.93
  -3  15  -7  199.55   19.92
  -3 -15  -7  164.69   18.34
  -3 -15  -7  167.54   20.90
  -3  15  -8   79.19   13.59
  -3 -15  -8   81.39   14.02
  -3 -15  -8   82.58   14.53
   3  15   8   78.81   13.23
  -3  15  -9    3.11    4.12
  -3 -15  -9   10.71    7.17
   3  15   9   -3.77    5.07
  -3 -15  -9   -0.94    3.44
  -3  15 -10    4.84    3.42
  -3 -15 -10   15.05    7.29
   3  15  10    3.32    4.18
  -3 -15 -10   12.89    6.26
  -3  15 -11    6.13    4.95
  -3 -15 -11   19.68    6.90
   3  15  11   35.82   10.69
  -3 -15 -11   15.83    7.09
   3  15  11   14.21    7.86
  -3 -15 -12   22.89    9.93
  -3  15 -12    9.02    6.69
   3  15  12   19.06    7.90
   3  15  12    5.86    5.49
  -3  15 -13   -5.02    4.37
  -3 -15 -13    1.69    6.56
   3  15  13    7.89    6.20
   3  15  13   -2.46    6.16
  -3  15 -14   27.07   10.27
  -3 -15 -14   23.32   10.66
   3  15  14   48.94   13.95
   3  15  14   14.72    7.46
  -3  15 -15   -8.90    7.40
  -3 -15 -15   10.50    8.77
  -3  15 -16    8.16    7.95
  -3 -15 -16    5.71    8.16
   3  16 -16  -12.69    8.70
   3  16 -15   -8.91    8.99
   3 -16 -15    3.10    5.59
   3  16 -14   -0.15    5.22
   3 -16 -14    7.90    7.32
  -3  16  14   -0.84    4.25
  -3  16  14   -6.30    5.99
   3  16 -13   -1.39    4.68
   3 -16 -13   -5.07    7.96
  -3  16  13   -1.70    6.24
  -3  16  13   -7.10    5.89
   3 -16 -12    4.88    6.85
   3  16 -12    0.31    5.21
  -3  16  12   -6.14    5.93
  -3 -16  12   -2.75    6.05
  -3  16  12    7.74    6.98
   3  16 -11   -0.52    4.88
   3 -16 -11    2.69    4.68
  -3  16  11    8.89    6.14
  -3  16  11   -0.02    4.06
   3  16 -10    6.64    5.23
   3 -16 -10   -0.52    4.57
  -3 -16  10   -4.11    6.00
  -3  16  10    2.95    5.16
  -3  16  10    2.73    4.92
   3 -16  -9    3.94    5.14
   3  16  -9   -0.24    4.26
  -3 -16   9    0.74    5.57
  -3  16   9   -3.73    4.11
  -3  16   9    0.90    3.64
   3 -16  -8    6.24    5.04
  -3  16   8   -2.10    4.99
  -3 -16   8   -0.22    4.03
  -3  16   8    0.53    4.30
  -3 -16   7   17.64    7.22
  -3  16   7   21.02    6.71
  -3 -16   6   -0.35    3.70
  -3  16   5   12.58    4.88
  -3 -16   5   18.36    8.24
  -3  16   5   10.19    5.74
  -3  16   4    1.37    2.67
  -3 -16   4    1.44    2.15
  -3  16   4    5.00    3.16
  -3 -16   4    1.38    3.70
  -3  16   4    9.63    5.71
  -3  16   3   22.34    4.97
  -3  16   3   22.48    5.17
  -3 -16   3   32.42    6.42
  -3 -16   3   21.45    8.50
  -3  16   3   36.33    9.06
  -3  16   2  146.09   12.45
  -3 -16   2  153.98   13.11
  -3 -16   2  173.99   13.64
  -3  16   2  176.29   13.47
  -3  16   2  164.14   17.26
  -3 -16   2  155.13   21.21
  -3  16   2  165.27   12.36
  -3 -16   1  275.06   16.63
  -3  16   1  265.16   16.00
  -3 -16   1  276.15   27.97
   3  16  -1  288.77   12.63
  -3  16   1  255.84   20.77
  -3 -16   1  280.45   16.12
  -3  16   1  259.96   14.62
  -3 -16   0    7.33    2.74
  -3  16   0   10.16    2.82
  -3 -16   0   16.85    7.61
   3  16   0   10.10    2.85
  -3  16   0   10.34    4.97
  -3  16  -1   19.50    4.00
   3 -16   1   26.52    4.95
   3  16   1   22.40    4.73
  -3 -16  -1   26.02    9.14
  -3  16  -1   22.67    5.72
   3 -16   2    1.92    2.36
   3  16   2    1.07    1.85
  -3  16  -3   49.08    7.68
  -3 -16  -3   44.82    7.53
  -3 -16  -3   46.27   11.42
   3  16   3   42.46    7.07
   3 -16   3   40.77    7.16
  -3  16  -4   11.60    4.25
  -3 -16  -4   16.31    5.33
  -3 -16  -4    7.86    5.89
   3 -16   4    9.09    4.26
   3  16   4   16.20    5.27
  -3  16  -5   71.38   10.41
  -3 -16  -5   65.73   10.50
  -3 -16  -5   65.92   13.96
   3 -16   5   81.24   11.70
   3  16   5   56.43    9.52
  -3 -16  -6    0.18    2.56
  -3  16  -6    0.88    2.36
  -3 -16  -6   10.63    5.16
   3 -16   6    2.82    2.53
   3  16   6    6.31    3.43
  -3  16  -7  132.81   16.22
  -3 -16  -7  130.31   16.38
  -3 -16  -7  148.04   20.44
  -3  16  -8   11.63    5.95
  -3 -16  -8   18.42    7.55
  -3 -16  -8   15.81    6.82
  -3  16  -9  127.52   18.06
  -3 -16  -9  124.67   18.00
   3  16   9  142.58   19.28
  -3 -16  -9  142.60   19.86
  -3  16 -10   -2.68    5.17
  -3 -16 -10   -0.47    6.09
   3  16  10    4.16    4.32
  -3 -16 -10    3.40    4.71
  -3 -16 -11   25.81    9.03
  -3  16 -11   41.70   11.05
  -3 -16 -11   16.31    6.81
   3  16  11   32.15   10.37
  -3  16 -12   -1.05    5.86
  -3 -16 -12    3.93    5.72
   3  16  12    6.18    6.19
   3  16  12   16.16    8.76
  -3 -16 -13   43.84   13.54
  -3  16 -13   38.37   12.25
   3  16  13   68.40   15.57
   3  16  13   64.44   14.76
  -3  16 -14    9.95    7.61
  -3 -16 -14   -4.25    7.36
   3  16  14   -0.34    6.11
  -3 -16 -15   56.22   15.58
  -3  16 -15   44.53   15.49
  -3  16 -16    8.57    7.66
   3  17 -15    1.14    6.33
   3  17 -14   55.28   15.34
  -3  17  14   11.41    6.63
   3  17 -13    5.82    7.09
  -3  17  13    3.09    4.12
  -3  17  13    5.25    7.40
   3  17 -12   52.48   13.74
   3 -17 -12   56.01   14.50
  -3  17  12   45.43   12.12
  -3 -17  12   49.96   13.45
  -3  17  12   87.14   16.45
   3  17 -11   -2.38    4.68
   3 -17 -11   -1.47    4.12
  -3 -17  11   -1.43    4.78
  -3  17  11   13.83    7.46
  -3  17  11    4.82    5.82
   3  17 -10   72.64   14.09
   3 -17 -10  125.54   19.02
  -3  17  10  130.13   17.88
  -3 -17  10  104.57   18.29
  -3  17  10  109.54   17.18
   3 -17  -9   -3.49    4.54
  -3  17   9    2.65    6.06
  -3 -17   9   -2.96    3.57
  -3  17   9    8.05    5.32
  -3 -17   8   32.92   10.33
  -3  17   8   34.76    8.27
  -3  17   8   34.64   10.49
  -3 -17   7    3.47    6.13
  -3  17   7   -5.94    4.80
  -3 -17   6  154.82   22.01
  -3 -17   5   -1.81    6.38
  -3  17   5   13.97    7.65
  -3  17   4   66.68    9.14
  -3 -17   4  111.39   18.10
  -3  17   4  103.51   15.64
  -3 -17   3  129.65   20.31
  -3  17   3  124.27   16.49
  -3  17   3   97.77   10.54
  -3 -17   2  296.17   17.41
  -3  17   2  302.52   17.10
  -3  17   2  304.71   23.96
  -3 -17   2  308.06   30.41
  -3 -17   1  112.07   10.07
  -3 -17   1  120.74   19.31
   3  17  -1  113.14    7.04
  -3  17   1  106.96   13.63
  -3  17   1  106.14    8.78
  -3  17   0   17.74    3.64
  -3 -17   0   31.55   10.33
   3  17   0   18.70    3.91
  -3  17   0   23.90    6.27
  -3  17  -1    5.66    2.39
   3 -17   1    6.24    2.75
  -3 -17  -1   12.47    6.80
  -3  17  -1   11.72    4.14
  -3  17  -2   42.22    5.99
  -3 -17  -2   40.10   10.60
   3  17   2   38.44    5.97
   3 -17   2   35.31    5.83
  -3  17  -3   -1.22    1.44
  -3 -17  -3    2.05    2.89
  -3 -17  -3    1.15    5.02
   3  17   3    2.53    1.92
   3 -17   3    1.23    1.67
  -3  17  -4  113.16   11.82
  -3 -17  -4  116.34   12.50
  -3 -17  -4  136.51   20.26
   3 -17   4  109.86   12.21
   3  17   4  108.94   11.88
  -3  17  -5   20.14    5.45
  -3 -17  -5    8.02    3.23
  -3 -17  -5   23.27    9.23
   3 -17   5    9.08    3.94
   3  17   5   13.45    5.11
  -3  17  -6   28.21    6.57
  -3 -17  -6   27.61    6.98
  -3 -17  -6   42.76   11.56
   3 -17   6   48.03    9.75
   3  17   6   24.49    6.34
  -3  17  -7   13.76    6.07
  -3 -17  -7    8.12    4.37
  -3 -17  -7   10.71    5.34
   3  17   7    8.68    5.19
   3 -17   7    7.80    4.27
  -3  17  -8   24.35    7.30
  -3 -17  -8   26.02    8.26
  -3 -17  -8   36.20   11.27
  -3  17  -9    3.64    4.15
  -3 -17  -9    0.42    5.30
   3  17   9    7.10    6.17
  -3 -17  -9    5.84    6.16
  -3 -17 -10   11.86    6.30
  -3  17 -10   14.12    6.57
   3  17  10   19.14    8.21
  -3 -17 -10   15.16    7.20
  -3  17 -11    6.58    5.73
  -3 -17 -11    5.11    6.15
  -3 -17 -11   14.13    7.36
   3  17  11   -3.33    5.13
  -3  17 -12   60.61   14.39
  -3 -17 -12   32.78   11.76
   3  17  12   46.21   11.64
   3  17  12   43.72   13.46
  -3  17 -13   23.19   10.34
  -3 -17 -13    9.27    7.56
   3  17  13   29.76   11.30
   3  17  13   15.41    7.83
  -3  17 -14   10.92    8.67
  -3  18  13   -4.83    6.97
  -3  18  13    1.45    5.71
   3  18 -12    5.69    5.92
  -3 -18  12   13.78    7.70
  -3  18  12    7.74    6.71
  -3  18  12    1.69    4.60
   3  18 -11    0.35    4.51
  -3 -18  11    5.75    6.72
  -3  18  11    7.45    6.39
  -3  18  11   14.95    8.08
  -3  18  10   21.22    9.06
  -3 -18  10    9.81    7.51
  -3  18  10   23.46    8.57
  -3  18   9   26.96    9.05
  -3 -18   9    8.49    6.19
  -3  18   9   15.41    7.16
  -3 -18   8    1.10    5.43
  -3  18   8    5.01    5.72
  -3  18   8    4.58    3.45
  -3 -18   7    3.99    5.55
  -3  18   7    5.26    3.97
  -3 -18   6    2.48    5.01
  -3  18   6    0.72    5.75
  -3 -18   5  105.86   18.67
  -3  18   5  128.33   18.19
  -3 -18   4   25.65   10.67
  -3  18   4    6.34    3.45
  -3  18   3  166.44   12.94
  -3 -18   3  155.22   22.35
  -3  18   3  192.82   20.27
  -3  18   2    3.82    1.82
  -3  18   2    4.64    3.32
  -3 -18   1   48.32   13.10
  -3  18   1   53.63   10.06
  -3 -18   0   -0.90    6.23
  -3  18   0   -1.18    2.24
  -3  18  -1   42.46    5.29
  -3 -18  -1   35.47   10.58
  -3  18  -1   42.53    7.92
  -3  18  -2   -0.08    1.43
   3  18   2   -0.08    1.56
  -3  18  -3   51.95    6.91
  -3 -18  -3   58.21   14.88
   3  18   3   40.86    6.53
  -3  18  -4   34.14    6.65
  -3 -18  -4   23.67    6.17
  -3 -18  -4   24.63    9.29
   3  18   4   38.25    6.76
  -3  18  -5    1.36    2.08
  -3 -18  -5    8.33    3.86
  -3 -18  -5    2.74    4.70
   3  18   5    7.07    3.26
  -3  18  -6   11.43    4.38
  -3 -18  -6    3.97    3.36
  -3 -18  -6   14.46    8.02
   3  18   6   10.97    4.57
  -3  18  -7   -1.35    2.28
  -3 -18  -7    4.01    3.87
  -3 -18  -7    1.02    3.54
   3  18   7    6.05    4.06
  -3  18  -8   39.02    8.99
  -3 -18  -8   52.60   12.66
   3  18   8   38.95    9.85
  -3  18  -9   18.41    6.93
   3  18   9   11.85    5.68
  -3 -18  -9   30.33    9.44
  -3  18 -10   19.08    7.17
   3  18  10   22.87    9.06
  -3 -18 -10   11.21    6.27
  -3  18 -11   52.25   13.14
   3  18  11  102.93   17.91
  -3 -18 -11   68.96   14.99
   3  18  12   30.57   10.62
   3  18  12   20.18    9.28
   3  18  13  120.32   20.74
  -3  19  13   -8.75    7.77
  -3 -19  12   25.54   10.29
  -3  19  12   32.46   11.68
  -3  19  12   47.46   12.81
  -3 -19  11   35.85   11.41
  -3  19  11   26.22    9.54
  -3  19  11   17.63    8.12
  -3  19  10   23.78    8.60
  -3 -19  10   34.97   11.55
  -3  19  10   11.58    4.76
  -3 -19   9   21.56   10.61
  -3  19   9   25.11    8.96
  -3  19   9   13.36    7.73
  -3 -19   8   10.99    8.35
  -3  19   8    8.78    5.05
  -3 -19   7   27.70    9.53
  -3  19   7   37.98   10.36
  -3 -19   6   27.30   10.38
  -3  19   6   29.75    9.29
  -3 -19   5  119.91   20.10
  -3  19   5  138.95   18.86
  -3 -19   4   41.14   11.69
  -3  19   4   62.44   12.37
  -3 -19   3  157.25   23.11
  -3  19   3  168.26   19.28
  -3 -19   2   -3.28    8.29
  -3  19   2    5.18    3.65
  -3  19   1  304.06   23.13
  -3 -19   1  273.96   30.55
  -3 -19   0   64.88   15.49
  -3  19   0   65.72   10.64
  -3 -19  -1   66.50   15.67
  -3 -19  -2   56.03   13.97
  -3 -19  -3   50.84   13.85
  -3 -19  -4   25.35   11.40
  -3 -19  -5   16.55    7.53
  -3 -19  -6   73.44   16.72
  -3 -19  -7   -7.40    7.16
  -3 -19  -8   39.07   11.54
   3  19   9   15.37    8.00
  -3 -19  -9   -0.41    5.15
   3  19  10    8.74    5.38
  -3 -19 -10   30.95   10.14
   3  19  11   23.13    9.39
   3  19  12   15.25    9.39
   3  19  12   39.76   12.76
  -3 -20  12    5.04    6.28
  -3  20  12    1.00    5.31
  -3  20  12   -1.98    3.94
  -3 -20  11    2.67    5.29
  -3  20  11   -5.52    5.20
  -3  20  11    2.56    4.21
  -3  20  10    3.65    3.86
  -3 -20  10    2.99    6.83
  -3  20  10    5.93    5.65
  -3 -20   9   -1.04    6.29
  -3  20   9   -1.30    3.95
  -3  20   9   -2.87    4.61
  -3 -20   8   10.74    8.46
  -3  20   8   -3.26    4.50
  -3  20   7    4.58    4.33
  -3  20   7    4.35    6.13
  -3 -20   6   -7.34    6.88
  -3  20   6    0.92    5.93
  -3 -20   5   39.91   12.09
  -3  20   5   35.29    9.64
  -3 -20   4   18.39    8.99
  -3  20   4   16.27    6.58
  -3 -20   3   98.31   19.31
  -3  20   3   84.39   13.48
  -3 -20   2   34.74   12.03
  -3  20   2   30.67    8.34
  -3 -20   1   74.75   17.50
  -3  20   1   73.70   11.84
  -3 -20   0   37.72   12.78
  -3  20   0   55.92    9.86
  -3 -20  -1   22.49    9.11
  -3 -20  -2   86.52   17.77
  -3 -20  -3   27.38   11.00
  -3 -20  -4  102.54   18.87
  -3 -20  -5   12.50    8.52
  -3 -20  -6  189.11   25.84
  -3 -20  -7   13.67    8.37
  -3 -20  -8  103.04   18.85
   3  20   9    9.51    7.52
  -3 -20  -9   15.75    8.59
   3  20  10   -0.45    5.18
  -3 -20 -10   -8.67    6.92
   3  20  11   11.57    7.29
  -3  21  12   -3.64    6.10
  -3 -21  11    9.06    7.00
  -3  21  11   13.93    7.50
  -3  21  11   16.92    7.74
  -3  21  10   -2.05    5.38
  -3 -21  10    5.48    5.26
  -3  21  10    3.95    5.97
  -3 -21   9   14.89   10.46
  -3  21   9    4.35    4.53
  -3  21   9   11.48    6.25
  -3 -21   8   -4.64    7.60
  -3  21   8   -2.07    4.38
  -3  21   8    5.46    4.21
  -3 -21   7   36.50   13.52
  -3  21   7    8.69    4.86
  -3 -21   6   -0.10    6.23
  -3  21   6   -1.09    3.85
  -3 -21   5   44.33   13.97
  -3  21   5   26.20    8.26
  -3 -21   4    0.69    6.79
  -3  21   4   12.53    6.72
  -3  21   3  154.47   18.53
  -3 -21   3  172.44   25.72
  -3 -21   2   20.28    9.99
  -3  21   2   24.95    7.38
  -3 -21   1  103.85   20.82
  -3  21   1  113.37   14.46
  -3 -21   0   -4.15    5.87
  -3  21   0   -1.85    2.53
  -3 -21  -1   93.13   18.17
  -3 -21  -2    9.90    6.40
  -3 -21  -3   85.81   17.68
  -3 -21  -4   19.80    8.78
  -3 -21  -5  119.14   21.39
  -3 -21  -6   15.48    8.68
  -3 -21  -7  112.40   21.08
  -3 -21  -8   -4.20    6.43
  -3 -21  -9   12.27    8.26
   3  21   9   18.11    6.36
   3  21  10    8.09    4.60
  -3 -21 -10    0.60    5.03
  -3  22  11   11.61    7.46
  -3 -22  11    9.48    7.06
  -3  22  11   -0.37    4.42
  -3  22  10    4.02    6.02
  -3 -22  10   -2.13    6.30
  -3  22  10   10.66    6.89
  -3 -22   9    3.48    4.17
  -3  22   9   -0.52    4.40
  -3  22   9    2.56    4.81
  -3  22   9   -2.13    5.46
  -3 -22   8    6.23    7.76
  -3  22   8    0.34    5.26
  -3  22   8   -1.61    6.67
  -3 -22   7    4.97    7.76
  -3  22   7   -0.61    5.97
  -3 -22   6    7.51    6.95
  -3  22   6   33.49    9.49
  -3 -22   5   13.71    8.89
  -3  22   5    5.19    5.96
  -3 -22   4   72.22   17.67
  -3  22   4   61.76   12.30
  -3 -22   3   20.58    9.34
  -3  22   3    8.51    4.66
  -3 -22   2   23.65   11.91
  -3  22   2   17.70    6.14
  -3 -22   1   -2.69    6.06
  -3 -22   0    5.91    5.46
  -3 -22  -1    1.06    5.51
  -3 -22  -2   35.84   12.20
  -3 -22  -3   60.90   16.28
  -3 -22  -4   48.39   14.53
  -3 -22  -5    0.80    4.33
  -3 -22  -6  122.24   22.94
  -3 -22  -7   39.76   12.33
  -3 -22  -8   76.58   18.28
  -3 -22  -9    5.12    7.36
  -3 -22 -10    6.55    4.41
  -3 -23  11   23.39    9.27
  -3 -23  10    7.63    7.36
  -3  23  10   13.55    7.70
  -3  23  10   14.43    8.35
  -3  23  10    1.97    4.09
  -3 -23   9    6.48    7.28
  -3  23   9    5.39    5.78
  -3  23   9    4.42    5.29
  -3  23   9    7.32    8.49
  -3 -23   8   -0.83    7.27
  -3  23   8    6.02    6.73
  -3  23   8   -4.16    6.15
  -3 -23   7   25.44   11.31
  -3  23   7   -0.55    5.49
  -3 -23   6   22.43   10.58
  -3  23   6   10.14    6.36
  -3 -23   5   82.38   19.85
  -3  23   5   68.05   13.85
  -3 -23   4   37.91   13.37
  -3 -23   3   43.31   14.26
  -3 -23   2   18.76   10.75
  -3 -23   1   55.16   15.69
  -3 -23   0    9.46    7.11
  -3 -23  -1   21.71    8.99
  -3 -23  -2   45.15   14.49
  -3 -23  -3   49.88   14.76
  -3 -23  -4   48.72   13.98
  -3 -23  -5   64.68   16.97
  -3 -23  -6   25.41   11.62
  -3 -23  -7   59.45   15.84
  -3 -23  -8    3.92    6.65
  -3 -23  -9   20.13    8.49
  -3 -23 -10    7.59    7.62
  -3 -24  11    1.96    5.77
  -3  24  11    1.85    6.09
  -3 -24  10   -0.53    6.37
  -3  24  10    2.54    3.79
  -3  24   9   -0.10    4.43
  -3  24   9    5.62    5.75
  -3  24   9    9.92    8.28
  -3 -24   8    6.43    5.65
  -3  24   8   -2.16    7.12
  -3 -24   7   17.87    9.71
  -3 -24   6   -1.26    7.60
  -3 -24   5   22.63    9.73
  -3 -24   4    0.71    6.30
  -3 -24   3   37.01   13.58
  -3 -24   2    5.57    9.66
  -3 -24   1   29.46   10.47
  -3 -24   0   11.49    7.04
  -3 -24  -1   27.52   11.33
  -3 -24  -2  -16.23    9.58
  -3 -24  -3   17.56   10.00
  -3 -24  -4   19.21    9.47
  -3 -24  -5   71.68   17.96
  -3 -24  -6    6.71    9.20
  -3 -24  -7   38.80   14.03
  -3 -24  -8   10.27    8.04
  -3 -24  -9   22.15   11.44
  -3 -24 -10  -17.47    9.38
  -3 -25   9   -4.03    9.70
  -3 -25   8    9.57    8.39
  -3  25   8   18.20    8.02
  -3 -25   7    8.66    7.71
  -3 -25   6   28.72   12.62
  -3 -25   5    2.12    6.04
  -3 -25   4    7.92    7.17
  -3 -25   3   14.12   10.22
  -3 -25   2   44.15   13.71
  -3 -25   1    7.26    6.66
  -3 -25   0   36.29   13.81
  -3 -25  -1    0.17    7.90
  -3 -25  -2   60.01   18.21
  -3 -25  -3   29.48   13.45
  -3 -25  -4   49.04   14.55
  -3 -25  -5    5.49    8.27
  -3 -25  -6    2.87    6.60
  -3 -25  -7   19.23   10.03
  -3 -25  -8   28.81   12.35
  -3 -26   6   11.70   11.64
  -3 -26   5    2.33    6.23
  -3 -26   4   -4.07    8.94
  -3 -26   3    5.69    5.44
  -3 -26   2    5.25    5.90
  -3 -26   1   27.20   13.64
  -3 -26   0   -4.05    7.65
  -3 -26  -1   60.43   20.13
  -3 -26  -2    1.32    6.96
  -3 -26  -3   61.44   16.75
  -3 -26  -4   15.59   10.80
  -3 -26  -5   49.98   16.77
   4   0 -17   -2.24    6.49
   4   0 -16   -9.58    9.57
   4   0 -15    1.45    6.82
   4   0 -14    2.10    5.35
   4   0 -13    0.37    5.88
   4   0 -12    8.32    4.04
   4   0 -11   -1.95    4.46
   4   0 -10   13.58    6.78
   4   0  -9    2.60    3.88
   4   0  -8    0.14    3.41
   4   0  -7   -1.48    4.07
   4   0  -7   -1.76    3.04
   4   0  -6   49.99   10.87
   4   0  -6   40.05    6.48
  -4   0   6   34.12    8.44
   4   0  -5   -0.37    2.33
  -4   0   5    2.85    3.55
   4   0  -5    0.68    1.84
  -4   0   4  377.51   25.14
   4   0  -4  455.64   16.88
   4   0  -4  408.41   19.05
  -4   0   3    5.30    3.61
  -4   0   3    9.62    4.59
   4   0  -3    0.11    1.49
  -4   0   3    4.15    4.43
  -4   0   2    4.62    3.94
   4   0  -2    8.32    4.76
   4   0  -2   13.43    1.85
   4   0  -2   18.08    5.69
  -4   0   2   12.43    5.05
   4   0  -1    1.33    3.28
  -4   0   1   -0.85    2.22
   4   0  -1    3.86    3.27
  -4   0   1    0.38    3.27
  -4   0   0   -1.28    3.45
   4   0   0   -2.14    3.12
  -4   0   0    1.05    2.82
   4   0   0    3.18    3.06
   4   0   1    6.08    4.40
  -4   0  -1    8.35    6.14
  -4   0  -1    4.22    3.42
   4   0   1    3.84    2.72
  -4   0  -2   22.60    7.10
   4   0   2   27.33    7.36
   4   0   2   35.37    7.71
  -4   0  -3   19.21    8.34
   4   0   3    7.44    6.57
  -4   0  -4  737.67   22.55
   4   0   4  726.91   19.58
  -4   0  -5    5.96    2.63
   4   0   5    4.08    2.14
  -4   0  -6  307.02   17.73
   4   0   6  339.90   15.75
   4   0   7    2.07    1.86
   4   0   8  281.80   16.59
  -4   0  -9    4.55    5.68
   4   0   9    0.12    2.32
  -4   0 -10    7.23    7.42
   4   0  10    4.22    2.96
  -4   0 -11   -1.72    5.05
  -4   0 -12   17.07    9.01
  -4   0 -13    3.40    7.17
  -4   0 -14   44.08   15.01
  -4   0 -15    5.30    9.15
  -4   0 -16   -0.27    6.74
   4   1 -17   25.20   13.40
   4  -1 -17    9.82   12.14
   4   1 -16   22.71   12.07
   4  -1 -16    1.16    7.37
   4   1 -15    9.98    8.61
   4  -1 -15   16.24   11.87
   4   1 -14    0.40    4.98
   4  -1 -14    2.30    7.72
   4   1 -13   45.79   14.99
   4  -1 -13   41.32   13.48
   4  -1 -12   17.12    9.16
   4   1 -12    7.99    5.04
   4  -1 -11    1.82    4.24
   4   1 -11   -1.15    4.22
   4   1 -10   -1.90    6.18
   4  -1 -10   -3.44    5.39
   4   1  -9   37.85   11.18
   4  -1  -9   31.89    9.55
   4   1  -8   10.00    5.92
   4  -1  -8    8.02    7.27
   4  -1  -7  276.54   18.09
   4   1  -7  326.14   26.62
   4  -1  -7  279.32   24.99
   4   1  -6    4.67    4.62
   4  -1  -6    4.48    3.84
   4  -1  -6    4.24    2.40
  -4  -1   6   -1.03    2.69
  -4   1   6    6.31    4.40
  -4  -1   5  144.35   16.10
  -4   1   5  170.93   17.67
   4  -1  -5  153.24   10.82
   4  -1  -5  148.79   12.54
   4  -1  -4    3.57    1.84
   4  -1  -4    2.20    1.78
  -4   1   4   10.18    6.07
  -4  -1   4    6.08    3.63
   4  -1  -3  969.90   38.22
  -4  -1   3  882.70   37.23
  -4   1   3  879.80   36.79
   4   1  -3  974.09   38.33
   4  -1  -3  931.89   18.26
  -4  -1   3 1008.00   38.25
  -4   1   3  937.61   38.21
  -4  -1   3  933.11   38.09
  -4   1   3  923.35   37.99
   4  -1  -3  969.28   26.51
  -4  -1   2   20.24    6.30
   4  -1  -2   23.94    6.50
   4   1  -2   13.59    4.60
  -4   1   2   24.73    6.18
   4   1  -2   16.35    4.75
   4  -1  -2   19.19    5.34
  -4   1   2   23.30    6.29
  -4  -1   2   27.95    6.87
  -4   1   1  652.99   30.54
  -4  -1   1  647.09   30.36
   4  -1  -1  631.29   30.19
   4   1  -1  646.30   30.37
  -4  -1   1  682.46   30.32
   4   1  -1  667.21   30.37
  -4   1   1  690.76   31.07
   4  -1  -1  655.43   30.69
  -4   1   0   -4.68    3.70
  -4  -1   0   -0.08    2.54
   4   1   0   -2.51    3.31
   4  -1   0    0.12    2.64
  -4   1   0   -0.90    2.89
  -4  -1   0   -1.93    3.29
   4   1   0    4.55    2.69
   4  -1   0    1.62    2.82
  -4   1  -1  466.57   26.91
  -4  -1  -1  480.50   27.42
   4   1   1  462.13   25.81
   4  -1   1  447.39   25.60
   4   1   1  475.80   11.48
   4   1   1  462.81   26.96
   4  -1   1  454.05   26.70
  -4  -1  -1  477.62   27.11
  -4   1  -1  465.28   26.34
  -4   1  -2  161.87   16.34
  -4  -1  -2  198.15   17.99
   4   1   2  196.64   17.80
   4  -1   2  202.51   18.00
   4   1   2  208.60   17.69
  -4   1  -2  177.28    7.90
   4  -1   2  177.61   16.44
   4   1   2  175.19    8.65
  -4   1  -3 1162.02   44.12
  -4  -1  -3 1176.26   44.70
   4  -1   3 1147.75   44.14
   4   1   3 1169.28   44.28
  -4   1  -3 1125.67   24.08
   4  -1   3 1129.06   18.90
   4   1   4    8.39    6.17
   4  -1   4    9.35    5.84
  -4   1  -4    4.84    2.15
   4  -1   4    1.48    1.33
  -4  -1  -5 1263.44   33.39
  -4   1  -5 1189.19   31.51
   4  -1   5 1220.77   25.23
   4   1   5 1229.74   30.06
  -4  -1  -6   51.54    7.33
  -4   1  -6   55.80    7.68
   4   1   6   61.67    7.25
   4  -1   6   57.09    6.07
   4  -1   7  405.11   17.74
   4   1   7  440.88   20.42
  -4  -1  -8   37.37    4.54
   4   1   8   39.19    6.83
   4  -1   8   32.74    5.53
  -4   1  -9  234.45   25.73
  -4  -1  -9  224.67   25.10
   4   1   9  231.41   16.57
  -4   1 -10    7.28    7.34
  -4  -1 -10    7.31    6.96
   4   1  10   -0.64    2.21
  -4   1 -11   63.72   15.18
  -4  -1 -11   83.63   17.02
   4   1  11   78.97   10.92
  -4   1 -12   18.46    9.87
  -4  -1 -12    5.55    5.01
   4   1  12   14.75    5.06
  -4   1 -13  112.50   21.69
  -4  -1 -13  102.73   21.70
  -4   1 -14    0.61    5.87
  -4  -1 -14    1.82    6.98
  -4   1 -15   10.43    7.22
  -4  -1 -15   -3.79    7.92
  -4   1 -16    7.46    7.82
  -4  -1 -16   16.88   10.93
   4   2 -17   -0.50    6.40
   4  -2 -17   -2.27    8.02
   4   2 -16   13.91   12.08
   4  -2 -16   -3.75    9.12
   4   2 -15   -7.56    6.59
   4  -2 -15   16.79   11.87
   4   2 -14   -2.32    6.70
   4  -2 -14   10.58    8.19
   4   2 -13   10.00    5.92
   4  -2 -13    1.21    4.80
   4   2 -12   -3.49    6.51
   4  -2 -12   -0.20    4.63
   4   2 -11    6.75    6.84
   4  -2 -11   -2.69    4.70
   4   2 -10    7.75    5.77
   4  -2 -10   -1.07    4.88
   4   2  -9   -1.95    3.72
   4  -2  -9  -13.54    6.82
   4   2  -8   -1.42    4.24
   4  -2  -8   16.13    6.96
   4  -2  -7   -0.23    3.84
   4   2  -7    1.64    4.50
   4  -2  -7    3.38    2.52
  -4  -2   7   -3.28    4.02
   4   2  -6    3.40    5.11
   4  -2  -6    3.93    6.38
   4  -2  -6    0.85    1.81
  -4  -2   6    1.54    3.79
  -4   2   6   10.93    6.80
   4  -2  -5  251.84   13.46
  -4   2   5  232.60   20.64
  -4  -2   5  250.83   20.44
   4  -2  -5  248.14   16.41
   4  -2  -4   24.36    3.74
  -4  -2   4   17.19    5.97
  -4   2   4   20.32    7.64
   4  -2  -4   18.56    4.41
  -4  -2   3  876.92   37.08
   4  -2  -3  925.51   37.41
  -4   2   3  917.91   37.89
   4   2  -3  927.78   37.70
  -4  -2   3  905.79   35.82
  -4   2   3  916.35   38.12
  -4   2   3  891.38   37.24
  -4  -2   3  887.51   37.19
   4   2  -3  898.57   35.57
   4  -2  -3  911.45   25.90
  -4   2   2  166.86   15.68
   4  -2  -2  143.81   15.40
   4   2  -2  154.57   15.42
  -4  -2   2  161.09   15.68
  -4   2   2  142.57   14.77
   4  -2  -2  165.89   15.85
  -4  -2   2  156.85   15.01
   4   2  -2  144.36   14.12
   4  -2  -2  136.97    8.94
   4  -2  -1  195.63   17.12
   4   2  -1  190.06   16.69
  -4  -2   1  198.41   16.95
  -4   2   1  195.37   16.82
  -4  -2   1  159.09   14.76
   4   2  -1  164.31   14.85
  -4   2   1  175.01   16.13
   4  -2  -1  167.85   15.91
   4  -2  -1  186.19    8.95
  -4   2   0   26.46    6.15
   4   2   0   33.85    7.22
   4  -2   0   30.98    7.38
  -4  -2   0   35.02    7.19
   4   2   0   31.06    6.88
   4  -2   0   25.91    6.43
   4  -2   0   25.35    2.74
  -4   2   0   23.30    6.37
   4   2   1   22.25    6.61
  -4   2  -1   20.17    5.83
  -4  -2  -1   16.87    6.04
  -4  -2  -1   20.55    6.11
  -4   2  -1   17.37    5.54
   4  -2   1   12.31    4.49
   4   2   1   19.02    2.66
  -4   2  -1   21.12    2.10
   4  -2   1   15.33    5.29
   4   2   1   22.70    6.16
  -4   2  -2  146.16   15.43
  -4  -2  -2  138.32   14.89
   4   2   2  136.00   14.90
   4  -2   2  145.75   15.48
   4   2   2  140.32   14.62
   4  -2   2  137.44   14.60
  -4   2  -2  151.90    7.48
   4   2   2  150.56    8.25
  -4   2  -3  200.45   18.79
  -4  -2  -3  174.71   17.49
   4  -2   3  197.11   18.49
   4   2   3  201.37   18.74
  -4   2  -3  194.49   10.13
   4   2   3  212.47   11.34
   4  -2   3  196.68    5.82
   4   2   4   69.00   11.51
   4  -2   4   83.80   13.06
   4   2   4   63.12    6.85
  -4   2  -4   78.91    7.44
   4  -2   4   70.61    4.66
  -4   2  -5    1.06    1.32
   4  -2   5    1.12    0.98
  -4   2  -6   11.60    3.74
   4   2   6   13.71    4.23
   4   2   7   60.46    8.09
  -4  -2  -8   13.39    3.11
  -4   2  -8   12.79    2.10
   4   2   8   14.50    4.95
  -4   2  -9   81.32   15.28
  -4  -2  -9   48.40   11.94
  -4  -2  -9   55.47    5.01
   4   2   9   58.65    8.67
  -4   2 -10   57.79   13.92
  -4  -2 -10   42.33   11.88
   4   2  10   49.09    8.65
  -4   2 -11   39.21   12.54
  -4  -2 -11   16.30    9.05
   4   2  11   26.32    6.52
  -4  -2 -12   97.32   19.74
  -4   2 -12  120.43   21.30
   4   2  12  126.92   14.46
  -4   2 -13   24.02   10.03
  -4  -2 -13   48.71   15.86
   4   2  13   43.05    8.61
  -4   2 -14    0.96    5.31
  -4  -2 -14   25.20   10.80
  -4   2 -15   -7.83    9.23
  -4  -2 -15   -2.24    7.75
  -4   2 -16    5.26    5.72
  -4  -2 -16    7.10    7.25
   4   3 -17   16.35    9.76
   4  -3 -17   15.34   10.90
   4   3 -16   20.59   11.36
   4  -3 -16   18.04   10.87
   4   3 -15   11.36    8.35
   4  -3 -15   -4.12    7.18
   4   3 -14   33.70   13.89
   4  -3 -14   31.91   13.00
   4   3 -13   11.80    7.60
   4  -3 -13   13.44    6.40
   4   3 -12   41.80   12.42
   4  -3 -12   74.06   16.65
   4   3 -11   15.72    8.65
   4  -3 -11   23.08    9.44
   4   3 -10   31.43   11.09
   4  -3 -10   42.75   11.87
   4   3  -9    2.51    4.12
   4  -3  -9   11.79    7.26
   4  -3  -8  142.44   18.81
   4   3  -8  182.22   21.17
   4   3  -7   58.64   12.00
   4  -3  -7   46.20   10.27
   4  -3  -7   56.11    7.89
  -4  -3   7   53.21   10.62
   4  -3  -6  359.45   17.94
  -4  -3   6  323.53   24.36
   4   3  -6  356.24   26.74
   4  -3  -6  354.79   26.82
  -4  -3   5  233.51   20.00
  -4   3   5  215.56   20.35
   4  -3  -5  240.72   16.37
  -4  -3   4 1376.83   44.74
  -4   3   4 1378.25   49.10
   4  -3  -4 1348.08   35.80
   4   3  -3  115.19   13.61
  -4  -3   3  130.42   14.66
   4  -3  -3  109.57   13.23
  -4   3   3  117.07   13.90
  -4   3   3  120.37   14.61
  -4  -3   3  106.49   12.21
  -4   3   3   99.22   12.57
  -4  -3   3  116.96   13.56
   4   3  -3  103.67   12.22
   4  -3  -3  101.63    9.09
   4   3  -2 1070.94   39.46
  -4  -3   2 1060.26   39.43
   4  -3  -2 1092.78   39.76
  -4   3   2 1051.82   39.22
  -4   3   2 1067.52   40.14
   4   3  -2 1095.23   38.32
  -4  -3   2 1069.02   37.27
   4  -3  -2 1057.57   40.43
   4  -3  -2  983.17   24.55
   4   3  -1  164.02   15.50
  -4   3   1  160.63   15.15
  -4  -3   1  174.02   15.70
   4  -3  -1  171.00   16.14
  -4  -3   1  169.34   14.73
   4   3  -1  172.66   15.20
   4  -3  -1  165.34   15.85
  -4   3   1  201.35   17.21
   4  -3  -1  169.52    8.67
  -4  -3   0  413.65   24.32
   4   3   0  390.31   24.60
   4  -3   0  449.01   25.75
  -4   3   0  443.76   25.29
  -4   3   0  392.95   23.64
   4  -3   0  457.63   26.01
   4   3   0  396.75   23.26
   4  -3   0  407.05   10.57
  -4  -3  -1    7.49    4.39
  -4  -3  -1    9.26    4.63
  -4   3  -1    6.40    3.47
  -4   3  -1   19.70    5.92
   4   3   1    6.86    4.85
   4  -3   1   13.46    5.22
  -4   3  -1   11.60    4.60
   4   3   1    7.74    4.10
   4  -3   1    8.89    4.19
  -4   3  -2  330.82   23.34
  -4  -3  -2  331.75   23.04
   4   3   2  331.02   13.13
   4  -3   2  324.66   22.68
   4   3   2  374.64   23.51
   4  -3   2  331.19   22.90
   4   3   2  367.63   24.04
  -4   3  -3    4.69    5.22
  -4  -3  -3    9.76    5.50
   4  -3   3    4.93    4.49
   4   3   3   10.26    4.73
   4   3   3    5.41    2.48
   4   3   4  651.82   34.71
   4  -3   4  582.23   33.09
   4   3   4  638.61   22.36
   4   3   5    9.53    2.62
  -4   3  -6   79.85    8.96
   4   3   7    2.86    2.24
  -4   3  -8   96.64    6.17
  -4  -3  -8   96.61    9.02
   4   3   8   90.90   10.62
  -4   3  -9   76.03   14.86
  -4  -3  -9   94.50   17.09
  -4  -3  -9  100.03    8.07
   4   3   9   96.00   11.28
  -4   3 -10  294.41   30.44
  -4  -3 -10  312.42   31.42
   4   3  10  355.46   22.49
  -4   3 -11   55.27   13.95
  -4  -3 -11   79.39   16.52
   4   3  11   71.10   10.94
  -4   3 -12  256.53   30.75
  -4  -3 -12  248.91   30.54
   4   3  12  244.08   20.43
  -4   3 -13   33.15   12.63
  -4  -3 -13   30.92   12.43
   4   3  13   12.86    5.79
  -4   3 -14  151.03   26.13
  -4  -3 -14  124.57   24.22
   4   3  14  118.67   15.40
  -4   3 -15    3.38    9.29
  -4  -3 -15    5.54    7.34
  -4   3 -16   22.53   12.20
  -4  -3 -16   12.96    9.97
   4   4 -17    0.33    8.88
   4  -4 -17   -9.46    8.74
   4   4 -16    0.42    6.66
   4  -4 -16  -18.01   10.04
   4   4 -15   19.44   11.10
   4  -4 -15    2.93    6.07
   4   4 -14  -14.83    8.76
   4  -4 -14   -1.30    5.67
   4   4 -13   22.95   10.38
   4  -4 -13   -4.57    6.91
   4   4 -12    7.05    6.46
   4  -4 -12   15.88    8.76
   4   4 -11   -1.31    5.49
   4  -4 -11    3.78    6.15
   4   4 -10    8.27    6.51
   4  -4 -10    7.89    6.68
   4   4  -9   16.31    8.92
   4  -4  -9   17.50    8.87
   4   4  -8    6.61    6.10
   4  -4  -8    3.39    4.00
   4   4  -7    9.90    6.41
   4  -4  -7    7.11    7.06
  -4  -4   7    3.00    3.11
   4   4  -6   10.99    7.59
   4  -4  -6   14.14    7.24
  -4  -4   6   20.33    6.95
   4  -4  -5    1.03    2.46
  -4  -4   5    5.51    4.55
  -4   4   5   -0.32    3.54
  -4  -4   4   19.25    6.12
   4  -4  -4   19.77    4.67
  -4   4   4   27.79    8.58
  -4   4   3   42.20    8.45
  -4  -4   3   33.09    7.78
   4  -4  -3   29.01    7.53
  -4  -4   3   23.94    6.83
   4   4  -3   40.21    8.56
  -4   4   3   33.37    7.61
  -4   4   3   34.71    4.06
  -4   4   3   39.26    8.72
   4  -4  -3   28.83    4.88
   4   4  -3   29.39    6.21
  -4  -4   3   23.83    5.88
   4  -4  -2  196.45   17.96
   4   4  -2  216.18   18.08
  -4  -4   2  213.60   18.00
  -4   4   2  214.24   18.07
  -4   4   2  204.71   18.47
   4   4  -2  217.79   17.18
  -4  -4   2  201.45   16.16
  -4   4   2  197.32    8.02
   4  -4  -2  184.30   11.12
  -4  -4   1   34.33    6.95
   4   4  -1   32.73    6.94
   4  -4  -1   35.14    7.07
  -4   4   1   27.81    6.23
   4  -4  -1   41.10    8.15
   4   4  -1   45.80    7.85
  -4  -4   1   51.36    7.80
  -4   4   1   51.77    9.62
  -4  -4   0   23.08    5.59
   4  -4   0   43.59    8.53
   4   4   0   26.60    6.87
  -4   4   0   25.94    6.02
   4  -4   0   35.52    7.61
   4   4   0   20.34    5.58
  -4   4   0   24.10    6.12
  -4   4  -1   17.70    5.39
   4  -4   1   28.98    7.03
  -4  -4  -1   30.86    7.02
   4   4   1   24.87    6.38
  -4   4  -1   39.09    7.86
  -4  -4  -1   31.53    7.03
   4  -4   1   27.01    6.42
  -4   4  -1   23.22    5.78
   4   4   1   27.63    6.27
   4  -4   2  101.13   12.88
  -4  -4  -2   77.95   11.54
  -4   4  -2   90.62   12.14
   4   4   2  104.92   13.22
   4  -4   2   81.90   11.54
  -4   4  -3    9.04    5.74
  -4  -4  -3   11.88    5.62
   4   4   3    4.00    4.16
   4  -4   3    1.52    4.52
   4   4   3    3.28    1.53
   4   4   4  360.52   25.67
   4  -4   4  355.17   25.83
   4   4   4  318.07   16.18
   4   4   5   42.27    6.52
   4   4   6   10.63    3.31
   4   4   7    1.98    2.38
  -4  -4  -7    2.56    2.50
  -4   4  -7    3.07    1.75
   4   4   7    4.62    2.74
  -4   4  -8    5.09    1.78
  -4  -4  -8   10.45    3.47
   4   4   8   11.00    4.48
  -4   4  -9   71.33   14.51
  -4  -4  -9   68.47   13.79
  -4  -4  -9   71.27    7.79
   4   4   9   67.95   10.01
  -4   4 -10   31.35   10.80
  -4  -4 -10   28.00   10.11
  -4  -4 -10   26.05    4.05
   4   4  10   21.25    6.07
  -4   4 -11  143.18   22.37
  -4  -4 -11  132.61   21.93
   4   4  11  140.44   15.21
  -4   4 -12    6.19    7.12
  -4  -4 -12    5.73    6.53
   4   4  12    5.45    5.70
  -4   4 -13  144.12   24.01
  -4  -4 -13  149.39   25.26
   4   4  13  133.54   16.20
  -4   4 -14    9.71    8.74
  -4  -4 -14   17.79   10.46
   4   4  14   10.04    6.22
  -4   4 -15   30.55   12.24
  -4  -4 -15   35.05   13.87
   4   4  15   24.05    7.29
  -4   4 -16    0.96    6.48
  -4  -4 -16  -26.52   12.88
   4  -5 -17  -10.45   10.10
   4   5 -16   -0.19    8.89
   4  -5 -16    4.83    7.12
   4   5 -15   15.08   10.97
   4  -5 -15   -8.62    7.42
   4   5 -14   55.72   15.79
   4  -5 -14   62.39   16.54
   4   5 -13    4.97    7.00
   4  -5 -13    3.16    6.05
   4   5 -12   58.12   14.58
   4  -5 -12   53.60   14.15
   4   5 -11   -1.84    4.06
   4  -5 -11    0.28    3.97
   4   5 -10   44.01   12.26
   4  -5 -10   24.59   10.15
   4  -5  -9   31.39    9.01
   4   5  -9    7.61    7.20
   4   5  -8  385.11   30.66
   4  -5  -8  379.37   31.26
  -4  -5   8  384.75   27.57
   4  -5  -7   25.10    8.41
   4   5  -7   32.25    8.84
  -4  -5   7   22.00    6.64
  -4  -5   6  550.37   30.09
   4   5  -6  533.62   33.27
   4  -5  -6  537.76   32.92
  -4   5   6  556.29   23.56
  -4   5   5   65.23    7.22
  -4  -5   5   79.56   11.40
  -4   5   5   46.66    9.89
  -4   5   5   69.40    8.17
   4  -5  -5   66.17    9.23
  -4   5   4  212.65   20.18
  -4  -5   4  267.73   19.11
  -4   5   4  249.41   12.76
  -4   5   4  238.11   13.33
   4  -5  -4  238.51   15.87
  -4  -5   3    1.78    1.75
  -4   5   3    0.18    2.48
  -4   5   3    1.50    2.32
   4   5  -3    2.19    3.43
   4  -5  -3    3.91    4.30
  -4  -5   3   -1.17    2.75
  -4   5   3    1.61    1.37
  -4   5   3    1.84    2.21
  -4   5   3    2.83    2.98
   4   5  -3    0.73    2.36
  -4  -5   3   -3.40    2.17
  -4   5   2 1755.43   51.09
   4   5  -2 1809.48   51.18
   4  -5  -2 1727.40   50.13
  -4  -5   2 1773.07   51.25
   4   5  -2 1617.90   45.44
  -4  -5   2 1656.69   45.59
  -4   5   2 1649.74   51.60
  -4   5   2 1689.50   49.85
  -4   5   2 1643.58   27.99
  -4  -5   1   36.05    7.50
   4   5  -1   37.37    7.78
  -4   5   1   40.66    7.50
   4  -5  -1   42.93    7.85
   4  -5  -1   47.41    9.14
  -4   5   1   35.90    7.81
   4   5  -1   39.36    7.31
   4   5   0  258.32   19.36
  -4   5   0  248.29   19.01
   4  -5   0  249.70   19.30
  -4  -5   0  279.95   20.27
  -4   5   0  249.79   19.24
   4   5   0  248.27   18.14
   4  -5   0  233.20   19.14
   4   5   1    3.97    3.36
  -4  -5  -1   12.18    4.16
  -4  -5  -1    1.51    2.94
  -4   5  -1    7.74    4.13
   4  -5   1    7.52    3.81
  -4   5  -1    1.90    3.48
   4  -5   1    2.40    2.04
  -4   5  -1   11.74    4.80
   4   5   1   10.91    4.74
  -4   5  -2  310.02   22.23
  -4  -5  -2  316.00   22.57
   4  -5   2  259.31   20.27
   4  -5   2  329.33   22.95
   4   5   2  298.89   21.73
  -4  -5  -3   15.26    6.27
   4   5   3   12.32    6.19
   4  -5   3    4.86    3.34
   4  -5   4  647.06   35.32
   4   5   4  647.20   23.67
   4   5   5   72.13    8.55
   4   5   6   28.38    6.21
  -4   5  -6   49.11    6.78
   4   5   7   46.32    7.74
  -4  -5  -7   57.45    8.42
  -4   5  -7   46.10    6.10
  -4   5  -7   55.29    6.39
  -4   5  -8  264.14   12.78
  -4  -5  -8  252.69   16.69
   4   5   8  258.84   19.45
   4   5   8  246.63   19.06
  -4   5  -8  269.06   15.57
  -4   5  -9   41.42   11.48
  -4  -5  -9   46.86   11.52
  -4  -5  -9   46.42    6.84
   4   5   9   52.36    9.35
  -4   5 -10  103.03   18.90
  -4  -5 -10  129.35   20.06
  -4  -5 -10  120.64    9.91
   4   5  10  111.79   13.85
  -4   5 -11   42.17   12.86
  -4  -5 -11   32.99   12.74
   4   5  11   36.99    8.24
  -4   5 -12  177.43   25.49
  -4  -5 -12  162.40   25.16
   4   5  12  145.51   16.54
  -4  -5 -13   18.40   12.00
  -4   5 -13   17.20    8.58
   4   5  13   14.38    5.80
  -4   5 -14   97.36   20.72
  -4  -5 -14  111.62   23.23
   4   5  14  105.90   14.88
  -4   5 -15    3.37    7.27
  -4  -5 -15   -3.39    6.29
   4   5  15    5.42    5.25
  -4   5 -16   15.02    9.80
  -4  -5 -16    9.10   10.86
   4   5  16    8.64    5.16
   4   6 -16  -12.40   12.05
   4  -6 -16   25.29   14.43
   4   6 -15   -5.33    8.21
   4  -6 -15  -12.69   10.52
   4   6 -14    2.83    6.61
   4  -6 -14   -7.65    6.42
   4   6 -13    2.66    4.87
   4  -6 -13   -1.01    4.82
   4   6 -12   -3.59    5.17
   4  -6 -12   -1.64    6.01
   4   6 -11   12.17    7.74
   4  -6 -11    6.02    7.16
   4   6 -10   15.31    8.82
   4  -6 -10    1.66    4.30
   4   6  -9   23.89    8.94
   4  -6  -9   16.71    7.37
   4  -6  -8   36.26   11.29
   4   6  -8   41.55   11.05
  -4  -6   8   22.61    7.39
  -4   6   8   31.16    7.28
   4   6  -7   12.83    7.00
   4  -6  -7   13.12    7.53
  -4  -6   7   10.33    5.42
  -4   6   7   20.30    5.59
  -4  -6   6  133.21   15.06
  -4   6   6  111.02   10.81
   4  -6  -6  148.68   17.91
  -4   6   6  132.48   12.12
  -4   6   5   69.37    7.78
  -4  -6   5   71.76   10.33
  -4   6   5   70.08    8.30
  -4   6   5   75.78   12.88
  -4   6   4    8.06    2.65
  -4   6   4    3.25    2.03
  -4   6   4   10.54    5.98
  -4  -6   4    6.83    4.07
  -4  -6   3   24.55    6.54
  -4   6   3   38.87    8.09
  -4   6   3   30.24    7.42
  -4  -6   3   26.75    6.79
  -4   6   3   17.07    3.47
  -4   6   3   38.87    8.89
   4   6  -3   21.66    5.29
  -4   6   3   23.09    4.21
  -4  -6   3   19.22    5.16
  -4  -6   2   39.68    8.16
   4  -6  -2   49.18    9.32
   4   6  -2   40.36    7.73
  -4   6   2   40.89    8.31
  -4  -6   2   50.56    9.01
  -4   6   2   52.18    8.94
  -4   6   2   37.12    8.85
   4   6  -2   54.53    8.65
  -4  -6   2   40.98    7.52
  -4   6   2   48.61    5.27
   4  -6  -1   32.45    7.11
   4   6  -1   20.18    5.36
  -4   6   1   21.30    6.12
  -4  -6   1   16.19    5.13
  -4   6   1   39.11    4.13
   4   6  -1   36.90    6.79
  -4   6   1   39.39    8.71
  -4   6   0   78.50   10.80
   4  -6   0   79.16   10.76
  -4  -6   0   82.85   11.29
   4   6   0   64.91   10.44
   4  -6   0   65.27   10.24
  -4   6   0   68.92    4.29
  -4   6   0   67.66   10.44
   4   6   0   72.06    9.86
   4  -6   1   48.76    8.66
  -4  -6  -1   60.72    9.68
  -4  -6  -1   48.05    8.44
  -4   6  -1   64.44   10.02
  -4   6  -1   48.37    8.97
   4   6   1   52.98    8.87
   4  -6   1   73.54   10.87
   4   6   1   63.74    9.50
  -4   6  -1   74.18   10.84
  -4  -6  -2   17.62    6.54
  -4   6  -2    5.57    3.76
   4  -6   2   17.47    5.39
   4   6   2    8.54    4.25
   4  -6   2    7.68    3.95
   4  -6   3  108.25   14.38
   4   6   3  112.62   14.01
   4  -6   4   22.38    7.63
   4   6   4   33.51    7.95
   4   6   4   31.29    5.78
  -4   6  -4   31.35    2.75
   4   6   5  269.89   16.94
  -4   6  -5  261.28   16.90
  -4   6  -5  266.53   10.15
   4   6   6    9.96    4.55
  -4  -6  -6    6.53    3.77
  -4   6  -6   14.68    4.22
  -4   6  -6    8.85    2.28
   4   6   7   71.32    9.84
  -4   6  -7   98.44    9.41
  -4  -6  -7   76.74   10.19
  -4   6  -7   80.41    7.57
  -4   6  -8   10.89    5.85
   4   6   8    6.20    3.52
  -4   6  -8    3.71    1.91
  -4  -6  -8    2.68    2.04
  -4   6  -8    5.89    2.70
   4   6   8    5.09    3.46
  -4  -6  -9  111.39   17.82
  -4   6  -9  108.50   17.60
  -4  -6  -9  119.95   11.92
   4   6   9  131.96   14.92
  -4   6  -9  139.69   12.15
   4   6   9  115.78   14.00
  -4   6 -10   12.30    6.87
  -4  -6 -10   24.94    9.25
  -4  -6 -10    7.06    2.88
   4   6  10   11.48    4.97
  -4  -6 -11   22.28   10.41
  -4   6 -11   30.45   10.12
   4   6  11   18.18    6.37
  -4   6 -12   14.42    7.39
  -4  -6 -12   15.06    9.04
   4   6  12   23.34    6.77
  -4  -6 -13   41.96   13.79
  -4   6 -13   39.00   13.96
   4   6  13   46.20   10.45
  -4   6 -14   30.07   10.83
  -4  -6 -14   37.02   13.33
   4   6  14   38.67    9.62
  -4   6 -15   13.85    9.23
  -4  -6 -15   23.54   12.19
   4   6  15    5.22    3.02
  -4   6 -16   15.73   10.24
  -4  -6 -16   -2.51    7.25
   4   6  16    4.43    5.13
   4   6  17   13.88    6.81
   4   7 -16   -0.96    5.86
   4  -7 -16   -0.68    5.06
   4   7 -15   20.27   10.46
   4  -7 -15   -4.47    5.56
   4   7 -14    7.78    9.42
   4  -7 -14   -3.51    5.46
   4   7 -13   49.21   14.59
   4  -7 -13   37.06   12.82
   4   7 -12    4.17    4.50
   4  -7 -12   11.39    5.06
   4   7 -11   33.76   10.86
   4  -7 -11   30.15   10.65
   4   7 -10   -1.73    5.55
   4  -7 -10   -4.44    7.46
  -4   7  10    0.31    2.80
   4   7  -9   77.20   14.88
   4  -7  -9   86.74   15.78
  -4  -7   9   71.06   12.90
  -4   7   9   86.63   11.85
   4   7  -8   56.92   12.27
   4  -7  -8   45.05   11.33
  -4  -7   8   43.40    9.25
  -4   7   8   63.03    9.96
  -4  -7   7  453.68   27.88
  -4   7   7  519.39   25.27
  -4   7   7  441.25   23.78
   4  -7  -7  469.68   32.51
   4   7  -7  475.40   32.59
  -4   7   6   38.48    6.59
  -4  -7   6   33.84    7.75
  -4   7   6   57.98    8.45
  -4  -7   5  321.69   21.07
  -4   7   5  352.32   26.99
  -4   7   5  332.74   17.32
  -4   7   5  335.01   17.98
  -4   7   4   81.98    7.86
  -4  -7   4   87.53   10.75
  -4   7   4   94.25   14.07
  -4   7   4   83.27    8.40
  -4  -7   3  383.50   24.72
  -4  -7   3  358.00   20.84
  -4   7   3  387.56   26.82
  -4  -7   3  371.84   24.58
  -4   7   3  394.39   24.82
   4   7  -3  342.76   20.62
  -4   7   3  369.99   16.21
  -4  -7   2   26.74    6.70
   4  -7  -2   32.93    7.77
  -4   7   2   36.34    7.71
   4   7  -2   38.14    7.55
  -4   7   2   50.36    8.68
  -4  -7   2   39.11    7.85
  -4   7   2   58.92   10.09
   4   7  -2   54.74    8.35
  -4  -7   2   35.73    6.66
  -4   7   2   43.17    5.25
  -4   7   1  197.45   17.31
   4  -7  -1  171.87   15.90
   4   7  -1  163.34   15.36
  -4  -7   1  162.40   15.54
  -4   7   1  192.19   17.69
   4   7  -1  174.54   14.76
  -4   7   1  162.13    8.80
   4   7   0   34.72    7.21
  -4  -7   0   34.41    7.48
  -4   7   0   43.89    8.21
   4  -7   0   32.43    7.42
  -4  -7   0   37.97    8.18
  -4   7   0   35.49    7.78
  -4   7   0   25.65    3.09
   4   7   0   22.53    5.61
  -4   7   0   24.17    6.89
  -4   7  -1    5.72    4.12
   4   7   1    4.57    3.48
   4  -7   1   -0.65    2.37
  -4  -7  -1    6.69    4.33
  -4  -7  -1    2.70    3.21
  -4   7  -1    2.54    1.00
   4  -7   1   -1.07    3.41
   4   7   1    7.73    3.69
  -4   7  -1    7.68    4.47
  -4  -7  -2    4.96    4.19
   4   7   2    5.03    3.98
  -4   7  -2    4.81    5.14
   4  -7   2    1.14    3.83
   4   7   3  713.63   34.81
   4  -7   3  693.74   34.44
   4  -7   4  111.86   14.78
   4   7   4  141.06   16.07
  -4   7  -4  120.88   12.49
  -4   7  -4  121.37    5.60
   4   7   5  307.76   18.76
  -4   7  -5  318.41   19.56
  -4   7  -5  321.18   11.20
   4   7   6  156.40   14.09
  -4   7  -6  154.92   13.24
  -4  -7  -6  153.17   15.00
  -4   7  -6  167.28    9.48
  -4  -7  -7   80.66   10.98
  -4   7  -7   81.63    9.19
   4   7   7   61.76    9.40
  -4   7  -7   62.06    6.64
  -4   7  -8    4.71    5.80
  -4  -7  -8   13.45    7.34
  -4  -7  -8    9.46    3.99
  -4   7  -8   17.71    4.11
   4   7   8   16.86    5.79
  -4   7  -8   16.33    3.90
  -4   7  -9  172.38   22.08
  -4  -7  -9  176.35   23.11
  -4  -7  -9  158.33   14.60
   4   7   9  179.17   17.71
  -4   7  -9  183.92   13.81
   4   7   9  174.52   17.83
  -4   7 -10    5.50    7.09
  -4  -7 -10   -0.62    4.30
  -4  -7 -10    4.14    3.66
   4   7  10    1.80    4.79
  -4   7 -11   67.02   15.16
  -4  -7 -11   60.73   15.38
  -4  -7 -11   56.94    7.79
   4   7  11   41.49    9.51
  -4   7 -12   12.48    7.89
  -4  -7 -12   14.65    8.09
   4   7  12    2.63    4.16
  -4   7 -13   78.77   17.95
  -4  -7 -13   88.18   18.95
   4   7  13   81.95   13.64
  -4   7 -14   35.40   12.90
  -4  -7 -14   32.38   12.82
   4   7  14   15.46    7.37
  -4   7 -15   47.13   15.69
  -4  -7 -15   22.49   11.04
   4   7  15   18.60    7.50
  -4   7 -16   -1.33    4.91
  -4  -7 -16    6.66    8.58
   4   7  16   -5.22    4.39
   4   7  17   28.50    9.28
   4   8 -16   -1.46    7.93
   4  -8 -16   12.35   10.36
   4   8 -15    2.32    4.56
   4  -8 -15   11.20    7.82
   4   8 -14   -3.19    7.16
   4  -8 -14   18.30    6.80
   4   8 -13   23.05   10.45
   4  -8 -13   20.91   10.60
   4   8 -12   -1.09    4.99
   4  -8 -12   -3.98    5.81
   4   8 -11    8.30    6.21
   4  -8 -11   -2.00    5.55
  -4   8  11   18.45    7.16
   4   8 -10    1.98    3.52
   4  -8 -10   -2.09    5.80
  -4  -8  10    1.41    4.12
  -4   8  10   -3.02    3.33
   4   8  -9   17.95    8.05
   4  -8  -9   10.76    6.95
  -4   8   9   23.95    6.80
  -4  -8   9    8.55    4.61
   4   8  -8   12.22    6.40
   4  -8  -8    7.67    5.87
  -4   8   8    4.66    3.47
  -4   8   8   13.79    5.45
  -4  -8   8    6.63    4.10
   4   8  -7    2.01    4.54
   4  -8  -7    3.75    5.38
  -4   8   7   10.24    4.41
  -4   8   7    8.18    5.00
  -4  -8   7    3.77    3.62
  -4   8   6   34.85    6.27
  -4  -8   6   26.13    6.85
  -4   8   6   45.85    7.69
  -4   8   5    5.62    2.73
  -4   8   5   14.31    4.37
  -4   8   5   16.45    7.59
  -4  -8   5    3.06    2.71
  -4   8   4    2.05    2.08
  -4   8   4    8.38    6.29
  -4   8   4    1.37    2.40
  -4  -8   4    1.16    2.67
  -4   8   3    3.96    3.91
  -4  -8   3    4.81    3.68
  -4  -8   3    3.62    4.17
  -4   8   3    5.42    3.81
   4   8  -3    2.06    2.35
  -4   8   3    2.06    2.15
  -4  -8   3   -0.21    2.16
  -4   8   3    1.19    2.74
  -4  -8   2    5.61    3.93
   4  -8  -2    7.77    3.86
   4   8  -2   -0.73    4.06
  -4   8   2   11.19    5.77
  -4  -8   2    1.77    2.41
  -4   8   2    0.64    2.19
  -4   8   2    2.23    1.94
   4   8  -2   -1.54    1.88
  -4   8   2    2.00    3.69
  -4  -8   1    5.71    2.64
   4  -8  -1    6.44    4.71
   4   8  -1   11.53    5.14
  -4   8   1    3.05    2.23
  -4   8   1   11.18    2.72
  -4   8   1   10.59    5.29
   4   8  -1    7.10    3.41
  -4   8   0   97.98   12.02
  -4  -8   0  118.12   13.43
   4   8   0  121.39   13.24
  -4  -8   0   93.70   12.05
   4  -8   0   92.74   11.86
  -4   8   0   88.58   11.81
   4   8   0   91.93   10.85
  -4   8   0  113.74   13.60
  -4   8   0  104.01    6.95
  -4   8  -1   89.48   11.92
  -4  -8  -1   79.74   11.50
   4  -8   1   79.64   11.13
   4   8   1   97.04   12.07
   4   8   1  110.61   12.72
  -4   8  -1   89.41   12.12
   4   8   2   19.37    5.64
  -4  -8  -2   13.67    5.82
   4  -8   2   23.04    6.96
  -4   8  -2   19.20    6.59
   4   8   3  246.41   20.48
   4  -8   3  244.55   20.56
  -4   8  -3  247.97   19.06
   4  -8   4   34.16    8.89
   4   8   4   23.27    6.85
  -4   8  -4   44.14    7.94
   4  -8   5    9.09    5.47
   4   8   5    6.30    3.39
  -4  -8  -5    4.39    3.50
   4   8   5    7.67    4.71
  -4   8  -5    6.58    3.23
  -4   8  -5    6.63    1.93
   4   8   6   68.17    9.77
  -4  -8  -6   50.99    9.40
  -4   8  -6   69.49    9.50
  -4   8  -6   64.18    5.95
  -4   8  -7   38.21    6.84
  -4  -8  -7   38.98    8.44
   4   8   7   32.21    6.77
  -4   8  -7   34.27    4.90
  -4   8  -8    0.06    6.00
  -4  -8  -8    6.69    4.57
  -4   8  -8    5.28    3.04
   4   8   8   -0.55    3.89
  -4   8  -8   -1.03    1.31
  -4   8  -9   80.35   15.37
  -4  -8  -9   94.25   17.09
  -4  -8  -9   64.18    9.96
   4   8   9   57.81   10.88
   4   8   9   75.55   12.17
  -4   8 -10   98.25   17.52
  -4  -8 -10  113.42   19.28
   4   8  10   95.81   13.87
  -4  -8 -10  123.19   13.23
   4   8  10  108.42   14.84
  -4   8 -11   11.02    7.07
  -4  -8 -11   14.45    8.40
  -4  -8 -11    9.88    3.61
   4   8  11    4.85    3.65
  -4   8 -12   64.06   15.62
  -4  -8 -12   49.97   14.94
   4   8  12   46.23   10.57
  -4   8 -13   -3.47    7.51
  -4  -8 -13    9.51    8.24
   4   8  13   -0.62    3.80
  -4   8 -14    9.76    7.87
  -4  -8 -14   21.72   11.53
   4   8  14    8.48    6.02
  -4   8 -15   -0.15    7.52
  -4  -8 -15    6.53    7.92
   4   8  15    7.17    5.89
  -4   8 -16   45.84   16.61
  -4  -8 -16   39.73   15.30
   4   8  16   44.22   11.37
   4   8  17    0.07    3.78
   4   9 -16    1.00    7.13
   4  -9 -16   -6.89    9.87
   4   9 -15   20.04    9.92
   4  -9 -15   28.06   12.85
   4   9 -14    5.96    4.75
   4  -9 -14   -6.23    5.16
   4   9 -13   27.59   10.12
   4  -9 -13   51.72   15.36
   4   9 -12   -2.47    6.70
   4  -9 -12    2.12    5.79
  -4   9  12    5.63    4.32
   4   9 -11   49.79   13.10
   4  -9 -11   34.82   11.93
  -4  -9  11   38.74   10.46
  -4   9  11   31.99    8.82
   4   9 -10    2.85    5.96
   4  -9 -10    1.67    4.70
  -4   9  10    6.93    4.62
  -4  -9  10    3.30    3.74
   4   9  -9   69.10   13.99
   4  -9  -9   66.55   13.76
  -4   9   9   36.84    8.26
  -4  -9   9   78.56   12.52
  -4   9   9   68.55   10.75
   4   9  -8   -1.71    4.96
   4  -9  -8   -0.86    4.44
  -4   9   8   -0.92    2.74
  -4   9   8    5.71    3.69
  -4  -9   8   -2.03    3.17
  -4  -9   7  221.79   18.46
  -4   9   7  204.18   16.54
   4   9  -7  242.68   23.45
   4  -9  -7  218.83   22.25
  -4   9   7  216.50   17.17
  -4   9   6   21.29    5.30
  -4  -9   6   27.14    6.46
  -4   9   6   23.55    6.34
  -4   9   6   20.77    7.85
  -4   9   5  237.30   15.76
  -4   9   5  222.72   22.28
  -4  -9   5  232.84   17.16
  -4   9   5  251.93   16.57
  -4   9   4    3.96    5.38
  -4  -9   4    2.25    2.22
  -4   9   4    4.62    2.35
  -4  -9   3  302.95   22.30
  -4   9   3  265.48   20.64
  -4   9   3  298.66   23.86
  -4  -9   3  292.33   18.23
   4   9  -3  292.05   18.46
  -4   9   3  307.41   21.72
  -4   9   3  313.15   16.40
   4   9  -2   30.95    6.70
  -4  -9   2   42.85    8.04
   4  -9  -2   47.69    8.70
  -4   9   2   54.12    8.91
  -4  -9   2   39.64    7.89
  -4   9   2   41.89    7.61
  -4   9   2   44.23    9.71
  -4   9   2   47.12    6.08
   4   9  -2   45.24    7.44
  -4   9   1  237.82   18.79
   4   9  -1  228.94   18.36
   4  -9  -1  236.50   18.65
  -4  -9   1  253.22   19.57
  -4   9   1  245.15   20.28
   4   9  -1  233.88   16.90
  -4   9   1  246.65   12.85
  -4   9   0   48.69    8.69
   4  -9   0   47.01    8.40
   4   9   0   40.89    7.90
  -4  -9   0   34.46    7.37
  -4   9   0   55.35    9.48
  -4  -9   0   48.42    9.13
  -4   9   0   49.59    8.84
   4   9   0   53.19    8.53
  -4   9  -1  408.71   25.06
  -4  -9  -1  388.69   24.65
   4  -9   1  381.73   23.97
   4   9   1  411.19   24.66
   4   9   1  395.52   23.44
  -4   9  -1  392.14   24.90
  -4   9  -2    9.77    5.73
   4  -9   2    2.40    3.89
   4   9   2   13.80    5.47
  -4  -9  -2    9.76    4.46
   4  -9   3  958.33   40.46
   4   9   3  964.43   40.56
   4  -9   4  109.22   14.34
   4   9   4  112.64   14.65
   4   9   5  826.16   40.29
   4  -9   5  874.72   42.12
  -4   9  -5  836.08   35.11
  -4  -9  -5  817.63   38.36
  -4   9  -6   15.86    5.23
   4   9   6   14.71    5.28
  -4  -9  -6   13.68    4.99
  -4   9  -6   11.65    2.87
   4   9   7  171.71   16.40
  -4   9  -7  159.80   14.62
  -4  -9  -7  150.83   16.35
  -4   9  -7  158.88   10.65
  -4   9  -8  250.94   25.05
  -4  -9  -8  206.48   23.55
  -4  -9  -8  229.64   20.52
  -4   9  -8  224.87   16.30
   4   9   8  249.03   20.74
  -4   9  -8  219.76   13.84
  -4   9  -9  245.66   26.13
  -4  -9  -9  258.85   27.37
  -4  -9  -9  273.34   21.60
   4   9   9  275.51   22.66
  -4   9 -10   64.37   14.71
  -4  -9 -10   50.74   12.83
   4   9  10   50.86    9.99
  -4  -9 -10   50.52    9.03
   4   9  10   44.89    9.75
  -4   9 -11   80.16   16.63
  -4  -9 -11   63.98   15.69
   4   9  11   78.92   13.56
  -4  -9 -11   68.12   10.09
   4   9  11   74.91   13.26
  -4   9 -12   18.38    9.44
  -4  -9 -12   17.59    9.72
   4   9  12   22.75    7.50
  -4   9 -13   72.91   17.06
  -4  -9 -13   71.06   16.96
   4   9  13   61.49   12.35
  -4   9 -14   -6.87    5.13
   4   9  14    1.87    3.99
  -4   9 -15   34.68   14.03
  -4  -9 -15   63.18   18.36
   4   9  15   22.63    9.19
  -4   9 -16   -1.50    5.41
  -4  -9 -16   -5.18    8.27
   4   9  16   13.60    8.08
   4   9  17    7.71    6.87
   4  10 -16    0.16    8.09
   4 -10 -16   10.22   11.71
   4  10 -15   -0.08    5.90
   4 -10 -15    3.67    7.88
   4  10 -14   -3.08    5.82
   4 -10 -14   -4.21    7.05
   4  10 -13   -4.92    7.38
   4 -10 -13    3.43    8.33
  -4  10  13    8.20    6.02
   4  10 -12   24.36    9.84
   4 -10 -12    9.88    6.96
  -4 -10  12   12.40    6.88
  -4  10  12   15.74    5.92
   4  10 -11    0.99    5.07
  -4  10  11    6.18    4.48
  -4 -10  11    4.32    3.76
   4  10 -10   -3.16    5.07
   4 -10 -10   -3.52    3.91
  -4  10  10   -0.48    3.32
  -4  10  10   -3.44    2.92
  -4 -10  10    1.18    3.13
   4 -10  -9    1.21    4.73
   4  10  -9    7.23    5.10
  -4  10   9    3.43    3.72
  -4 -10   9   14.32    5.81
  -4  10   9   10.12    5.18
   4 -10  -8    3.20    3.84
   4  10  -8   10.30    5.95
  -4  10   8    4.66    3.03
  -4 -10   8   11.02    4.52
  -4  10   8   13.89    5.27
  -4  10   7   -3.24    2.81
  -4 -10   7    4.65    3.52
  -4  10   7    7.65    4.13
  -4  10   6    2.39    2.61
  -4  10   6    5.09    3.97
  -4  10   6    9.56    6.55
  -4 -10   6   -2.24    3.06
  -4  10   5   -0.29    3.38
  -4  10   5    8.86    5.52
  -4  10   5   -0.02    2.52
  -4 -10   5    1.94    2.52
  -4  10   4    4.36    5.55
  -4  10   4   12.50    4.01
  -4 -10   4    4.43    1.99
  -4 -10   3   28.71    7.03
  -4  10   3   52.48    9.36
  -4  10   3   40.44    8.24
  -4  10   3   38.61    6.48
  -4  10   3   48.64    9.95
  -4  10   2    9.17    3.22
   4  10  -2   16.05    4.95
   4 -10  -2    8.63    4.47
  -4 -10   2    4.77    3.52
  -4 -10   2   11.91    4.67
  -4  10   2   12.37    4.95
  -4  10   2   15.26    6.57
   4  10  -2   11.75    3.98
  -4  10   2   12.46    3.78
  -4 -10   1    2.49    2.15
   4  10  -1    1.03    2.19
   4 -10  -1   -1.57    2.73
  -4  10   1    2.30    2.79
   4  10  -1    5.98    3.31
  -4  10   1    4.85    5.62
  -4  10   0  154.90   15.49
  -4 -10   0  150.85   15.18
   4 -10   0  149.92   14.94
   4  10   0  138.12   14.07
  -4 -10   0  140.23   14.57
  -4  10   0  140.08   14.69
   4  10   0  155.15   14.22
  -4  10   0  136.53   15.00
   4  10   1   15.71    5.19
   4 -10   1   11.08    5.24
  -4 -10  -1   13.49    5.17
  -4  10  -1   18.94    5.25
   4  10   1   26.97    6.24
  -4  10  -1   32.19    7.68
  -4  10  -2  302.89   21.93
  -4 -10  -2  281.18   21.38
   4  10   2  307.42   22.01
   4 -10   2  300.20   21.97
   4 -10   3   19.92    7.42
   4  10   3   22.40    6.17
   4 -10   4  229.57   20.76
   4  10   4  235.67   20.88
  -4 -10  -4  266.93   22.68
   4  10   5   19.26    6.04
   4 -10   5   11.71    5.50
  -4 -10  -6   26.57    7.62
   4  10   6   39.70    8.38
  -4  10  -7  435.10   31.60
   4  10   7  444.37   27.22
  -4  10  -7  412.23   24.63
  -4 -10  -7  413.93   28.30
  -4  10  -7  472.31   18.75
  -4  10  -8   82.11   14.79
  -4 -10  -8   69.98   13.15
  -4 -10  -8   67.89   11.59
  -4  10  -8   77.31   10.16
   4  10   8   69.10   11.30
  -4  10  -8   83.23    8.67
  -4  10  -9    6.10    4.91
  -4 -10  -9    1.30    3.65
  -4 -10  -9   17.72    6.01
   4  10   9   17.24    5.92
  -4 -10 -10    2.42    4.20
  -4  10 -10    1.72    3.51
   4  10  10   -6.97    5.81
  -4 -10 -10   -0.49    2.26
   4  10  10   -7.81    5.76
  -4  10 -11   92.43   17.27
  -4 -10 -11   72.44   15.74
   4  10  11   80.73   13.86
  -4 -10 -11   76.16   11.22
   4  10  11  105.27   15.80
  -4 -10 -12   -0.75    4.43
   4  10  12    5.24    3.90
   4  10  12    5.22    3.84
  -4 -10 -13   -3.83    4.87
   4  10  13   -0.85    3.63
  -4  10 -14   44.63   14.61
  -4 -10 -14   38.47   13.82
   4  10  14   42.36   11.09
  -4  10 -15    8.82    6.39
  -4 -10 -15   13.87    7.62
   4  10  15   14.85    8.17
  -4  10 -16   -0.87    8.05
  -4 -10 -16   -2.73    8.13
   4  10  16    5.78    5.94
   4  11 -16   38.21   14.78
   4 -11 -16   -4.00    6.50
   4  11 -15   18.97    9.56
   4 -11 -15   10.56    8.82
   4  11 -14   13.75    9.09
   4 -11 -14   45.17   16.15
  -4  11  14   57.14   13.35
   4 -11 -13   -3.65    5.60
  -4  11  13   -1.96    6.22
   4  11 -12   51.32   15.19
   4 -11 -12   52.43   15.07
  -4 -11  12   35.34   10.01
  -4  11  12   37.44    9.93
   4  11 -11    6.07    6.70
   4 -11 -11   19.41   10.29
  -4  11  11   12.05    5.83
  -4 -11  11    4.38    5.65
   4  11 -10   23.15    9.29
   4 -11 -10   12.25    7.59
  -4  11  10   24.94    7.44
  -4  11  10   36.50    8.88
  -4 -11  10   33.60    8.38
   4  11  -9   24.04    9.46
   4 -11  -9   17.62    8.08
  -4  11   9    7.89    4.87
  -4 -11   9   12.66    5.59
  -4  11   9   14.42    6.21
   4 -11  -8   67.98   14.42
   4  11  -8   61.06   12.35
  -4  11   8   61.08    9.99
  -4 -11   8   47.97    8.73
  -4  11   8   59.27   10.27
  -4  11   7    3.34    3.87
  -4  11   7    1.74    2.87
  -4 -11   7    3.73    2.41
  -4  11   6   96.11   11.40
  -4 -11   6   79.76   10.01
  -4  11   6  104.47   16.38
  -4  11   6   91.33   11.32
  -4  11   5   15.05    7.41
  -4 -11   5   12.71    3.84
  -4  11   5   14.14    4.79
  -4  11   4   50.39    7.86
  -4  11   4   58.67   11.45
  -4 -11   3  149.05   15.61
  -4  11   3  160.19   15.94
  -4  11   3  149.71   17.53
  -4  11   3  141.30   12.23
  -4  11   3  156.46   15.50
  -4  11   2  253.53   19.84
  -4 -11   2  289.46   21.12
   4  11  -2  287.59   17.81
  -4  11   2  280.99   22.97
  -4 -11   2  288.65   21.08
  -4  11   2  288.52   20.54
   4  11  -1  242.92   18.62
   4 -11  -1  257.69   19.39
  -4  11   1  252.81   19.57
  -4 -11   1  246.88   19.38
  -4  11   1  283.61   22.63
   4  11  -1  286.42   18.36
  -4  11   1  272.34   19.42
  -4  11   0  472.09   26.54
  -4 -11   0  452.62   26.15
   4  11   0  420.37   23.33
  -4  11   0  474.06   28.25
  -4  11   0  428.46   25.55
   4  11   0  461.57   25.78
  -4 -11   0  452.72   26.34
   4 -11   0  434.49   25.01
  -4  11  -1  160.74   15.79
  -4 -11  -1  159.20   15.87
   4 -11   1  169.14   15.93
   4  11   1  162.54   15.43
   4  11   1  154.30   14.69
  -4  11  -1  145.73   15.72
   4 -11   2  696.04   33.31
   4  11   2  711.98   33.66
   4 -11   3  370.71   25.13
   4  11   3  337.04   23.91
  -4 -11  -3  374.12   28.20
   4  11   4  873.97   39.83
   4 -11   4  868.65   40.14
  -4 -11  -4  885.67   43.28
   4  11   5  140.00   16.57
   4 -11   5  130.45   16.33
  -4 -11  -5  154.68   18.18
   4 -11   6  240.65   23.06
   4  11   6  245.25   22.93
  -4 -11  -6  230.38   21.97
  -4 -11  -7  163.25   20.22
  -4  11  -7  163.50   19.99
   4  11   7  137.48   15.48
  -4 -11  -7  169.82   19.10
  -4  11  -7  166.03   11.52
  -4 -11  -8  253.59   26.02
  -4  11  -8  286.67   27.09
   4  11   8  307.44   23.80
  -4 -11  -8  281.61   24.19
  -4  11  -9    7.16    4.76
  -4 -11  -9   12.47    7.57
  -4 -11  -9   14.33    6.03
   4  11   9    8.73    5.31
  -4  11 -10  128.93   19.78
  -4 -11 -10  119.78   19.14
   4  11  10  134.47   17.01
  -4 -11 -10  117.70   15.37
  -4  11 -11   26.28    9.63
  -4 -11 -11   20.28    9.40
   4  11  11   27.01    8.85
  -4 -11 -11   31.15    8.10
   4  11  11   33.33    9.32
  -4  11 -12   28.79   10.61
  -4 -11 -12   55.94   14.28
   4  11  12   69.12   13.75
   4  11  12   58.39   12.15
  -4  11 -13   96.61   19.65
  -4 -11 -13   68.43   17.16
   4  11  13   38.73   10.57
  -4  11 -14   58.61   16.46
  -4 -11 -14   42.17   13.79
   4  11  14   70.31   14.08
  -4  11 -15    0.44    6.04
  -4 -11 -15    5.37    5.13
   4  11  15   -0.09    5.27
  -4 -11 -16  -10.62    9.05
  -4  11 -16   -3.19    6.15
   4  11  16   -2.97    4.43
   4  12 -16    4.62    6.05
   4 -12 -16    3.77    4.88
   4  12 -15    0.43    7.19
   4 -12 -15   -5.82    6.60
  -4  12  15    8.59    6.32
   4  12 -14   -1.49    5.68
  -4  12  14    9.00    6.88
   4  12 -13    4.42    6.70
   4 -12 -13   12.52    7.81
  -4  12  13    3.45    5.33
   4 -12 -12   -2.04    5.73
   4  12 -12   -2.86    5.72
  -4  12  12   -0.08    4.27
   4  12 -11   -1.57    4.71
   4 -12 -11    6.28    7.73
  -4  12  11    1.13    3.36
  -4  12  11   -0.37    4.50
   4  12 -10    3.58    4.50
   4 -12 -10   -2.05    5.72
  -4  12  10   -2.24    4.74
  -4 -12  10   -0.01    3.01
  -4  12  10    6.30    4.59
   4 -12  -9    5.51    6.81
   4  12  -9    8.73    5.38
  -4  12   9    3.71    3.93
  -4 -12   9    0.24    2.13
  -4  12   9   14.66    6.44
   4 -12  -8   27.61    9.50
  -4  12   8   20.62    6.51
  -4 -12   8   14.32    4.91
  -4  12   8   18.38    6.22
  -4  12   7    2.02    2.41
  -4  12   7    1.64    2.65
  -4 -12   7   -0.42    2.21
  -4  12   6   21.63    6.43
  -4  12   6   19.27    8.12
  -4  12   6   12.90    5.28
  -4 -12   6    7.34    3.94
  -4  12   5    2.48    3.30
  -4  12   5   -0.50    3.19
  -4 -12   5    1.03    2.02
  -4  12   4   13.69    6.28
  -4  12   4   17.35    4.91
  -4  12   3    9.09    4.65
  -4 -12   3    7.95    3.79
  -4 -12   3   10.31    4.73
  -4  12   3   12.82    4.28
  -4  12   3   22.50    7.11
  -4  12   3   13.03    4.32
  -4 -12   2   66.41   10.16
  -4  12   2   42.78    8.01
  -4 -12   2   51.71    9.17
  -4  12   2   38.20    7.62
  -4  12   2   38.47    9.78
   4  12  -2   44.50    7.04
  -4  12   1   40.22    7.92
   4  12  -1   37.91    7.56
  -4 -12   1   45.10    8.39
  -4 -12   1   37.00    7.51
  -4  12   1   53.92    9.24
   4 -12  -1   37.02    7.42
  -4  12   1   41.76    7.67
  -4 -12   1   53.66    8.79
  -4  12   1   47.76    9.83
   4  12  -1   30.94    6.17
   4 -12   0   -3.15    3.38
  -4  12   0    3.28    3.64
   4  12   0   -3.08    3.40
  -4 -12   0    0.22    3.00
   4  12   0    0.92    2.62
  -4  12   0    1.47    4.33
   4  12   1    5.59    3.66
  -4 -12  -1    8.78    4.41
   4 -12   1    4.12    3.70
  -4  12  -1    2.52    3.06
   4  12   1    7.58    3.63
  -4  12  -1    7.83    4.42
  -4 -12  -2    8.06    6.45
   4 -12   2   23.08    6.73
   4  12   2    7.52    5.80
  -4 -12  -3   99.85   15.81
   4  12   3   79.03   11.52
   4 -12   3   81.69   11.81
  -4 -12  -4  126.33   16.92
   4 -12   4  102.19   14.30
   4  12   4   88.25   13.53
  -4 -12  -5   34.33    9.28
   4 -12   5   38.20    8.90
   4  12   5   28.20    7.65
  -4 -12  -6   -0.97    3.46
   4 -12   6    1.89    3.42
   4  12   6    2.53    3.22
  -4  12  -7   14.43    6.62
  -4 -12  -7   23.02    8.49
  -4 -12  -7   12.78    6.66
   4  12   7    7.45    3.04
  -4  12  -8  137.03   19.18
  -4 -12  -8  136.47   18.94
   4  12   8  143.85   16.90
  -4 -12  -8  145.35   18.48
  -4  12  -9   40.88   11.69
  -4 -12  -9   32.96    9.96
  -4 -12  -9   47.60   10.44
   4  12   9   58.07   11.13
  -4  12 -10   52.66   12.93
  -4 -12 -10   40.25   12.05
   4  12  10   38.37    9.84
  -4 -12 -10   42.70    9.85
  -4  12 -11    9.03    6.05
  -4 -12 -11   16.67    8.20
   4  12  11    9.68    5.99
  -4 -12 -11   22.53    8.01
   4  12  11   10.28    4.98
  -4  12 -12    6.29    5.57
  -4 -12 -12   12.85    7.03
   4  12  12   26.35    9.00
   4  12  12   32.92    9.50
  -4  12 -13   67.20   16.81
  -4 -12 -13   42.97   13.09
   4  12  13   53.51   12.68
   4  12  13   67.11   13.71
  -4  12 -14   22.95    9.81
  -4 -12 -14   10.28    7.48
   4  12  14    8.62    6.88
  -4  12 -15   -2.55    6.27
  -4 -12 -15    6.71    6.41
  -4  12 -16   -9.62    9.54
  -4 -12 -16  -14.89   10.05
   4  13 -16    0.31    6.90
   4 -13 -16   22.39   11.80
   4  13 -15   13.47    8.83
   4 -13 -15   -3.76    5.20
  -4  13  15   14.46    7.73
   4  13 -14   40.66   14.04
   4 -13 -14   42.83   14.49
  -4  13  14   29.75    9.95
   4  13 -13    0.09    5.29
   4 -13 -13    0.25    6.28
  -4  13  13    9.87    5.83
   4  13 -12   22.89   10.22
   4 -13 -12   30.10   10.46
  -4  13  12   29.89    9.80
  -4  13  12   36.47    9.69
   4 -13 -11    5.86    6.84
  -4  13  11   -0.91    3.33
  -4  13  11   -0.10    2.99
   4 -13 -10   52.67   13.77
   4  13 -10   63.76   14.35
  -4  13  10   86.35   13.44
  -4  13  10  102.49   14.69
   4  13  -9   -1.88    3.87
   4 -13  -9   -2.60    5.04
  -4  13   9   -3.15    3.61
  -4  13   9    7.16    5.44
  -4 -13   9    1.94    3.09
  -4  13   8   94.13   13.01
  -4  13   8   82.46   12.55
  -4 -13   8   69.18    9.85
  -4  13   7    1.28    2.86
  -4  13   7   -3.38    3.98
  -4 -13   7    0.46    2.09
  -4 -13   6  221.61   15.50
  -4  13   6  252.12   26.24
  -4  13   6  251.74   19.85
  -4  13   5   11.44    4.36
  -4  13   5    8.99    5.64
  -4  13   4  139.48   18.25
  -4  13   4  139.20   13.91
  -4  13   3    1.98    2.41
  -4 -13   3   -4.45    4.30
  -4  13   3    2.24    1.67
  -4 -13   3   -1.01    2.90
  -4  13   3    3.46    3.07
  -4 -13   2  217.54   18.34
  -4  13   2  196.35   17.41
  -4  13   2  152.54   17.41
   4  13  -2  197.30   14.14
  -4 -13   2  189.33   16.92
  -4  13   2  199.92   16.82
   4 -13  -1    5.63    3.26
  -4 -13   1    6.09    3.03
  -4 -13   1    7.46    4.83
  -4  13   1    2.50    1.87
   4  13  -1    4.23    3.61
  -4  13   1    3.96    2.96
  -4 -13   1    7.20    2.76
  -4  13   1    4.78    3.15
  -4  13   1   16.09    5.86
   4  13  -1    4.84    3.08
  -4  13   0  115.47   13.47
  -4 -13   0  100.49   12.63
   4 -13   0  110.38   12.75
   4  13   0  109.40   12.32
   4  13   0  101.32   11.33
  -4  13   0  117.34   14.36
  -4  13  -1   10.60    4.23
   4  13   1    5.30    3.33
  -4 -13  -1    7.83    3.99
   4 -13   1    4.49    3.74
   4  13   1    9.67    3.90
  -4  13  -1   12.23    5.25
  -4 -13  -2  611.85   38.64
   4  13   2  627.22   31.08
   4 -13   2  590.07   30.23
  -4 -13  -3   18.49    7.97
   4 -13   3   11.12    4.92
   4  13   3   13.07    4.39
  -4 -13  -4  655.41   39.96
   4 -13   4  725.37   36.67
   4  13   4  673.03   34.86
  -4 -13  -5    0.93    3.60
   4 -13   5    0.01    3.29
   4  13   5    3.82    3.87
  -4  13  -6  196.41   20.35
  -4 -13  -6  190.68   21.88
   4 -13   6  181.18   20.33
   4  13   6  236.16   22.49
  -4  13  -7   22.02    7.20
  -4 -13  -7   18.83    7.50
  -4 -13  -7   25.20    8.33
   4  13   7   14.54    5.85
   4  13   7   20.26    7.89
  -4 -13  -8  119.37   17.94
  -4  13  -8  147.81   19.71
  -4 -13  -8  119.64   16.92
   4  13   8  106.51   15.00
  -4  13  -9   23.07    8.46
  -4 -13  -9   33.62   10.40
   4  13   9    9.91    4.84
  -4 -13  -9   27.20    8.68
  -4  13 -10   10.11    6.34
  -4 -13 -10   22.08    8.98
   4  13  10    8.08    5.57
  -4 -13 -10   13.42    6.24
  -4  13 -11   13.62    7.76
  -4 -13 -11    3.01    7.16
   4  13  11   11.75    6.86
  -4 -13 -11   22.28    7.44
   4  13  11   22.40    8.61
  -4  13 -12  111.82   20.21
  -4 -13 -12  110.98   19.98
   4  13  12  105.26   17.07
   4  13  12  128.83   19.24
  -4  13 -13    8.94   10.11
  -4 -13 -13    1.43    4.50
   4  13  13    9.38    7.57
   4  13  13    5.11    3.90
  -4  13 -14   13.08    6.30
  -4 -13 -14   31.63   14.52
   4  13  14   18.83    8.19
  -4  13 -15    6.05    5.19
  -4 -13 -15    4.07    5.98
   4  13  15   18.62    8.78
   4  14 -16   -4.96    5.32
   4 -14 -16    9.25    9.02
   4  14 -15   -1.77    5.37
   4 -14 -15   -2.22    8.12
   4  14 -14    0.95    5.38
   4 -14 -14    1.39    5.83
  -4  14  14    1.59    5.21
   4  14 -13   -2.66    5.61
   4 -14 -13   -4.65    8.22
  -4  14  13    8.24    6.33
   4  14 -12    9.51    6.43
   4 -14 -12    3.09    3.97
  -4  14  12    7.69    6.26
  -4  14  12    3.59    5.83
   4  14 -11   -3.64    3.48
   4 -14 -11    8.21    6.19
  -4  14  11   -4.51    5.72
  -4  14  11    7.63    5.26
   4  14 -10    9.69    5.81
   4 -14 -10    6.13    4.96
  -4  14  10    5.21    5.21
  -4  14  10    3.91    4.92
  -4  14   9    1.99    2.91
  -4  14   9   13.97    6.36
  -4  14   8    7.22    5.09
  -4  14   8   -0.01    3.23
  -4  14   7   -2.43    2.68
  -4  14   7    3.71    5.59
  -4  14   7    0.32    2.78
  -4  14   6    5.98    3.79
  -4  14   6   20.05    9.55
  -4  14   5   10.07    6.36
  -4  14   5    0.06    2.88
  -4  14   4    2.42    5.38
  -4  14   4    9.19    4.17
  -4  14   3    2.88    2.29
  -4 -14   3    3.75    3.16
  -4 -14   3    4.07    3.56
  -4  14   3    5.85    3.46
  -4  14   3    5.81    5.24
  -4 -14   2    6.29    3.69
  -4  14   2    3.60    3.48
  -4 -14   2   -1.69    2.45
  -4  14   2    4.15    3.00
  -4  14   2    3.30    3.43
   4  14  -2    2.41    2.42
  -4 -14   1    1.53    2.77
  -4  14   1    4.90    3.49
  -4 -14   1    0.49    2.57
  -4  14   1    1.74    4.08
   4 -14  -1    0.75    3.26
  -4 -14   1    4.66    3.12
  -4  14   1    0.26    2.37
   4  14  -1    0.61    2.08
  -4  14   1    4.36    3.44
  -4  14   0   -0.49    2.30
   4 -14   0   14.58    5.13
  -4  14   0   10.09    3.92
  -4 -14   0    5.63    3.34
   4  14   0   12.88    4.96
  -4 -14   0   14.88    7.51
   4  14   0    8.08    3.43
  -4  14   0   16.23    6.09
   4 -14   1   -2.50    2.80
   4  14   1    0.47    1.87
  -4 -14  -1    4.05    6.96
   4  14   1    4.97    3.27
  -4  14  -1    7.99    4.48
  -4 -14  -2   12.55    8.07
   4 -14   2    3.15    3.36
   4  14   2    8.52    4.94
  -4 -14  -3  115.47   17.70
   4 -14   3  120.01   14.27
   4  14   3   98.80   13.11
   4 -14   4   -2.02    3.09
   4  14   4   -1.16    2.83
  -4 -14  -5   82.35   14.99
   4 -14   5   64.07   11.56
   4  14   5   62.94   11.12
  -4 -14  -6    3.45    3.35
  -4  14  -6    3.79    3.64
  -4 -14  -6    8.85    7.01
   4 -14   6    5.27    5.38
   4  14   6    3.29    4.32
  -4  14  -7   97.90   15.11
  -4 -14  -7   63.76   12.93
  -4 -14  -7  101.71   16.54
   4  14   7   86.80   14.43
   4 -14   7   83.66   15.05
  -4  14  -8   10.09    5.92
  -4 -14  -8   14.76    6.62
  -4 -14  -8    4.77    4.32
   4  14   8   12.40    6.06
  -4 -14  -9    1.62    5.77
  -4 -14  -9   13.65    6.85
   4  14   9    6.16    5.09
  -4  14 -10   15.10    8.41
  -4 -14 -10   18.70    8.25
   4  14  10   13.93    6.72
  -4 -14 -10   23.16    8.30
  -4  14 -11    7.55    4.72
  -4 -14 -11    5.62    4.78
   4  14  11    4.72    3.87
  -4 -14 -11   19.03    7.34
   4  14  11    8.02    5.83
  -4  14 -12    1.61    4.92
  -4 -14 -12    1.50    4.82
   4  14  12    1.35    5.50
   4  14  12  -12.48    8.29
  -4  14 -13   42.98   12.67
  -4 -14 -13   32.82   12.17
   4  14  13   45.08   11.92
   4  14  13   32.55   11.07
  -4  14 -14    1.72    6.08
  -4 -14 -14    4.77    5.46
   4  14  14    5.84    6.40
   4  14  14    2.68    4.62
  -4  14 -15   12.99    8.71
  -4 -14 -15   16.45    9.71
   4  14  15    7.63    6.47
   4 -15 -16   -6.71    8.34
   4 -15 -15  -17.73   10.22
   4  15 -15    1.26    6.39
   4  15 -14   -4.93    5.18
   4 -15 -14    0.98    6.35
   4  15 -13    2.24    5.87
   4 -15 -13   16.78    9.50
  -4 -15  13    2.01    4.39
  -4  15  13   16.22    7.63
   4  15 -12    5.23    5.06
  -4  15  12    9.13    4.27
  -4  15  12   10.65    6.34
   4 -15 -11   21.24   10.42
   4  15 -11   13.00    7.32
  -4  15  11   23.76    7.41
  -4  15  11   24.74    9.05
   4 -15 -10   18.49    7.60
  -4  15  10   12.41    5.96
  -4  15  10   17.73    7.39
  -4  15   9   65.25   11.67
  -4  15   9   44.12   10.06
  -4  15   8   52.55    9.94
  -4  15   8   53.90   10.10
  -4  15   7   63.26   10.94
  -4  15   7   79.48   16.25
  -4  15   7   68.30   11.39
  -4  15   6   72.89   11.47
  -4  15   6   84.12   16.20
  -4  15   5   68.41   14.20
  -4  15   5   55.49    9.88
  -4  15   4   21.71    7.18
  -4  15   4   24.16    6.12
  -4  15   3   35.80    7.62
  -4 -15   3   44.25    8.72
  -4 -15   3   48.13    8.92
  -4  15   3   41.76    7.83
  -4  15   3   57.83   11.85
  -4  15   2    1.35    2.26
  -4 -15   2   -0.57    2.46
  -4  15   2   -0.06    2.91
  -4 -15   2    3.70    2.73
  -4  15   2    9.96    4.23
  -4 -15   2    0.24    6.52
  -4  15   2    4.24    2.52
   4  15  -2    3.31    2.30
  -4 -15   1   52.74    8.80
  -4  15   1   57.62    8.62
  -4 -15   1   57.83    9.41
  -4 -15   1   62.11    9.94
  -4  15   1   56.51    9.75
   4  15  -1   69.61    8.48
  -4 -15   1   73.54   14.75
  -4  15   1   60.39   11.47
  -4 -15   0    2.66    2.17
  -4  15   0    9.29    3.57
   4 -15   0   10.27    3.82
  -4  15   0   11.57    4.38
  -4 -15   0   11.99    4.27
   4  15   0   14.94    4.75
  -4 -15   0   19.70    8.62
  -4  15   0   10.93    5.40
   4  15   0   10.24    4.13
   4 -15   1   84.85   11.05
   4  15   1   75.14   10.16
   4  15   1   88.69   11.13
  -4 -15  -1  111.58   18.22
  -4  15  -1   94.71   13.13
  -4 -15  -2   50.24   12.38
   4  15   2   53.01    8.72
   4 -15   2   33.24    7.41
  -4 -15  -3  274.94   27.87
   4  15   3  284.46   21.49
   4 -15   3  288.92   21.94
  -4 -15  -4  156.11   21.32
   4 -15   4  125.41   15.36
   4  15   4  145.67   16.23
  -4  15  -5  169.29   17.99
  -4 -15  -5  182.86   22.80
   4 -15   5  180.02   18.88
   4  15   5  189.08   19.19
  -4  15  -6  159.41   18.28
  -4 -15  -6  165.59   19.14
  -4 -15  -6  142.20   20.40
   4  15   6  189.43   20.17
   4 -15   6  204.39   21.08
  -4  15  -7   82.64   14.13
  -4 -15  -7   69.35   13.83
  -4 -15  -7   86.59   15.62
   4  15   7   63.15   12.95
   4 -15   7   71.20   13.05
  -4  15  -8    3.00    3.68
  -4 -15  -8    6.31    5.18
  -4 -15  -8    6.72    4.52
   4  15   8   -0.38    5.68
   4 -15   8    6.26    4.72
   4  15   8    5.88    4.16
  -4  15  -9   22.61    8.08
  -4 -15  -9   13.95    7.46
  -4 -15  -9   15.63    7.51
   4  15   9    3.67    4.25
  -4  15 -10    2.92    3.48
  -4 -15 -10    7.94    7.66
  -4 -15 -10   10.95    6.17
   4  15  10   -3.86    5.64
  -4  15 -11   12.38    8.19
  -4 -15 -11   19.50    9.28
   4  15  11   22.57    9.49
  -4 -15 -11   19.39    7.28
  -4  15 -12   -0.80    5.81
  -4 -15 -12   -0.63    5.52
   4  15  12    0.02    5.37
   4  15  12    7.07    5.85
  -4  15 -13   44.21   13.16
  -4 -15 -13   19.04    6.77
   4  15  13   31.46   10.95
   4  15  13   23.24   10.00
  -4 -15 -14    0.94    7.33
  -4  15 -14   -3.14    5.39
   4  15  14  -14.22    9.77
  -4  15 -15   17.01    9.98
  -4 -15 -15   20.79   11.20
   4  16 -15   -5.90    6.02
   4 -16 -15   12.07    8.72
   4  16 -14   -5.04    8.07
   4 -16 -14    6.18    4.84
  -4  16  14    3.80    6.33
   4  16 -13   -1.82    5.87
   4 -16 -13   -1.13    5.14
  -4  16  13   -4.17    4.48
  -4 -16  13   -1.64    4.06
  -4  16  13    1.34    3.54
   4  16 -12   -2.63    5.62
   4 -16 -12   -0.38    6.67
  -4  16  12    3.12    3.67
  -4 -16  12    0.11    4.12
  -4  16  12    6.77    5.43
   4 -16 -11    3.66    5.61
  -4  16  11    6.08    4.13
  -4 -16  11    7.20    7.47
  -4  16  11    0.34    3.80
  -4  16  10   14.67    6.82
  -4 -16  10    7.77    8.15
  -4  16  10    6.88    5.21
  -4  16   9    0.25    3.14
  -4  16   9   -1.62    4.81
  -4  16   8   -0.65    2.96
  -4  16   8    8.41    8.24
  -4  16   8    2.50    3.43
  -4  16   7    0.53    3.52
  -4  16   7    3.03    4.94
  -4  16   7    3.29    4.24
  -4  16   6   -5.75    5.67
  -4  16   6   -2.93    4.62
  -4 -16   5   -1.43    5.13
  -4  16   5   -0.44    3.66
  -4  16   5   -0.97    2.91
  -4 -16   4   12.42    7.41
  -4  16   4   11.11    6.54
  -4  16   3   77.41   11.26
  -4 -16   3   84.64   16.66
  -4  16   3   80.37   14.11
  -4  16   2   13.04    4.74
  -4 -16   2   16.83    5.54
  -4 -16   2    7.46    2.63
  -4  16   2   17.57    6.04
  -4  16   2   12.01    5.06
  -4 -16   2    9.76    3.42
  -4  16   2    8.39    4.78
  -4  16   1   14.33    4.59
  -4  16   1    8.93    4.19
  -4 -16   1    4.48    3.29
  -4 -16   1   14.89    8.79
  -4  16   1    2.52    4.00
  -4  16   0    2.76    3.04
  -4 -16   0    4.45    2.05
  -4  16   0    1.79    1.87
   4 -16   0    9.39    4.00
   4  16   0    6.18    3.29
  -4 -16   0    1.17    3.91
   4  16   0    6.47    3.08
  -4  16   0    3.41    4.75
   4  16   1   -1.89    3.00
   4 -16   1    5.05    3.62
  -4 -16  -1    8.64    5.64
  -4  16  -1   -0.18    3.74
   4  16   1    4.94    3.29
  -4 -16  -2    6.58    5.46
   4 -16   2    1.15    2.09
   4  16   2    7.96    3.96
  -4 -16  -3   48.43   12.81
   4 -16   3   55.96    9.37
   4  16   3   54.52    9.62
  -4 -16  -4    5.88    4.60
   4 -16   4    2.29    4.00
   4  16   4   -0.02    2.19
  -4  16  -5   -0.51    2.45
  -4 -16  -5    3.32    5.05
  -4 -16  -5    8.82    7.05
   4  16   5    3.96    3.07
   4 -16   5   -1.51    4.21
  -4  16  -6   56.05   11.21
  -4 -16  -6   81.08   13.40
  -4 -16  -6   71.97   14.95
   4  16   6   77.48   13.11
   4 -16   6   79.32   13.30
  -4 -16  -7    1.31    5.04
  -4  16  -7    5.30    4.44
  -4 -16  -7    3.68    3.66
   4  16   7    9.36    6.36
   4 -16   7    4.95    5.04
  -4  16  -8   31.79    9.22
  -4 -16  -8   36.36   10.06
  -4 -16  -8   54.44   13.15
   4  16   8   39.60   10.01
   4 -16   8   36.63    9.60
   4  16   8   52.89   11.74
  -4  16  -9   12.57    7.20
  -4 -16  -9   17.12    8.22
  -4 -16  -9    1.59    4.32
   4  16   9   10.87    5.70
  -4  16 -10    1.48    3.01
  -4 -16 -10    4.36    5.48
   4  16  10   -2.02    4.71
  -4 -16 -10   -1.43    4.43
  -4  16 -11    8.22    6.64
  -4 -16 -11    2.14    4.67
   4  16  11    2.41    4.17
  -4 -16 -11   -2.35    4.52
  -4  16 -12   11.76    7.26
  -4 -16 -12   21.12    9.02
   4  16  12   14.28    7.26
   4  16  12   14.34    8.24
  -4  16 -13    6.39    6.57
  -4 -16 -13    0.47    6.67
   4  16  13    3.82    4.99
   4  16  13   -1.19    4.63
  -4  16 -14   11.52    8.10
  -4 -16 -14    4.56    6.61
   4  16  14   13.28    6.75
  -4  16 -15   -1.12    4.60
  -4 -16 -15    0.92    6.75
   4  17 -14  -20.01    9.70
   4  17 -13   30.57   11.14
  -4  17  13   31.86   10.76
  -4  17  13   43.05   11.79
   4 -17 -12   12.89    7.98
  -4  17  12   -0.15    4.85
  -4 -17  12    7.87    7.82
  -4  17  12   17.23    8.55
  -4  17  11   74.23   14.48
  -4 -17  11   69.35   15.82
  -4  17  11   72.50   14.27
  -4 -17  10   -1.06    4.03
  -4  17  10    8.09    5.30
  -4  17  10    3.03    4.56
  -4  17   9   86.65   14.12
  -4 -17   9   94.30   18.20
  -4  17   9  112.95   17.10
  -4  17   8   -4.07    4.82
  -4 -17   8    2.76    4.10
  -4  17   8    2.98    5.56
  -4  17   8    2.74    3.48
  -4  17   7  182.94   24.47
  -4 -17   7  168.59   23.92
  -4  17   7  168.03   18.97
  -4 -17   6    0.32    6.33
  -4  17   6   -8.13    6.47
  -4  17   6   -4.66    4.80
  -4  17   5  171.64   21.87
  -4 -17   5  150.86   22.85
  -4  17   5  166.48   17.97
  -4 -17   4   10.94    6.34
  -4  17   4    3.64    5.45
  -4  17   3  190.44   21.37
  -4 -17   3  185.24   25.28
  -4  17   2   92.25   11.84
  -4  17   2   75.52   10.48
  -4 -17   2   86.67   11.54
  -4 -17   2   78.29   16.01
  -4  17   2   90.20   14.16
  -4  17   1  127.29   13.92
  -4 -17   1  128.17   13.54
  -4  17   1  131.26   16.41
  -4 -17   1  138.88   21.98
  -4 -17   0    1.76    5.56
  -4  17   0    0.24    2.19
   4 -17   1   62.60    8.94
   4  17   1   73.59    9.75
  -4 -17  -1   50.46   13.19
  -4  17  -1   76.34   12.05
  -4 -17  -2    1.95    6.16
   4  17   2   -1.23    2.12
   4 -17   2    2.11    1.99
  -4 -17  -3  313.57   31.50
   4 -17   3  332.60   22.86
   4  17   3  362.62   23.44
  -4  17  -4   38.86    8.40
  -4 -17  -4   42.07   12.77
   4 -17   4   34.94    8.08
   4  17   4   31.42    7.42
  -4  17  -5  122.28   15.09
  -4 -17  -5  128.54   15.98
  -4 -17  -5  109.11   19.17
   4  17   5  102.25   14.09
   4 -17   5  102.10   14.34
  -4 -17  -6   16.69    6.17
  -4  17  -6   20.06    7.06
  -4 -17  -6   21.52    9.59
   4 -17   6   14.68    6.66
   4  17   6    2.35    2.60
  -4  17  -7   20.84    6.94
  -4 -17  -7   16.52    6.89
  -4 -17  -7   20.96    9.34
   4 -17   7   26.30    8.13
   4  17   7   31.28    9.17
  -4  17  -8   12.05    6.08
  -4 -17  -8    8.99    5.97
  -4 -17  -8   13.48    6.88
   4  17   8   11.84    6.04
   4 -17   8   11.24    6.27
   4  17   8   27.76    8.85
  -4  17  -9   23.46    8.49
  -4 -17  -9   34.31    9.86
  -4 -17  -9   30.77   11.10
   4  17   9   31.96    9.37
   4 -17   9   35.30   11.06
   4  17   9   26.41    9.07
  -4  17 -10   -6.02    5.36
  -4 -17 -10   -3.19    4.31
   4  17  10   -2.35    4.61
  -4 -17 -10   -1.33    3.03
  -4  17 -11   57.86   14.45
  -4 -17 -11   43.89   12.65
   4  17  11   53.92   13.07
  -4 -17 -11   55.27   13.18
  -4  17 -12    2.84    5.90
  -4 -17 -12    7.64    6.70
   4  17  12    6.06    4.78
   4  17  12    6.59    5.62
  -4  17 -13   74.22   17.64
   4  17  13   58.76   15.24
   4  17  13   79.26   17.63
  -4  17 -14   -1.11    7.18
  -4  18  13    4.29    5.47
  -4  18  13    0.71    4.11
  -4  18  12    8.34    5.85
  -4 -18  12   -1.44    6.96
  -4  18  12   11.88    7.15
  -4  18  11   -0.36    3.86
  -4 -18  11    2.06    5.26
  -4  18  11    7.27    5.15
  -4 -18  10    2.74    4.58
  -4  18  10   11.18    6.74
  -4  18  10    3.61    3.35
  -4  18   9   -2.10    3.67
  -4 -18   9    3.35    4.28
  -4  18   9   -0.56    5.67
  -4  18   9   -4.79    4.66
  -4  18   8   -4.01    3.20
  -4 -18   8   -0.51    4.69
  -4  18   8   -4.01    3.41
  -4  18   8    0.49    5.59
  -4 -18   7    3.38    5.18
  -4  18   7    8.77    7.07
  -4  18   7   -2.58    6.03
  -4 -18   6   19.28   10.57
  -4  18   6   11.98    6.39
  -4  18   6   27.70    7.69
  -4 -18   5    1.12    6.69
  -4  18   5    4.74    7.78
  -4  18   5    8.63    5.71
  -4 -18   4   53.53   14.24
  -4  18   4   28.59    8.91
  -4  18   3    0.51    2.30
  -4  18   3   -3.41    4.08
  -4  18   2   38.00    7.63
  -4 -18   2   32.42   10.49
  -4  18   2   45.14   10.66
  -4  18   1   10.50    3.78
  -4 -18   1   14.70    6.48
  -4  18   1    7.98    5.40
  -4 -18   0   19.36    8.69
  -4  18   0   29.61    8.20
   4  18   1   19.21    4.91
  -4 -18  -1    7.18    7.04
  -4  18  -1   12.83    5.44
  -4 -18  -2   29.25   10.24
   4  18   2   17.46    4.81
  -4 -18  -3    8.35    7.40
   4  18   3    2.37    2.74
  -4  18  -4   28.84    7.18
  -4 -18  -4   32.46    8.06
  -4 -18  -4   35.83   10.45
   4  18   4   22.99    6.86
  -4  18  -5    2.50    3.41
  -4 -18  -5    1.36    3.56
  -4 -18  -5    2.84    4.16
   4  18   5    2.31    3.22
  -4  18  -6    0.15    3.64
  -4 -18  -6    2.19    3.08
  -4 -18  -6   -2.72    4.74
   4  18   6   -1.94    2.80
  -4  18  -7   43.34   10.01
  -4 -18  -7   39.60   11.58
   4  18   7   47.57   10.83
  -4  18  -8    7.22    4.49
  -4 -18  -8   -5.64    4.79
   4  18   8    4.39    4.37
  -4  18  -9   -1.60    5.06
   4  18   9    4.80    4.82
  -4 -18  -9    3.70    5.27
  -4  18 -10   43.27   11.25
   4  18  10   34.72   10.53
  -4 -18 -10   43.51   11.80
  -4 -18 -11   12.42    8.67
   4  18  11   31.31   11.18
   4  18  12   46.31   12.60
   4  18  12   62.97   15.22
  -4  19  13    6.89    5.47
  -4  19  12   18.98    7.82
  -4 -19  12   16.02    8.65
  -4  19  12   14.16    8.36
  -4 -19  11   19.08    9.62
  -4  19  11   32.95   10.38
  -4  19  11   24.40    9.58
  -4 -19  10   21.85    9.77
  -4  19  10   33.62    9.52
  -4  19  10   10.08    5.74
  -4  19   9   10.15    5.09
  -4 -19   9   18.70    7.80
  -4  19   9   15.80    9.05
  -4  19   9   20.71    6.52
  -4 -19   8    9.54    7.57
  -4  19   8   37.68    9.76
  -4  19   8   39.29   10.41
  -4  19   8   20.31    9.93
  -4 -19   7   50.02   13.50
  -4  19   7   54.66   11.36
  -4  19   7   64.10   15.02
  -4 -19   6   78.10   16.61
  -4  19   6   74.00   15.82
  -4  19   6   47.76   10.99
  -4 -19   5  100.42   20.22
  -4  19   5   86.44   16.10
  -4 -19   4   78.78   17.17
  -4  19   4   58.20   12.57
  -4 -19   3    0.36    5.75
  -4  19   3    1.83    3.43
  -4  19   2  189.93   20.98
  -4 -19   2  201.35   27.50
  -4 -19   1   37.63   12.74
  -4  19   1   18.01    6.79
  -4 -19   0   86.42   18.59
  -4  19   0   88.69   13.66
  -4 -19  -1   56.82   14.52
  -4 -19  -2  200.13   27.25
  -4 -19  -3   99.82   19.30
  -4 -19  -4  136.59   22.44
  -4 -19  -5   63.13   16.31
  -4 -19  -6   28.67   10.11
  -4 -19  -7   39.43   12.14
  -4 -19  -8   28.46   10.67
   4  19   9   37.01   11.50
  -4 -19  -9   49.61   13.93
   4  19  10   33.35   10.46
  -4 -19 -10   37.85   12.26
  -4 -19 -11   32.87   11.35
   4  19  11   61.25   14.51
  -4 -20  12   -1.47    8.73
  -4  20  12    1.65    4.83
  -4  20  12    3.68    3.31
  -4 -20  11    0.21    5.77
  -4  20  11    3.84    5.28
  -4  20  11    0.14    4.13
  -4  20  10   -8.84    6.60
  -4 -20  10    2.66    7.37
  -4  20  10    0.94    5.33
  -4  20  10    2.06    3.84
  -4  20   9    4.69    4.64
  -4 -20   9    0.02    3.97
  -4  20   9   10.38    8.26
  -4  20   9    3.33    5.34
  -4 -20   8    6.71    5.93
  -4  20   8   -1.61    3.70
  -4  20   8    8.76    7.83
  -4  20   8   -2.88    5.29
  -4 -20   7   -0.48    4.96
  -4  20   7   -3.15    4.36
  -4  20   7    0.61    4.06
  -4 -20   6   -4.38    7.36
  -4  20   6   -1.72    5.47
  -4  20   6   -0.54    3.97
  -4 -20   5   17.01   10.16
  -4  20   5   37.10   10.83
  -4 -20   4   31.39   12.08
  -4  20   4   39.10   10.70
  -4 -20   3   36.27   12.78
  -4  20   3   27.19    8.74
  -4 -20   2   51.98   15.65
  -4  20   2   40.19   10.72
  -4 -20   1    1.78    5.02
  -4  20   1   -0.41    3.54
  -4 -20   0   84.88   18.56
  -4  20   0   56.30   11.12
  -4 -20  -1    4.35    4.28
  -4 -20  -2   14.99    8.29
  -4 -20  -3   11.10    6.05
  -4 -20  -4    7.79    4.96
  -4 -20  -5   70.20   16.78
  -4 -20  -6  -11.37    7.61
  -4 -20  -7   25.80   10.82
  -4 -20  -8    3.36    3.83
   4  20   9    1.00    4.40
  -4 -20  -9   -3.16    4.45
   4  20  10   -2.71    7.07
  -4 -20 -10    6.14    5.41
   4  20  11   -1.86    6.06
  -4 -20 -11   -0.27    6.27
  -4 -21  12   -5.92    6.77
  -4 -21  11   10.19    8.61
  -4  21  11   -1.47    3.22
  -4  21  11    1.59    6.22
  -4  21  11    6.92    4.07
  -4  21  10   30.18   10.63
  -4 -21  10   15.16    8.82
  -4  21  10   13.84    9.28
  -4  21  10   12.52    5.48
  -4  21   9    0.10    4.28
  -4 -21   9    7.85    7.59
  -4  21   9   -0.06    4.22
  -4  21   9    4.51    4.60
  -4 -21   8   19.21    8.26
  -4  21   8   28.17    9.52
  -4  21   8   31.16    9.57
  -4  21   8   50.97   14.27
  -4 -21   7   -0.16    5.48
  -4  21   7    9.83    8.19
  -4  21   7   -0.90    5.20
  -4 -21   6   56.20   15.19
  -4  21   6   62.57   14.29
  -4  21   6   47.40   11.11
  -4 -21   5    7.73    7.10
  -4  21   5   11.72    7.57
  -4 -21   4   12.52   10.14
  -4  21   4   11.55    7.07
  -4 -21   3   -1.02    4.34
  -4  21   3   13.40    6.73
  -4 -21   2   53.13   16.52
  -4  21   2   49.70   11.12
  -4 -21   1   -3.18    5.82
  -4  21   1    3.18    4.56
  -4 -21   0   47.43   14.91
  -4  21   0   54.77   10.62
  -4 -21  -1   -1.83    5.32
  -4 -21  -2  110.38   22.13
  -4 -21  -3    8.26    8.61
  -4 -21  -4  314.99   35.85
  -4 -21  -5    7.65    6.87
  -4 -21  -6   91.45   18.58
  -4 -21  -7   -2.03    5.88
  -4 -21  -8   75.71   17.74
   4  21   9    9.18    4.69
  -4 -21  -9   16.39    7.42
   4  21  10   16.13    9.06
  -4 -21 -10   16.44    9.02
  -4 -21 -11   10.94    6.48
  -4 -22  11   11.26    8.02
  -4  22  11    8.10    6.56
  -4  22  11    9.39    7.45
  -4  22  10    2.06    5.26
  -4 -22  10   -4.65    6.45
  -4  22  10  -10.76    7.66
  -4  22  10    1.74    4.86
  -4 -22   9    7.58    8.74
  -4  22   9    1.37    3.33
  -4  22   9   -8.87    7.75
  -4  22   9    1.25    4.97
  -4  22   8    3.20    5.54
  -4  22   8  -12.29    7.53
  -4  22   8  -11.93    6.94
  -4 -22   7    7.43    7.15
  -4  22   7    0.94    5.78
  -4  22   7  -12.79    8.50
  -4 -22   6    8.48    7.02
  -4  22   6    2.24    4.41
  -4  22   6   -1.18    4.22
  -4 -22   5   -7.32    6.88
  -4  22   5    4.23    5.10
  -4 -22   4    5.95    5.61
  -4  22   4   21.75    8.23
  -4 -22   3   -1.47    4.77
  -4  22   3    0.08    3.19
  -4 -22   2   -0.63    5.87
  -4  22   2   -2.34    4.74
  -4 -22   1   -0.14    4.03
  -4 -22   0   10.10    9.70
  -4 -22  -1    5.51    7.22
  -4 -22  -2   -0.79    4.84
  -4 -22  -3   22.34    7.98
  -4 -22  -4   15.24   12.39
  -4 -22  -5   28.62   11.05
  -4 -22  -6   20.95   10.34
  -4 -22  -7   15.20    7.00
  -4 -22  -8    0.23    5.03
   4  22   9    2.93    4.59
  -4 -22  -9   -4.45    4.51
  -4 -22 -10   11.55    7.86
  -4 -22 -11    2.13    4.87
  -4 -23  11    7.85    7.26
  -4  23  11    4.98    7.70
  -4 -23  10    5.72    6.06
  -4  23  10   11.19    5.92
  -4  23  10    2.03    4.62
  -4 -23   9   10.38    8.22
  -4  23   9    2.38    3.94
  -4  23   9    1.41    4.66
  -4  23   9   18.54    9.61
  -4 -23   8    3.40    5.44
  -4  23   8   16.81    7.84
  -4  23   8   10.31    6.89
  -4  23   7    3.55    3.47
  -4  23   7   -1.30    5.34
  -4 -23   6   47.17   15.52
  -4  23   6   43.02   12.36
  -4  23   6   40.42   11.45
  -4 -23   5   38.73   15.69
  -4  23   5   24.33    9.25
  -4 -23   4   44.16   15.11
  -4  23   4   54.31   12.91
  -4 -23   3   25.16   13.08
  -4 -23   2    7.90    7.44
  -4 -23   1   18.29   10.57
  -4 -23   0   25.64   11.14
  -4 -23  -1   22.73   11.05
  -4 -23  -2   71.60   18.08
  -4 -23  -3   84.96   20.20
  -4 -23  -4   85.40   19.80
  -4 -23  -5   16.17    7.41
  -4 -23  -6   66.79   17.40
  -4 -23  -7   13.95    8.78
  -4 -23  -8    3.20    4.06
  -4 -23  -9   15.06    8.75
  -4 -23 -10   12.25    8.18
  -4  24  10    0.46    4.53
  -4 -24   9   10.76   10.19
  -4  24   9   -3.16    5.35
  -4  24   9   21.74   10.25
  -4  24   9    9.25    7.15
  -4 -24   8    6.20    4.68
  -4  24   8   -3.06    5.91
  -4  24   8    2.17    4.65
  -4 -24   7   12.63    9.11
  -4  24   7    1.47    3.99
  -4  24   7    3.98    3.94
  -4 -24   6   16.51   10.72
  -4  24   6    3.98    4.48
  -4 -24   5   17.33   10.97
  -4 -24   4    6.10    6.73
  -4 -24   3   12.90    7.63
  -4 -24   2    8.16    9.97
  -4 -24   1    1.06    7.31
  -4 -24   0    9.08    7.38
  -4 -24  -1   -0.06    6.55
  -4 -24  -2   -2.11    6.41
  -4 -24  -3    3.65    5.77
  -4 -24  -4   28.98   12.42
  -4 -24  -5   -6.08    8.82
  -4 -24  -6   26.05   12.43
  -4 -24  -7    2.89    5.82
  -4 -24  -8    4.95    8.97
  -4 -24  -9   19.11    9.87
  -4 -24 -10   37.53   16.53
  -4  25   8   -1.89    4.94
  -4  25   7   32.21   10.46
  -4 -25   6   10.80   10.53
  -4  25   6   -7.61    7.77
  -4 -25   5   20.37   12.55
  -4 -25   4    3.65    7.42
  -4 -25   3   79.12   20.76
  -4 -25   2   -1.82    5.14
  -4 -25   1  103.08   23.44
  -4 -25   0    1.33    7.22
  -4 -25  -1   80.15   20.59
  -4 -25  -2    2.50    4.91
  -4 -25  -3   58.17   17.32
  -4 -25  -4    1.37    8.00
  -4 -25  -5   37.71   12.91
  -4 -25  -6    3.67    7.36
  -4 -25  -7   37.90   15.37
  -4  26   7    2.71    5.25
  -4  26   6    0.99    3.66
  -4 -26   0   19.29   10.46
  -4  27   6   32.42   10.57
   5   0 -16   19.15   12.61
   5   0 -15   18.01   12.40
   5   0 -14    5.84    9.44
   5   0 -13   24.41   11.17
   5   0 -12    9.15    8.63
   5   0 -11   15.52    7.89
   5   0 -10    3.05    5.80
   5   0  -9    6.19    6.95
  -5   0   9    1.37    4.83
   5   0  -8    2.49    5.27
  -5   0   8    0.28    4.92
   5   0  -7    4.97    2.77
  -5   0   7    6.34    6.93
   5   0  -6   -1.00    1.59
  -5   0   6   -0.33    3.51
  -5   0   5  173.84   19.34
   5   0  -5  178.62   11.48
   5   0  -4    0.63    1.49
  -5   0   4   -2.34    3.71
   5   0  -4   -0.65    2.03
   5   0  -3  185.65   18.88
  -5   0   3  179.30   17.82
   5   0  -3  171.98    7.55
   5   0  -2   -0.06    3.64
  -5   0   2   -0.03    3.23
   5   0  -1   28.41    8.02
  -5   0   1   30.79    8.63
   5   0   0    2.86    4.42
  -5   0   0    1.91    4.65
  -5   0  -1    3.17    3.28
   5   0   1    1.30    4.29
  -5   0  -2    2.49    4.96
   5   0   2    4.14    4.83
   5   0   3   12.38    5.44
  -5   0  -3    9.08    5.73
   5   0   4   10.88    6.72
   5   0   5   33.78    9.91
   5   0   5   34.24    4.71
  -5   0  -6    1.95    2.51
   5   0   6    1.27    1.43
   5   0   7   46.36    6.29
   5   0   8    2.45    2.56
   5   0   9   14.05    4.25
  -5   0 -10    5.24    6.07
   5   0  10    0.32    2.21
  -5   0 -11   13.50   10.35
  -5   0 -12    1.47    7.01
  -5   0 -13    0.74    5.72
  -5   0 -14   16.09   10.96
  -5   0 -15    4.20    7.28
  -5   0 -16   12.47   11.38
   5   1 -16   11.24   11.75
   5  -1 -16   14.97    9.57
   5   1 -15    3.01    7.55
   5  -1 -15   -5.61    7.17
   5   1 -14   18.19   10.61
   5  -1 -14   25.67   12.20
   5   1 -13   12.32    9.84
   5  -1 -13    3.24    5.36
   5   1 -12   19.44   10.81
   5  -1 -12   25.99   10.40
   5   1 -11    9.43    7.85
   5  -1 -11   11.72    6.80
   5   1 -10    3.85    7.07
   5  -1 -10   -3.99    5.13
  -5  -1  10   -0.95    5.85
   5   1  -9  -10.33    6.60
   5  -1  -9    5.81    7.11
  -5  -1   9   -0.99    4.05
  -5   1   9   -1.34    5.36
   5   1  -8   33.61   10.12
   5  -1  -8   33.96   11.24
  -5  -1   8   28.94   10.09
  -5   1   8   29.30    8.92
   5   1  -7   47.54    7.90
   5  -1  -7   47.94    7.23
  -5  -1   7   45.91   10.85
  -5   1   7   56.14   11.87
   5  -1  -6   77.35    8.27
   5   1  -6   72.82    8.81
  -5   1   6   68.75   12.95
  -5  -1   6   68.34   12.95
   5  -1  -5   32.10    4.64
  -5  -1   5   30.58    9.01
  -5   1   5   23.81    8.19
   5  -1  -4   23.10    3.40
   5  -1  -4   21.24    5.00
  -5  -1   4   23.51    7.44
  -5   1   4   31.47    8.30
   5   1  -3    5.55    4.84
   5  -1  -3    9.73    5.51
   5  -1  -3    7.52    2.71
  -5  -1   3    7.29    2.89
  -5   1   3    4.30    5.68
   5  -1  -2  135.48   16.06
   5   1  -2  150.22   16.72
  -5  -1   2  153.84   16.64
  -5   1   2  131.75   16.01
   5  -1  -1    4.82    3.83
   5   1  -1    7.95    4.58
  -5  -1   1    8.85    4.78
  -5   1   1    7.31    3.56
  -5   1   0  267.72   21.65
   5  -1   0  222.51   20.92
   5   1   0  222.89   20.54
   5  -1   1  101.72   14.14
   5   1   1   66.57   11.40
  -5  -1  -1   92.65   13.37
  -5   1  -1   63.81   11.51
   5  -1   2  266.79   23.64
   5   1   2  261.86   23.09
  -5   1  -2  256.72   22.89
  -5  -1  -2  259.79   22.94
  -5  -1  -3    0.26    3.78
   5  -1   3    0.34    3.29
   5   1   3    3.53    3.86
  -5   1  -3    5.96    4.51
   5   1   4  540.62   34.32
  -5   1  -4  526.60   18.81
   5  -1   4  528.99   14.31
   5  -1   5   25.13    7.76
   5   1   5    8.58    4.17
  -5   1  -5   23.87    4.64
   5  -1   5   19.60    3.45
   5   1   5   23.00    4.27
  -5   1  -6  253.03   15.81
   5  -1   6  260.16   12.62
   5   1   6  239.67   14.09
   5   1   7   16.38    4.11
   5  -1   7   18.33    3.92
   5  -1   8  201.42   13.08
   5   1   8  192.27   14.01
  -5  -1  -9   19.72    3.79
   5   1   9   19.96    4.81
  -5   1 -10  111.27   19.91
  -5  -1 -10   87.45   17.79
   5   1  10  110.04   11.86
  -5   1 -11   60.90   16.52
  -5  -1 -11   65.33   16.05
   5   1  11   71.10    9.82
  -5   1 -12   47.96   13.60
  -5  -1 -12   79.87   17.00
   5   1  12   86.82   11.39
  -5   1 -13   -0.95    6.25
  -5  -1 -13   15.05    7.60
  -5   1 -14   36.93   12.66
  -5  -1 -14   21.99   10.85
  -5   1 -15    0.15    6.07
  -5  -1 -15  -11.29    9.17
  -5   1 -16    4.11    6.14
  -5  -1 -16   -3.24    7.60
   5   2 -16   17.20   10.03
   5  -2 -16   23.52   13.18
   5   2 -15   13.63   11.63
   5  -2 -15    8.66    7.17
   5   2 -14   34.54   14.02
   5  -2 -14   17.26   11.37
   5   2 -13    2.94    5.93
   5  -2 -13    3.25    7.82
   5   2 -12   19.38   10.08
   5  -2 -12   13.04    9.19
   5   2 -11    3.66    8.11
   5  -2 -11   -3.50    3.94
[truncated: 967,507 more chars]
