# Supplementary material for: Syntheses and structural characterizations of the first coordination polymers assembled from the Ni(cyclam)2+ cation and the benzene-1,3,5-tri­carboxyl­ate linker
Source: Acta Crystallogr E Crystallogr Commun. 2022 Oct 13;78(Pt 11):1122–6. doi: 10.1107/S2056989022009860 (PMC9638972; doi:10.1107/S2056989022009860)
Supplement: Supplementary file 2 [file e-78-01122-Isup2.hkl]

#
# h,k,l, Fc-squared, Fo-squared, sigma(Fo-squared), status flag
#
data_I
_shelx_title ' shI_5043_YaLa_autored in P21/n #  14'
_shelx_refln_list_code          4
_shelx_F_calc_maximum      313.56
_exptl_crystal_F_000       984.00
_reflns_d_resolution_high  0.7266

loop_
 _space_group_symop_operation_xyz
 'x, y, z'
 '-x+1/2, y+1/2, -z+1/2'
 '-x, -y, -z'
 'x-1/2, -y-1/2, z-1/2'

_cell_length_a     9.3650
_cell_length_b    22.0401
_cell_length_c    14.3567
_cell_angle_alpha  90.000
_cell_angle_beta   91.457
_cell_angle_gamma  90.000

_shelx_F_squared_multiplier     1.000

loop_
 _refln_index_h
 _refln_index_k
 _refln_index_l
 _refln_F_squared_calc
 _refln_F_squared_meas
 _refln_F_squared_sigma
 _refln_observed_status
   2   0   0      11615.81      12150.45       125.54 o
   4   0   0          3.10          2.07        11.63 o
   6   0   0        842.95        864.96        90.78 o
   8   0   0        426.05        375.70        88.26 o
  10   0   0        214.64        165.78        68.09 o
   2   1   0        244.06        169.73        18.81 o
   3   1   0       2017.69       2100.32        50.86 o
   4   1   0          5.49         -1.77         7.77 o
   5   1   0       2110.19       1796.82       108.26 o
   6   1   0        462.85        450.88        40.09 o
   7   1   0       1211.87       1223.25        80.67 o
   8   1   0         49.24         37.88        29.81 o
   9   1   0          3.01         21.15        23.32 o
  10   1   0          9.30         42.21        26.39 o
  11   1   0         17.21         39.24        27.54 o
   1   2   0       4287.75       4462.75        44.95 o
   2   2   0       2523.02       2478.65        43.28 o
   3   2   0       6073.05       6342.70        63.97 o
   4   2   0        220.92        209.07        14.06 o
   5   2   0        150.14        156.55        16.83 o
   6   2   0        197.84        233.05        22.22 o
   7   2   0        459.53        483.78        34.05 o
   8   2   0         62.57         59.47        32.75 o
   9   2   0         76.71         98.14        48.17 o
  10   2   0         48.59         63.97        27.73 o
  11   2   0         59.77         47.35        31.73 o
   1   3   0       6798.84       7087.55        57.40 o
   2   3   0         83.60         80.32         6.95 o
   3   3   0       4269.30       4430.03        71.32 o
   4   3   0       3396.47       3121.43        63.66 o
   5   3   0        116.81        128.43        15.58 o
   6   3   0       2351.83       2129.78        57.72 o
   7   3   0        239.40        234.70        22.93 o
   8   3   0        105.35         57.46        26.74 o
   9   3   0         13.61         25.78        24.28 o
  10   3   0         11.76         -4.59        22.70 o
  11   3   0         11.54         30.29        26.88 o
   0   4   0        659.08        527.75        34.20 o
   1   4   0      28223.56      28522.26       110.44 o
   2   4   0         51.73         46.89         7.00 o
   3   4   0       1372.88       1328.72        28.91 o
   4   4   0        251.94        211.68        19.06 o
   5   4   0         70.74         93.93        43.56 o
   6   4   0        192.27        154.06        28.32 o
   7   4   0       1135.13       1129.84        76.46 o
   8   4   0         27.93         41.23        20.27 o
   9   4   0        173.03        172.23        38.59 o
  10   4   0          6.34        -27.80        27.80 o
  11   4   0         72.53         54.94        52.40 o
   1   5   0      29500.09      27223.96       112.41 o
   2   5   0       1029.49       1098.46        29.40 o
   3   5   0        427.52        452.95        18.44 o
   4   5   0       1940.67       1901.75        54.58 o
   5   5   0        280.02        255.53        27.90 o
   6   5   0       3215.35       3208.13       105.70 o
   7   5   0        212.54        202.61        31.17 o
   8   5   0         91.48         68.52        27.73 o
   9   5   0        110.73         92.06        32.35 o
  10   5   0         35.41         31.75        33.62 o
  11   5   0          7.98          0.46        21.17 o
   0   6   0      23837.76      25158.75       284.97 o
   1   6   0      17464.15      18155.09        77.58 o
   2   6   0       3397.26       3275.18        52.52 o
   3   6   0        421.29        511.81        24.92 o
   4   6   0        453.33        536.33        21.95 o
   5   6   0         21.26         38.77        15.10 o
   6   6   0         37.77         44.57        18.01 o
   7   6   0        535.57        572.25        60.85 o
   8   6   0        367.59        281.92        45.45 o
   9   6   0        153.84        157.42        37.21 o
  10   6   0        111.71        179.63        44.28 o
  11   6   0         33.16          5.64        26.48 o
   1   7   0       9953.60      10120.95        62.09 o
   2   7   0       1399.61       1525.68        31.85 o
   3   7   0        838.83        859.17        30.14 o
   4   7   0        162.28        229.88        16.25 o
   5   7   0         70.11         42.93        14.40 o
   6   7   0        866.04        906.34        57.26 o
   7   7   0        272.69        216.53        40.92 o
   8   7   0        346.03        295.74        48.99 o
   9   7   0          3.07        -18.35        22.84 o
  10   7   0         16.80         52.15        25.85 o
  11   7   0          3.12         -6.54        23.97 o
   0   8   0      36235.51      39774.36       449.03 o
   1   8   0       3901.00       3983.61        52.86 o
   2   8   0       1364.11       1116.98        28.86 o
   3   8   0        224.85        218.75        14.11 o
   4   8   0        744.48        772.79        28.09 o
   5   8   0       1604.41       1529.99        63.94 o
   6   8   0        684.89        704.37        51.47 o
   7   8   0         10.77         -4.15        18.56 o
   8   8   0        467.09        476.86        50.98 o
   9   8   0          2.69         16.50        21.32 o
  10   8   0        211.72        260.61        50.19 o
  11   8   0         11.51         -1.21        24.90 o
   1   9   0       2271.08       2207.32        30.66 o
   2   9   0        134.91        121.16         9.39 o
   3   9   0        856.75        737.19        26.35 o
   4   9   0        311.45        355.66        22.54 o
   5   9   0       1411.07       1405.22        51.83 o
   6   9   0        125.77        119.91        23.35 o
   7   9   0        903.25        821.39        60.26 o
   8   9   0          7.86         -6.53        15.74 o
   9   9   0          0.37          5.53        18.52 o
  10   9   0         19.37         24.36        22.35 o
  11   9   0          9.86        -16.23        27.69 o
   0  10   0       9649.64      10343.70       237.80 o
   1  10   0       5353.90       4963.29        75.66 o
   2  10   0       8647.88       8666.61        93.26 o
   3  10   0       1491.13       1493.07        39.42 o
   4  10   0       1054.77       1098.59        39.26 o
   5  10   0         57.81         69.30        13.07 o
   6  10   0         40.14         33.46        17.54 o
   7  10   0        309.49        263.74        51.24 o
   8  10   0        108.17        118.57        27.02 o
   9  10   0         71.79         83.49        26.25 o
  10  10   0         75.50         39.76        26.29 o
  11  10   0         13.04         69.63        33.38 o
   1  11   0        375.36        517.37        39.75 o
   2  11   0       2870.70       2911.77        48.61 o
   3  11   0       3418.91       3571.24        64.38 o
   4  11   0       3368.82       3377.49        68.58 o
   5  11   0       1434.47       1468.53        51.37 o
   6  11   0        880.26        852.53        38.08 o
   7  11   0        413.53        361.30        40.49 o
   8  11   0          9.48         25.44        19.89 o
   9  11   0          0.22        -26.40        26.40 o
  10  11   0         15.59         39.81        34.67 o
  11  11   0         11.70          2.61        27.89 o
   0  12   0        856.19        896.39        53.10 o
   1  12   0       4677.66       5015.81       124.41 o
   2  12   0        973.11        957.97        25.48 o
   3  12   0       1590.27       1509.80        43.28 o
   4  12   0          0.15         -0.72        10.06 o
   5  12   0         66.19         59.64        11.40 o
   6  12   0        372.35        361.09        26.69 o
   7  12   0        333.28        311.08        36.99 o
   8  12   0         33.89         19.75        21.92 o
   9  12   0        166.62        138.59        35.82 o
  10  12   0          6.82          9.24        30.85 o
  11  12   0          0.52        -30.42        35.24 o
   1  13   0       3903.88       4006.95       115.37 o
   2  13   0       1550.95       1565.69        48.85 o
   3  13   0        179.26        166.89        13.89 o
   4  13   0        882.94        818.03        39.05 o
   5  13   0          5.68          4.43        13.90 o
   6  13   0        692.42        716.17        38.52 o
   7  13   0         31.70         13.93        21.57 o
   8  13   0         31.54         21.88        25.21 o
   9  13   0         34.02          3.18        23.91 o
  10  13   0          3.40        -10.23        29.01 o
  11  13   0         17.12         24.22        22.11 o
   0  14   0       1080.37       1142.71        63.66 o
   1  14   0       4946.42       5520.88       138.59 o
   2  14   0         62.37         65.38        10.97 o
   3  14   0         28.09         18.89         5.68 o
   4  14   0         62.43         62.85        13.78 o
   5  14   0         13.43         13.49        10.40 o
   6  14   0         16.50         24.25        16.15 o
   7  14   0        326.80        258.50        34.80 o
   8  14   0         47.77         51.62        21.55 o
   9  14   0        254.12        354.17        53.92 o
  10  14   0          0.65        -14.94        22.32 o
  11  14   0         75.08         62.07        35.69 o
   1  15   0       1135.23       1287.18        69.24 o
   2  15   0       1317.90       1295.21        63.11 o
   3  15   0        157.66        115.65        14.73 o
   4  15   0         75.84         74.47         9.58 o
   5  15   0        418.87        420.79        35.22 o
   6  15   0        267.64        255.34        24.71 o
   7  15   0        132.05        121.41        22.94 o
   8  15   0         41.06         35.64        21.19 o
   9  15   0         34.08         45.93        22.26 o
  10  15   0          7.55          8.90        22.14 o
  11  15   0          2.44         -2.89        31.91 o
   0  16   0       3710.37       3870.35       119.50 o
   1  16   0        637.91        671.98        51.09 o
   2  16   0       5300.21       5430.93       117.61 o
   3  16   0         82.48         75.78        11.35 o
   4  16   0         48.44         31.77         7.52 o
   5  16   0         29.96         36.52        12.46 o
   6  16   0        148.73        197.50        22.86 o
   7  16   0         12.21         -1.08        13.43 o
   8  16   0        395.82        386.12        52.23 o
   9  16   0          5.84         14.76        21.56 o
  10  16   0        131.58        132.14        45.64 o
   1  17   0         46.69         32.22        11.93 o
   2  17   0        692.12        583.49        37.93 o
   3  17   0        155.04        153.10        20.65 o
   4  17   0          2.90          5.04        15.34 o
   5  17   0       1061.87       1056.10        52.31 o
   6  17   0         34.21         26.79        13.33 o
   7  17   0        204.62        179.19        34.97 o
   8  17   0         11.31        -10.93        19.81 o
   9  17   0         21.07         37.93        32.29 o
  10  17   0          1.48          0.38        48.40 o
   0  18   0        694.77        670.80        49.59 o
   1  18   0        232.32        232.94        24.21 o
   2  18   0        105.45        132.22        20.86 o
   3  18   0          0.66         -8.33        15.87 o
   4  18   0        186.68        188.99        44.90 o
   5  18   0        107.03         76.40        37.14 o
   6  18   0         28.93         12.43        12.19 o
   7  18   0         38.08         90.01        20.71 o
   8  18   0        169.65        236.37        79.42 o
   1  19   0         68.58         51.25        13.49 o
   2  19   0       1081.58       1242.97        92.28 o
   3  19   0        476.50        492.71        66.02 o
   4  19   0        762.68        661.74        82.86 o
   5  19   0        555.47        676.19       132.71 o
   6  19   0        173.99        147.22        50.62 o
   7  19   0        245.04        207.09        96.20 o
   8  19   0         15.27         42.53        41.70 o
   0  20   0         50.10         53.15        32.52 o
   1  20   0       3930.76       4277.18       133.71 o
   2  20   0       1317.28       1389.00       108.55 o
   3  20   0        341.75        381.24        68.50 o
   4  20   0        497.50        499.36       107.57 o
   5  20   0         23.76         18.00        21.93 o
   6  20   0         10.90          3.97        35.66 o
   7  20   0        285.56        325.35       118.03 o
   8  20   0         74.67        108.55        81.07 o
   1  21   0         46.20         62.37        41.40 o
   2  21   0        527.84        524.38       121.42 o
   3  21   0         23.37        -17.49        17.49 o
   4  21   0        470.94        395.43        65.12 o
   5  21   0         12.77         19.97        35.88 o
   6  21   0        432.79        387.90       131.89 o
   7  21   0          0.30        -36.89        46.67 o
   0  22   0        173.37        149.27        72.57 o
   1  22   0       2487.53       2494.51       181.78 o
   2  22   0        263.84        194.06        74.15 o
   3  22   0          7.01         44.49        41.10 o
   4  22   0         22.78         76.03        73.02 o
   5  22   0         23.03         68.95        42.91 o
   6  22   0          4.59         77.91        76.33 o
   7  22   0         19.56        -40.20        57.74 o
   1  23   0         22.15         52.47        34.21 o
   2  23   0        940.21        975.74       172.46 o
   3  23   0         80.47         71.21        53.52 o
   4  23   0        147.32        193.01        83.86 o
   5  23   0         57.84         82.96        69.25 o
   6  23   0        217.07        204.83       109.08 o
   0  24   0       1352.90       1269.62       192.56 o
   1  24   0         62.54         59.09        33.89 o
   2  24   0        785.18        678.17       150.93 o
   3  24   0         11.65         86.49        53.00 o
   4  24   0         13.70         68.35        55.55 o
   5  24   0          0.18        -47.50        47.50 o
   1  25   0          4.63         -4.23        39.92 o
   2  25   0        312.78        342.21       113.97 o
   3  25   0        319.06        273.18       103.96 o
   4  25   0          7.04         10.01        54.35 o
   5  25   0        700.24        758.42       179.76 o
   0  26   0        325.31        392.04       119.16 o
   1  26   0         40.36         43.60        33.21 o
   2  26   0        378.73        504.43       138.96 o
   3  26   0         55.31        -30.49        57.59 o
   4  26   0         44.39        145.21        78.74 o
   1  27   0         47.76         57.75        39.27 o
   2  27   0         90.39        177.50        86.27 o
 -11   0   1         39.94          8.82        74.30 o
  -9   0   1         36.79        -11.59        31.50 o
  -7   0   1        430.21        366.82        60.21 o
  -5   0   1        281.07        222.52        44.22 o
  -3   0   1       5418.69       5746.43       175.53 o
  -1   0   1      98317.73      74790.61       209.23 o
   1   0   1      77286.94      74002.41       536.79 o
   3   0   1        942.61        984.75        45.68 o
   5   0   1         17.16         17.76        19.61 o
   7   0   1       2560.84       2634.84       416.77 o
   9   0   1         69.83         70.36        38.17 o
  11   0   1         74.74        101.22        74.98 o
 -11   1   1          0.43        -28.75        28.75 o
 -10   1   1          2.17         26.20        46.98 o
  -9   1   1         19.49          9.82        26.32 o
  -8   1   1         74.92         41.38        22.19 o
  -7   1   1        196.69        187.38        24.46 o
  -6   1   1       1105.87       1075.90        68.58 o
  -5   1   1         62.64         53.57        15.41 o
  -4   1   1       5321.52       4964.66        81.14 o
  -3   1   1       2350.76       2307.49        47.87 o
  -2   1   1       7182.46       7043.97        58.98 o
   1   1   1       2104.56       2887.95        48.99 o
   2   1   1       1765.70       1843.89        29.66 o
   3   1   1        406.17        462.33        17.45 o
   4   1   1       3790.93       3530.89        54.75 o
   5   1   1        656.85        613.13        69.53 o
   6   1   1       3751.25       3552.32       123.82 o
   7   1   1        598.20        632.90        59.85 o
   8   1   1         32.95          3.00        19.89 o
   9   1   1          0.59         20.69        28.58 o
  10   1   1          4.65        -22.73        22.73 o
  11   1   1          8.54         12.36        33.37 o
 -11   2   1          5.23          0.79        29.36 o
 -10   2   1         60.61         81.76        32.20 o
  -9   2   1         63.31         61.39        26.17 o
  -8   2   1         79.24         70.55        22.53 o
  -7   2   1        542.56        490.95        60.32 o
  -6   2   1          8.66         14.37         8.25 o
  -5   2   1        246.99        220.04        20.76 o
  -4   2   1       1242.39       1370.91        36.13 o
  -3   2   1       3927.48       4055.51        65.44 o
  -2   2   1        112.55         87.18         6.46 o
  -1   2   1       9236.08      11118.55        71.58 o
   1   2   1      13558.52      12638.60        90.72 o
   2   2   1         88.54         50.74         7.02 o
   3   2   1        374.08        416.43        21.60 o
   4   2   1        128.17        147.46         9.57 o
   5   2   1         20.22         12.71         7.47 o
   6   2   1         16.83         39.86        18.80 o
   7   2   1        849.47        934.19        61.36 o
   8   2   1         85.47        113.55        30.41 o
   9   2   1          5.84         28.68        25.14 o
  10   2   1         95.93        112.70        34.66 o
  11   2   1         28.98         37.33        38.02 o
 -11   3   1         52.43         41.02        25.52 o
 -10   3   1          9.65         46.74        30.43 o
  -9   3   1          3.95         17.60        25.01 o
  -8   3   1         31.98         54.68        18.66 o
  -7   3   1        519.45        519.19        30.71 o
  -6   3   1        344.35        325.10        26.52 o
  -5   3   1       4095.21       3960.14       130.62 o
  -4   3   1       1262.23       1290.71        35.09 o
  -3   3   1        665.27        657.27        22.36 o
  -1   3   1       1844.06       1933.15        31.77 o
   1   3   1        731.92        557.14        21.59 o
   2   3   1          6.36         11.97         5.99 o
   3   3   1       1531.19       1451.93        39.69 o
   4   3   1         91.09         73.77        11.18 o
   5   3   1       1569.21       1341.04        70.52 o
   6   3   1        685.03        697.58        36.21 o
   7   3   1       2481.98       2467.70       114.33 o
   8   3   1        172.12        242.90        41.54 o
   9   3   1         63.35         71.06        28.12 o
  10   3   1          8.13         15.76        27.88 o
  11   3   1          0.38        -25.18        33.53 o
 -11   4   1         31.75         28.05        38.06 o
 -10   4   1        182.79        152.47        36.84 o
  -9   4   1         29.86         58.88        24.81 o
  -8   4   1        530.73        548.25        52.16 o
  -7   4   1          3.91         52.92        23.21 o
  -6   4   1        725.96        681.40        63.19 o
  -5   4   1         12.50         10.98         8.69 o
  -4   4   1        310.85        301.17        21.35 o
  -3   4   1        397.65        406.05        17.01 o
  -2   4   1       2274.73       2343.86        38.83 o
  -1   4   1       1668.01       1333.61        24.65 o
   0   4   1      46433.07      43524.87       215.51 o
   2   4   1        686.20        710.02        31.30 o
   3   4   1         96.26         78.50        10.06 o
   4   4   1        253.23        209.75        16.21 o
   5   4   1       1615.59       1622.90        77.14 o
   6   4   1       1421.03       1552.39        82.15 o
   7   4   1        165.91        188.14        22.47 o
   8   4   1        751.83        730.29        68.73 o
   9   4   1          0.05          1.39        20.60 o
  10   4   1        310.05        292.88        53.39 o
  11   4   1         28.14         10.40        38.19 o
 -11   5   1         19.65         15.85        25.37 o
 -10   5   1         21.86         40.08        29.49 o
  -9   5   1         20.91         32.79        21.72 o
  -8   5   1         68.22         82.73        33.52 o
  -7   5   1        964.73        938.06        80.63 o
  -6   5   1        225.29        279.06        43.85 o
  -5   5   1       1735.44       1500.02        84.40 o
  -4   5   1        295.11        300.59        22.16 o
  -3   5   1       3780.64       3829.17        56.23 o
  -2   5   1       4938.38       5182.25        69.06 o
  -1   5   1        288.55        370.17        15.86 o
   1   5   1         51.17         54.57         5.12 o
   2   5   1          0.30         -0.72         5.08 o
   3   5   1        769.49        719.31        27.97 o
   4   5   1         38.73         43.60        10.21 o
   5   5   1       1952.93       1862.63        73.72 o
   6   5   1        621.98        578.44        54.63 o
   7   5   1       1065.88        992.45        49.55 o
   8   5   1          4.92         46.32        28.31 o
   9   5   1          6.78          3.37        26.05 o
  10   5   1         13.28         52.88        26.96 o
  11   5   1         72.33        124.92        44.19 o
 -11   6   1         72.08         68.02        33.64 o
 -10   6   1        146.97        102.03        30.32 o
  -9   6   1        160.34        154.81        30.87 o
  -8   6   1        334.39        406.58        46.36 o
  -7   6   1        293.49        265.91        45.90 o
  -6   6   1        416.34        338.59        39.43 o
  -5   6   1         32.79         33.09        20.83 o
  -4   6   1        258.56        241.18        25.53 o
  -3   6   1        399.81        367.34        18.20 o
  -2   6   1        953.85        829.48        25.17 o
  -1   6   1        507.44        457.31        16.78 o
   0   6   1      29531.81      31334.15       224.59 o
   1   6   1       1827.52       2061.31        30.24 o
   2   6   1         16.30         36.87         7.20 o
   3   6   1        104.20        109.96        13.16 o
   4   6   1        460.68        446.84        23.66 o
   5   6   1         19.93         28.15        12.84 o
   6   6   1         86.38         93.43        26.08 o
   7   6   1        431.33        482.16        54.47 o
   8   6   1        151.50        153.31        32.97 o
   9   6   1         32.25          2.28        31.43 o
  10   6   1         83.81         55.84        25.89 o
  11   6   1         80.35        136.80        49.68 o
 -11   7   1          2.45         21.26        26.52 o
 -10   7   1          5.89         28.37        27.88 o
  -9   7   1         47.60         47.72        22.79 o
  -8   7   1          4.01         20.64        16.92 o
  -7   7   1        808.27        710.85        56.54 o
  -6   7   1        352.32        398.47        50.53 o
  -5   7   1        589.68        607.22        73.20 o
  -4   7   1       1297.82       1292.34        39.47 o
  -3   7   1       1635.94       1683.11        47.47 o
  -2   7   1        675.59        685.04        20.61 o
  -1   7   1       5863.69       6562.06        61.18 o
   0   7   1         25.80         55.14        13.74 o
   1   7   1       2138.47       2242.35        34.71 o
   2   7   1        178.21        152.34        12.23 o
   3   7   1         17.34         14.89         7.38 o
   4   7   1         38.17         24.89         7.56 o
   5   7   1        347.88        372.67        34.53 o
   6   7   1       1672.67       1679.17        76.92 o
   7   7   1        858.60        848.18        68.44 o
   8   7   1         11.14         -1.29        27.22 o
   9   7   1          4.49         11.39        21.29 o
  10   7   1          0.92        -26.61        26.61 o
  11   7   1          2.55         20.28        29.12 o
 -11   8   1         14.07          8.57        29.19 o
 -10   8   1          1.22        -15.71        21.34 o
  -9   8   1        265.54        316.87        44.68 o
  -8   8   1          2.41        -24.81        24.81 o
  -7   8   1        436.07        440.91        25.66 o
  -6   8   1        515.27        487.22        54.73 o
  -5   8   1        147.64        165.07        20.94 o
  -4   8   1         84.71         57.16         9.10 o
  -3   8   1        487.76        456.70        24.84 o
  -2   8   1        375.98        376.07        15.75 o
  -1   8   1      12433.14      11687.97        81.81 o
   0   8   1       1576.04       1629.88        59.72 o
   1   8   1       7286.40       6860.99        73.86 o
   2   8   1         24.52         26.13         6.38 o
   3   8   1        711.17        782.44        31.70 o
   4   8   1        698.56        687.79        36.50 o
   5   8   1        390.56        430.38        36.01 o
   6   8   1        140.35        113.45        24.31 o
   7   8   1       1079.61       1201.17        81.13 o
   8   8   1         13.62         -3.26        33.11 o
   9   8   1        203.81        191.52        40.99 o
  10   8   1          1.21        -15.77        26.55 o
  11   8   1         55.90         70.74        53.38 o
 -11   9   1          4.05          0.34        24.41 o
 -10   9   1          0.90         -6.43        21.93 o
  -9   9   1         23.91         22.67        24.23 o
  -8   9   1         66.04         94.27        26.02 o
  -7   9   1          2.47          6.40        16.09 o
  -6   9   1        952.46       1084.01        68.90 o
  -5   9   1        472.34        461.59        32.10 o
  -4   9   1       1917.36       1813.87        49.34 o
  -3   9   1         31.66         29.17         7.19 o
  -2   9   1       4389.12       4638.76        70.65 o
  -1   9   1       9318.93      10798.10        78.13 o
   0   9   1        484.16        444.86        33.60 o
   1   9   1        902.86        884.53        26.80 o
   2   9   1        699.39        640.17        25.38 o
   3   9   1         66.35        109.65        14.06 o
   4   9   1       2883.69       2984.00        75.07 o
   5   9   1        138.81        149.63        14.00 o
   6   9   1       2392.46       2218.96        89.66 o
   7   9   1          1.44         11.62        18.25 o
   8   9   1         98.42         75.86        28.93 o
   9   9   1         26.32         59.41        28.10 o
  10   9   1          3.33        -32.64        32.64 o
  11   9   1         28.52         31.25        31.46 o
 -11  10   1          8.59        -20.85        20.85 o
 -10  10   1         13.26         18.72        20.62 o
  -9  10   1        182.03        189.39        35.65 o
  -8  10   1        181.09        136.95        30.18 o
  -7  10   1        210.37        225.91        30.55 o
  -6  10   1        238.71        232.57        29.52 o
  -5  10   1         68.51         48.08        12.58 o
  -4  10   1         12.27         16.10         8.36 o
  -3  10   1       2179.58       2234.20        53.09 o
  -2  10   1       3731.00       4056.50        57.30 o
  -1  10   1      11654.14      12058.67        93.26 o
   0  10   1       2257.12       2332.95        50.32 o
   1  10   1       5148.07       4907.38        53.81 o
   2  10   1       3673.00       3825.72        75.05 o
   3  10   1       3994.38       4253.46        79.37 o
   4  10   1        143.59        149.25        22.22 o
   5  10   1        114.60        106.61        14.13 o
   6  10   1         19.55         43.67        16.60 o
   7  10   1        199.03        191.92        34.30 o
   8  10   1        219.59        173.08        34.22 o
   9  10   1        171.46        120.07        33.51 o
  10  10   1         51.33         90.14        28.03 o
  11  10   1         94.27         74.65        28.14 o
 -11  11   1          1.59        -10.05        21.79 o
 -10  11   1          3.71         11.59        23.23 o
  -9  11   1          6.38         32.03        20.52 o
  -8  11   1        161.08         95.58        24.86 o
  -7  11   1         88.50         86.45        26.46 o
  -6  11   1        898.86        862.04        44.98 o
  -5  11   1       1122.69       1030.26        41.17 o
  -4  11   1       1906.49       1984.51        55.51 o
  -3  11   1       2839.19       2939.74        54.02 o
  -2  11   1        536.42        546.35        20.92 o
  -1  11   1       2820.17       3068.95        34.33 o
   0  11   1        287.57        250.42        22.45 o
   1  11   1       2346.27       2398.06        34.47 o
   2  11   1       2152.56       2430.09        64.25 o
   3  11   1       2916.24       3172.84        65.08 o
   4  11   1       1317.29       1195.45        47.80 o
   5  11   1       2006.11       2116.75        78.91 o
   6  11   1        522.59        549.29        45.78 o
   7  11   1        244.93        171.47        29.68 o
   8  11   1        282.00        237.80        40.91 o
   9  11   1         11.67          8.51        21.32 o
  10  11   1         46.85         42.45        26.86 o
  11  11   1          1.01        -19.20        32.19 o
 -11  12   1          5.87         -3.35        25.25 o
 -10  12   1         76.20         63.13        29.01 o
  -9  12   1          0.35        -22.69        22.69 o
  -8  12   1        236.44        248.91        37.31 o
  -7  12   1         91.49         70.09        18.61 o
  -6  12   1        198.52        157.46        18.97 o
  -5  12   1        102.97         95.79        13.23 o
  -4  12   1        306.74        317.09        18.71 o
  -3  12   1         17.77         22.15         6.53 o
  -2  12   1       2481.60       2908.92        41.50 o
  -1  12   1       1114.63       1231.31        65.90 o
   0  12   1       7544.55       7584.61       109.64 o
   1  12   1        438.88        448.50        35.24 o
   2  12   1       2489.15       2355.45        62.56 o
   3  12   1        104.58        122.28        18.20 o
   4  12   1         38.62         43.86        11.44 o
   5  12   1        282.77        277.36        30.30 o
   6  12   1        112.44        192.92        18.50 o
   7  12   1         59.24         42.13        26.02 o
   8  12   1        354.61        324.72        64.43 o
   9  12   1         11.59         18.03        31.77 o
  10  12   1        122.16        121.58        34.41 o
  11  12   1          1.73         33.27        26.92 o
 -11  13   1          1.17        -10.34        23.98 o
 -10  13   1        126.55         35.84        27.92 o
  -9  13   1          1.83          2.73        19.13 o
  -8  13   1         32.23         26.60        26.10 o
  -7  13   1        293.26        293.49        39.60 o
  -6  13   1         51.15         29.74        15.76 o
  -5  13   1        315.06        378.98        25.82 o
  -4  13   1         47.42         41.75         7.21 o
  -3  13   1       3957.70       3797.04        60.30 o
  -2  13   1         59.24         58.86         6.88 o
  -1  13   1        715.32        770.99        53.78 o
   0  13   1         81.30        110.06        15.48 o
   1  13   1        503.06        440.79        36.18 o
   2  13   1        821.13        794.24        35.00 o
   3  13   1        286.75        217.01        23.63 o
   4  13   1         77.36         60.51        12.17 o
   5  13   1       1753.38       1754.94        72.38 o
   6  13   1        175.23        131.65        18.27 o
   7  13   1        408.96        341.14        43.15 o
   8  13   1         32.86         39.17        25.66 o
   9  13   1         15.75         21.06        20.09 o
  10  13   1         35.51         37.49        29.84 o
  11  13   1          0.25         22.40        37.59 o
 -11  14   1          7.81         22.31        25.45 o
 -10  14   1        106.89        128.99        35.59 o
  -9  14   1          5.46        -20.47        20.47 o
  -8  14   1        272.56        263.83        37.90 o
  -7  14   1         72.17         58.25        20.27 o
  -6  14   1          5.23         15.18        10.49 o
  -5  14   1         45.89         65.10        17.13 o
  -4  14   1         21.08         14.48         7.13 o
  -3  14   1        785.91        814.31        27.43 o
  -2  14   1       3252.43       3373.58        49.98 o
  -1  14   1        544.18        651.03        51.52 o
   0  14   1       4443.12       4382.46        90.83 o
   1  14   1         25.21         25.23        11.32 o
   2  14   1        595.41        568.25        28.12 o
   3  14   1        673.39        680.69        40.84 o
   4  14   1          9.32         15.61        12.77 o
   5  14   1         49.00         78.73        17.62 o
   6  14   1        204.21        210.56        22.53 o
   7  14   1          1.07         -5.36        15.23 o
   8  14   1        178.85        201.13        35.87 o
   9  14   1          2.17        -18.93        26.10 o
  10  14   1        134.63        131.96        36.09 o
  11  14   1          7.43         22.44        23.30 o
 -11  15   1         12.41         61.69        33.51 o
 -10  15   1         41.63         55.19        35.18 o
  -9  15   1          0.01         -8.22        28.27 o
  -8  15   1         35.83         66.82        22.09 o
  -7  15   1        146.09        156.13        28.83 o
  -6  15   1        373.24        337.44        28.86 o
  -5  15   1        130.81        106.13        18.10 o
  -4  15   1        443.69        459.20        25.91 o
  -3  15   1       1229.98       1060.65        34.75 o
  -2  15   1       1456.79       1665.16        41.01 o
  -1  15   1          5.88         10.69        16.77 o
   0  15   1        123.24        100.31        15.16 o
   1  15   1        323.02        381.65        40.10 o
   2  15   1         48.26         35.34         6.07 o
   3  15   1        377.34        366.47        30.45 o
   4  15   1        615.18        663.82        40.37 o
   5  15   1        522.06        464.40        39.32 o
   6  15   1        454.81        427.69        33.11 o
   7  15   1         55.92         84.15        29.86 o
   8  15   1          9.68         -7.05        21.60 o
   9  15   1         17.28        -13.07        22.08 o
  10  15   1         19.52          3.21        32.39 o
  11  15   1         20.98         28.32        33.93 o
 -10  16   1         14.70         52.09        33.17 o
  -9  16   1        218.10        177.36        44.56 o
  -8  16   1         67.82         53.54        17.11 o
  -7  16   1        410.73        489.38        46.91 o
  -6  16   1        131.05        105.83        17.66 o
  -5  16   1         37.53         31.55        18.52 o
  -4  16   1         70.61         60.23        17.43 o
  -3  16   1       2136.67       2061.01        46.76 o
  -2  16   1         12.06         25.07        15.61 o
  -1  16   1       5235.35       5539.75       155.54 o
   0  16   1        473.14        475.86        67.52 o
   1  16   1       1893.66       2043.14       108.99 o
   2  16   1          1.04         -0.26         5.56 o
   3  16   1        186.80        172.63        17.25 o
   4  16   1         14.57         20.79        13.50 o
   5  16   1         10.82         16.69        13.88 o
   6  16   1        110.98        110.45        34.30 o
   7  16   1        236.99        222.54        35.09 o
   8  16   1         15.39         -7.98        34.51 o
   9  16   1        414.01        390.19        56.71 o
  10  16   1          0.13        -25.50        25.50 o
 -10  17   1          1.31        -21.60        39.82 o
  -9  17   1         14.83         42.38        55.55 o
  -8  17   1         92.47         79.99        46.23 o
  -7  17   1         26.32         21.21        17.55 o
  -6  17   1        812.71        716.50        51.99 o
  -5  17   1          4.96         -1.84        15.75 o
  -4  17   1        991.00        978.98        58.78 o
  -3  17   1        867.53        835.85        33.31 o
  -2  17   1        784.53        843.19        77.72 o
  -1  17   1        924.03        721.90        58.54 o
   0  17   1        267.13        244.76        33.52 o
   1  17   1        105.54        112.86        35.53 o
   2  17   1         83.17        111.67        23.80 o
   3  17   1         47.01         59.82        13.35 o
   4  17   1        522.99        509.97        40.06 o
   5  17   1         13.41         17.74        17.47 o
   6  17   1        468.95        496.59        57.98 o
   7  17   1         11.07         16.38        22.93 o
   8  17   1         62.38         39.80        24.98 o
   9  17   1          1.29         -2.71        32.14 o
  -8  18   1        143.52        183.16        54.18 o
  -7  18   1        138.04        139.66        41.94 o
  -6  18   1        159.96        126.92        25.15 o
  -5  18   1         22.91          1.86        23.98 o
  -4  18   1         90.94         81.30        21.03 o
  -3  18   1        320.57        389.84        60.06 o
  -2  18   1         17.75         44.03        29.05 o
  -1  18   1         54.47         44.80        20.46 o
   0  18   1          9.52         14.08        15.28 o
   1  18   1         59.60         40.96        24.46 o
   2  18   1         35.54         46.94        17.02 o
   3  18   1        370.85        313.13        30.58 o
   4  18   1        104.50        107.93        24.37 o
   5  18   1          7.60         22.51        24.54 o
   6  18   1          5.34         21.04        34.44 o
   7  18   1         31.15         37.07        28.62 o
   8  18   1          0.26         -0.68        56.91 o
  -8  19   1         27.38         -6.17        37.94 o
  -7  19   1         83.92         91.41        47.91 o
  -6  19   1        490.95        541.71        91.56 o
  -5  19   1        478.02        530.13       120.90 o
  -4  19   1        216.74        186.92        73.85 o
  -3  19   1       2394.07       2211.71       138.82 o
  -2  19   1         31.50         33.63        19.31 o
  -1  19   1        633.07        722.68        60.92 o
   0  19   1        587.19        617.28        52.09 o
   1  19   1        154.93        238.64        55.81 o
   2  19   1        151.73        150.40        40.83 o
   3  19   1        438.99        500.59       117.96 o
   4  19   1        385.61        427.72       109.30 o
   5  19   1        584.37        486.21       120.14 o
   6  19   1        459.39        572.93       142.73 o
   7  19   1         91.50         96.96        66.17 o
   8  19   1         65.17         41.70        61.28 o
  -8  20   1         71.39        165.22        56.14 o
  -7  20   1         44.42         58.46        41.29 o
  -6  20   1        111.59         65.64        37.07 o
  -5  20   1        220.96        147.58        56.76 o
  -4  20   1          5.19          3.73        21.78 o
  -3  20   1        432.36        557.30        73.82 o
  -2  20   1       2975.48       3147.59       170.20 o
  -1  20   1        430.52        431.40        48.82 o
   0  20   1       3499.79       3509.36       123.20 o
   1  20   1       1345.61       1529.54        77.17 o
   2  20   1       1261.16       1371.77       187.67 o
   3  20   1        180.06        169.30        68.58 o
   4  20   1         24.37         32.75        32.22 o
   5  20   1          7.17         -2.56        35.08 o
   6  20   1        165.18        165.84        92.37 o
   7  20   1         11.81          1.35        38.77 o
   8  20   1        246.87        282.29       121.50 o
  -7  21   1         88.90        100.89        43.75 o
  -6  21   1          1.42        -24.89        24.89 o
  -5  21   1        343.03        432.26        74.86 o
  -4  21   1          0.06          2.91        27.02 o
  -3  21   1        921.16        831.46        89.40 o
  -2  21   1        236.05        314.11        51.49 o
  -1  21   1       1159.39        967.91       163.31 o
   0  21   1         99.06        192.93        69.25 o
   1  21   1        127.94        114.72        43.70 o
   2  21   1         57.19         61.05        36.36 o
   3  21   1        776.93        701.06       136.78 o
   4  21   1          2.52        -13.78        40.05 o
   5  21   1        663.73        671.70       154.47 o
   6  21   1         11.66          9.94        43.66 o
   7  21   1         36.56         33.20        54.27 o
  -7  22   1          7.93         45.15        34.72 o
  -6  22   1         26.89         11.68        22.67 o
  -5  22   1          8.11         34.53        24.26 o
  -4  22   1          3.95         -1.05        30.34 o
  -3  22   1         12.53        -20.25        45.62 o
  -2  22   1       1258.80       1195.93       180.74 o
  -1  22   1         75.44        112.63        41.98 o
   0  22   1       2248.43       2066.87       166.30 o
   1  22   1        380.04        358.46        73.43 o
   2  22   1        560.09        553.51       127.67 o
   3  22   1         42.87          7.98        41.48 o
   4  22   1         51.16         41.48        54.35 o
   5  22   1         61.50         82.13        80.02 o
   6  22   1          6.44        -60.52        60.52 o
   7  22   1          0.17        -23.19        63.99 o
  -6  23   1         54.89         52.32        86.72 o
  -5  23   1        193.00        238.10        90.63 o
  -4  23   1        120.96        137.68        79.57 o
  -3  23   1        477.59        415.23       118.11 o
  -2  23   1          5.74         24.16        40.50 o
  -1  23   1        287.90        338.48       125.41 o
   0  23   1          0.08        -13.96        31.04 o
   1  23   1        348.81        371.49       147.88 o
   2  23   1         15.13        119.77        77.69 o
   3  23   1        145.34        163.43        67.67 o
   4  23   1        189.21        171.10        83.18 o
   5  23   1        471.37        573.01       145.51 o
   6  23   1         96.26        173.51        87.10 o
  -5  24   1          8.91         22.73        70.38 o
  -4  24   1          0.73          7.98        55.03 o
  -3  24   1        332.11        221.77        78.82 o
  -2  24   1          3.40        -55.93        55.93 o
  -1  24   1       1497.43       1394.64       145.04 o
   0  24   1        326.49        362.36        76.16 o
   1  24   1        705.11        776.79       109.61 o
   2  24   1         76.10        115.17        65.34 o
   3  24   1        164.62        207.16        85.29 o
   4  24   1          7.56         -0.45        49.31 o
   5  24   1         59.56         55.55        59.85 o
  -4  25   1        625.63        775.96       176.45 o
  -3  25   1         48.76         54.65        50.13 o
  -2  25   1         85.76         93.87        59.47 o
  -1  25   1        209.82        309.63        73.82 o
   0  25   1        145.21         82.85        41.50 o
   1  25   1         98.10        148.13        51.19 o
   2  25   1         85.13        167.42        82.65 o
   3  25   1         20.45          1.28        59.47 o
   4  25   1        598.36        603.35       155.00 o
   5  25   1         19.32         17.24        48.70 o
  -3  26   1        158.62        204.75       102.68 o
  -2  26   1        138.11        175.32        97.26 o
  -1  26   1        341.07        313.00       101.32 o
   0  26   1         96.92         90.00        45.34 o
   1  26   1        507.95        646.33       127.22 o
   2  26   1         12.11         -6.93        46.45 o
   3  26   1        246.80        454.90       151.53 o
  -2  27   1        339.90        335.81       116.68 o
  -1  27   1         53.61        110.36        86.87 o
   0  27   1          1.20         -0.76        27.37 o
   1  27   1         74.10        165.51        78.66 o
   2  27   1         38.06         54.35        55.86 o
 -10   0   2        206.36        160.93        57.62 o
  -8   0   2        225.33        252.13        58.69 o
  -6   0   2        254.14        172.08        43.03 o
  -4   0   2         99.21         91.87        14.15 o
  -2   0   2       5442.29       3978.75       108.92 o
   0   0   2      41348.85      43463.78       162.85 o
   2   0   2       7680.09       8401.34       158.83 o
   4   0   2        205.06        218.68        32.06 o
   6   0   2       1952.59       2325.21       144.17 o
   8   0   2        686.14        708.65        95.40 o
  10   0   2        208.42        200.55        63.84 o
 -11   1   2         18.23         51.38        29.11 o
 -10   1   2         33.11         61.75        34.92 o
  -9   1   2         10.12         17.36        23.85 o
  -8   1   2         68.44         56.17        24.96 o
  -7   1   2        252.65        226.55        26.69 o
  -6   1   2         36.17         28.95        12.17 o
  -5   1   2       1185.10       1077.06        61.53 o
  -4   1   2         82.91        157.69        15.11 o
  -3   1   2      22210.34      22989.01       105.97 o
  -2   1   2      68324.11      67219.77       298.72 o
  -1   1   2       8085.99       7424.72        53.09 o
   1   1   2       2623.80       2589.15        35.34 o
   2   1   2       5754.78       5508.72        97.45 o
   3   1   2       3797.47       4186.71        53.66 o
   4   1   2       1338.19       1374.31        40.53 o
   5   1   2       1983.03       1966.63        87.07 o
   6   1   2        652.03        651.51        55.33 o
   7   1   2       1496.18       1423.06        87.92 o
   8   1   2         23.30         57.29        24.81 o
   9   1   2          0.55        -18.59        22.82 o
  10   1   2         17.66         27.48        33.15 o
  11   1   2         18.70         72.60        63.73 o
 -11   2   2         57.36         76.69        27.97 o
 -10   2   2        145.03        155.71        36.56 o
  -9   2   2        226.93        159.56        45.35 o
  -8   2   2        112.92        144.15        32.50 o
  -7   2   2        174.19        231.40        27.34 o
  -6   2   2        144.08        110.84        18.21 o
  -5   2   2         16.78          6.50        10.05 o
  -4   2   2       1087.49       1131.21        34.69 o
  -3   2   2      11803.80      10375.93       105.88 o
  -2   2   2       7122.21       5895.85        61.14 o
  -1   2   2      17010.63      18999.43        97.92 o
   0   2   2       7745.82       8564.17        59.95 o
   1   2   2       2585.58       2866.54        57.37 o
   2   2   2        714.86        843.15        36.57 o
   3   2   2        566.68        663.90        34.73 o
   4   2   2        964.69       1104.15        30.91 o
   5   2   2        516.77        516.68        31.51 o
   6   2   2        876.82       1112.00        73.32 o
   7   2   2        168.53        139.16        53.35 o
   8   2   2         66.15         40.19        22.46 o
   9   2   2         37.19         42.42        25.56 o
  10   2   2         50.55         52.14        25.65 o
  11   2   2         94.68         82.65        33.12 o
 -11   3   2          1.67         37.44        29.67 o
 -10   3   2         24.31         48.05        28.87 o
  -9   3   2         24.60         27.13        31.04 o
  -8   3   2         42.60         51.88        19.63 o
  -7   3   2        241.78        228.87        26.12 o
  -6   3   2       2010.45       1992.29        69.38 o
  -5   3   2        252.14        247.71        22.67 o
  -4   3   2       8172.56       7912.54        90.88 o
  -3   3   2        321.14        268.13        12.87 o
  -2   3   2        326.13        260.50        11.19 o
  -1   3   2       6445.29       6311.69        70.21 o
   1   3   2        462.02        426.96        27.28 o
   2   3   2         32.42         29.33        11.32 o
   3   3   2       1930.71       1979.99        51.35 o
   4   3   2       2419.18       2556.58        57.89 o
   5   3   2        344.71        357.13        20.28 o
   6   3   2       5151.42       5093.62       103.98 o
   7   3   2        384.00        431.43        51.00 o
   8   3   2        302.12        232.41        40.01 o
   9   3   2          0.40        -16.89        32.32 o
  10   3   2         12.59          7.76        23.95 o
  11   3   2         13.06         74.37        41.05 o
 -11   4   2         76.86         78.21        30.84 o
 -10   4   2          2.61         15.04        24.60 o
  -9   4   2        349.01        330.01        44.33 o
  -8   4   2          7.48         18.77        24.89 o
  -7   4   2        615.25        688.95        44.04 o
  -6   4   2         11.03         20.15        11.06 o
  -5   4   2         40.44         11.60        12.68 o
  -4   4   2       1625.24       1515.55        35.06 o
  -3   4   2       3899.69       4107.28        74.95 o
  -2   4   2       1641.44       1573.29        32.18 o
  -1   4   2      12226.11      10459.48        86.56 o
   0   4   2         30.69         60.14         8.64 o
   1   4   2       6113.90       5748.35        99.42 o
   2   4   2        720.71        757.99        40.70 o
   3   4   2       3257.90       3228.86        65.13 o
   4   4   2        772.68        687.67        41.10 o
   5   4   2         58.85         50.27        12.35 o
   6   4   2        571.19        539.56        31.64 o
   7   4   2       1855.53       1745.54       114.13 o
   8   4   2          1.58         29.18        21.86 o
   9   4   2        168.82        167.68        38.93 o
  10   4   2         13.07        -31.27        31.27 o
  11   4   2         47.47         77.38        31.37 o
 -11   5   2          2.94          0.53        25.56 o
 -10   5   2         15.31         37.21        22.88 o
  -9   5   2         87.90         96.78        28.77 o
  -8   5   2         25.64         13.52        28.43 o
  -7   5   2        124.20        207.65        43.07 o
  -6   5   2       1080.87       1065.11        86.87 o
  -5   5   2        184.85        172.39        16.32 o
  -4   5   2      12524.33      12724.38       147.36 o
  -3   5   2        312.98        390.29        17.15 o
  -2   5   2        417.74        351.43        15.48 o
   0   5   2         95.35         91.12         7.89 o
   1   5   2       1299.08       1377.84        40.64 o
   2   5   2       1536.53       1435.12        42.91 o
   3   5   2          7.67         16.66         8.08 o
   4   5   2       2222.35       2277.91        73.68 o
   5   5   2         25.95         28.12        13.76 o
   6   5   2       1145.19       1187.49        39.88 o
   7   5   2         84.41         81.97        18.33 o
   8   5   2         80.84         86.88        32.51 o
   9   5   2          9.84         29.19        48.34 o
  10   5   2         66.58         94.68        31.94 o
  11   5   2         10.81          1.48        25.89 o
 -11   6   2         28.64         25.82        41.83 o
 -10   6   2        108.90         65.85        30.23 o
  -9   6   2        395.28        481.54        52.12 o
  -8   6   2         69.49         78.60        34.78 o
  -7   6   2        758.32        787.48        75.56 o
  -6   6   2         82.76         88.12        28.22 o
  -5   6   2         81.75         76.12        12.75 o
  -4   6   2        280.53        347.31        18.68 o
  -3   6   2        170.66        146.27        11.13 o
  -2   6   2       1270.76        919.41        26.90 o
  -1   6   2       1875.80       1520.19        37.11 o
   0   6   2       1659.95       1716.77        32.10 o
   1   6   2        696.67        899.18        34.93 o
   2   6   2         19.96         16.84         5.54 o
   3   6   2       1645.18       1671.16        55.75 o
   4   6   2         42.20         79.04        17.92 o
   5   6   2         31.73         16.66        16.18 o
   6   6   2        150.97         58.45        20.32 o
   7   6   2        779.91        759.11        46.58 o
   8   6   2        142.10        127.29        21.70 o
   9   6   2        186.66        216.87        41.00 o
  10   6   2        115.34        171.49        42.69 o
  11   6   2        114.03        147.77        36.95 o
 -11   7   2          3.35         19.22        27.46 o
 -10   7   2         27.75         30.00        20.98 o
  -9   7   2         21.44         35.41        33.34 o
  -8   7   2        183.41        132.90        37.00 o
  -7   7   2        262.42        286.01        47.02 o
  -6   7   2        834.80        942.37        43.24 o
  -5   7   2         72.80         48.83        21.29 o
  -4   7   2        394.20        316.42        20.64 o
  -3   7   2       2091.67       2041.34        39.38 o
  -2   7   2       1894.47       1889.64        36.36 o
  -1   7   2       6794.04       7370.33        81.26 o
   0   7   2       1192.59       1223.76        30.43 o
   1   7   2        758.98        836.24        26.20 o
   2   7   2       2176.50       2195.36        47.12 o
   3   7   2         10.20         10.45         7.09 o
   4   7   2         14.01         29.30        15.83 o
   5   7   2       2290.18       2368.47        94.22 o
   6   7   2        711.19        752.99        59.03 o
   7   7   2        507.57        467.29        64.27 o
   8   7   2        232.49        247.91        44.16 o
   9   7   2         25.04         53.83        41.36 o
  10   7   2          1.29          4.61        24.75 o
  11   7   2          1.09         -8.22        34.03 o
 -11   8   2         27.28         41.07        33.58 o
 -10   8   2        173.94        149.49        36.97 o
  -9   8   2          1.99          5.53        21.54 o
  -8   8   2        426.38        498.91        65.69 o
  -7   8   2         67.01         35.84        13.89 o
  -6   8   2        271.97        298.04        26.89 o
  -5   8   2        187.95        205.82        23.65 o
  -4   8   2          5.59         17.11         7.99 o
  -3   8   2        478.69        384.51        23.62 o
  -2   8   2       8550.58       8633.43        86.15 o
  -1   8   2       2725.48       2793.00        39.53 o
   0   8   2       7783.79       7778.18        84.38 o
   1   8   2         62.38         54.08         6.49 o
   2   8   2        385.42        394.65        20.41 o
   3   8   2         97.52         63.05        14.46 o
   4   8   2         87.25        141.16        23.27 o
   5   8   2         85.08        142.32        27.23 o
   6   8   2        312.76        426.82        45.38 o
   7   8   2         62.74         87.59        29.37 o
   8   8   2        308.07        364.77        36.64 o
   9   8   2         17.45         10.88        22.74 o
  10   8   2        120.26        147.29        39.65 o
  11   8   2          4.30        -22.72        27.14 o
 -11   9   2         24.37         30.52        30.53 o
 -10   9   2          7.13        -22.35        25.08 o
  -9   9   2          1.66         -8.74        18.31 o
  -8   9   2          5.25          3.10        18.39 o
  -7   9   2        305.13        308.90        27.57 o
  -6   9   2         30.10         24.74        22.17 o
  -5   9   2        737.67        653.06        37.05 o
  -4   9   2        357.36        331.52        19.27 o
  -3   9   2       5980.85       6362.88        93.67 o
  -2   9   2         27.67         42.18         7.91 o
  -1   9   2        273.78        210.86        12.01 o
   0   9   2       7215.58       8659.22        90.20 o
   1   9   2         65.75         75.94         7.65 o
   2   9   2       2346.27       2599.57        56.84 o
   3   9   2       6714.91       7286.19       132.62 o
   4   9   2         88.92         63.13        17.73 o
   5   9   2       3268.11       3234.57       110.55 o
   6   9   2        147.49        128.89        24.36 o
   7   9   2        917.97        822.13        68.87 o
   8   9   2         87.48        133.34        34.11 o
   9   9   2         51.47         86.64        32.67 o
  10   9   2          5.29         45.81        27.48 o
  11   9   2         27.53         53.08        26.17 o
 -11  10   2         35.13         41.43        27.99 o
 -10  10   2         84.98         41.21        31.22 o
  -9  10   2         96.48         49.89        26.40 o
  -8  10   2        190.79        144.96        39.33 o
  -7  10   2        376.41        362.25        66.63 o
  -6  10   2          7.90         21.22        26.20 o
  -5  10   2        438.20        446.95        34.90 o
  -4  10   2         84.21         82.69        10.53 o
  -3  10   2       3688.34       3726.63        71.70 o
  -2  10   2       1495.12       1716.29        47.20 o
  -1  10   2        126.72        128.73        10.78 o
   0  10   2       3215.61       3251.28        55.25 o
   1  10   2       3788.95       3958.23        46.49 o
   2  10   2       3980.65       4400.24       104.65 o
   3  10   2       1945.54       1754.61        66.45 o
   4  10   2       2239.19       2243.50        82.12 o
   5  10   2          3.81         49.02        18.21 o
   6  10   2        256.86        300.87        40.63 o
   7  10   2        120.73        134.34        30.72 o
   8  10   2        216.27        214.32        39.26 o
   9  10   2        137.77        112.65        30.02 o
  10  10   2        142.33        216.11        45.33 o
  11  10   2         18.65         37.41        29.07 o
 -11  11   2         12.08         41.64        23.74 o
 -10  11   2          7.62         -0.82        23.89 o
  -9  11   2         18.93         51.23        21.33 o
  -8  11   2          3.36          7.71        18.17 o
  -7  11   2        366.59        221.81        41.25 o
  -6  11   2        277.65        240.89        43.59 o
  -5  11   2        996.23       1031.42        47.98 o
  -4  11   2       2111.46       2122.47        62.62 o
  -3  11   2       5112.99       4973.87        81.90 o
  -2  11   2       1958.21       2045.51        67.21 o
  -1  11   2        115.83        168.19        11.80 o
   1  11   2        500.60        470.27        16.80 o
   2  11   2       1502.37       1713.91        52.68 o
   3  11   2        493.50        363.36        31.24 o
   4  11   2       5074.93       5299.64       178.23 o
   5  11   2       1241.79       1285.80        69.83 o
   6  11   2       1502.44       1440.52        82.45 o
   7  11   2        209.19        219.28        38.27 o
   8  11   2          7.10          9.62        18.20 o
   9  11   2          3.93        -13.35        23.04 o
  10  11   2          9.51         87.62        32.43 o
  11  11   2          0.62         -5.80        24.21 o
 -11  12   2         15.72         35.61        25.73 o
 -10  12   2         17.08         14.05        24.72 o
  -9  12   2        141.08        147.07        31.28 o
  -8  12   2         46.47         20.55        21.80 o
  -7  12   2        245.70        280.54        35.69 o
  -6  12   2        181.80        171.39        28.10 o
  -5  12   2         54.97         21.07         9.40 o
  -4  12   2        293.17        355.94        27.35 o
  -3  12   2       2939.95       2712.45        62.22 o
  -2  12   2          0.96          1.42         5.15 o
  -1  12   2       2366.81       2455.66        42.90 o
   0  12   2         20.59         21.04         4.69 o
   1  12   2       2119.93       1848.79        49.84 o
   2  12   2        795.73        806.90        36.67 o
   3  12   2       1239.14       1109.31        54.05 o
   4  12   2         54.35         97.88        36.38 o
   5  12   2          0.10         -4.48        14.50 o
   6  12   2        594.53        533.82        43.73 o
   7  12   2        373.61        397.83        47.58 o
   8  12   2         29.56         74.46        24.89 o
   9  12   2         96.54        105.86        33.18 o
  10  12   2          7.00         19.32        25.56 o
  11  12   2         10.25         -5.63        30.28 o
 -11  13   2         26.47         40.24        27.40 o
 -10  13   2         15.17         40.21        22.41 o
  -9  13   2         28.30         43.36        36.45 o
  -8  13   2         87.38         55.96        23.95 o
  -7  13   2         54.45         41.20        18.62 o
  -6  13   2        422.27        459.78        35.70 o
  -5  13   2         40.51         38.00        17.67 o
  -4  13   2       1435.43       1460.80        51.22 o
  -3  13   2         46.14         33.59         7.89 o
  -2  13   2       5434.62       5275.50        77.73 o
  -1  13   2        284.64        238.67        17.72 o
   0  13   2          1.87         13.15        17.86 o
   1  13   2       1019.25       1027.43        28.27 o
   2  13   2        521.87        525.14        28.44 o
   3  13   2        163.74        115.75        18.15 o
   4  13   2       4479.10       4587.80       142.28 o
   5  13   2         63.89         45.52        25.10 o
   6  13   2       1495.02       1544.56        51.79 o
   7  13   2         35.43         10.89        15.99 o
   8  13   2        178.50        131.08        49.86 o
   9  13   2         79.76         75.57        29.23 o
  10  13   2         52.74         67.03        28.96 o
  11  13   2         13.08         59.39        38.73 o
 -11  14   2          7.29        -20.54        47.88 o
 -10  14   2         36.94         28.36        23.99 o
  -9  14   2        237.67        199.39        35.91 o
  -8  14   2        102.68         95.79        27.96 o
  -7  14   2        209.52        304.40        37.73 o
  -6  14   2          0.85        -12.15        12.15 o
  -5  14   2         47.44         63.27        15.38 o
  -4  14   2          0.12         20.24         9.07 o
  -3  14   2        645.17        590.06        30.83 o
  -2  14   2       1499.31       1435.03        42.66 o
  -1  14   2       6349.02       6075.48       106.87 o
   0  14   2        827.02        753.50       113.86 o
   1  14   2       1878.69       1687.91        30.21 o
   2  14   2        635.79        700.18        28.69 o
   3  14   2         56.74         28.75        14.33 o
   4  14   2         61.47         50.88        19.80 o
   5  14   2         30.69         15.53        18.15 o
   6  14   2        231.46        210.57        46.34 o
   7  14   2        125.86         95.13        30.64 o
   8  14   2         38.25         14.07        18.01 o
   9  14   2        219.15        183.73        44.24 o
  10  14   2         48.19         12.80       109.68 o
  11  14   2         26.70         -4.88        64.25 o
 -11  15   2          0.18        -17.60        36.35 o
 -10  15   2          6.12        -17.54        43.97 o
  -9  15   2          8.89         37.46        24.23 o
  -8  15   2         41.63         57.85        53.06 o
  -7  15   2         28.43         51.52        29.36 o
  -6  15   2        104.04         80.26        18.79 o
  -5  15   2        271.97        350.52        35.45 o
  -4  15   2         29.43         19.53         7.38 o
  -3  15   2       1167.08       1137.33        38.99 o
  -2  15   2       2284.02       2167.11        57.22 o
  -1  15   2        657.01        671.06       106.97 o
   0  15   2        380.36        456.03        64.05 o
   1  15   2          0.70          9.75        23.13 o
   2  15   2         44.95         35.58         7.28 o
   3  15   2        620.24        637.62        83.22 o
   4  15   2        390.88        339.59        44.18 o
   5  15   2        665.39        625.20        59.14 o
   6  15   2        189.94        232.67        41.24 o
   7  15   2         45.16         -2.71        21.75 o
   8  15   2          5.17          9.68        38.50 o
   9  15   2          5.02         20.70        31.29 o
  10  15   2         11.59         27.75        28.67 o
 -10  16   2         57.93         68.62        33.45 o
  -9  16   2          0.19        -23.78        25.79 o
  -8  16   2        382.04        444.95        63.29 o
  -7  16   2         43.29         41.65        23.14 o
  -6  16   2        198.73        137.98        25.17 o
  -5  16   2        143.53        124.24        28.57 o
  -4  16   2         86.28         85.23        11.65 o
  -3  16   2       1261.35       1226.41        40.08 o
  -2  16   2       4197.00       4024.17        54.12 o
  -1  16   2        655.20        659.47        56.25 o
   0  16   2       1435.78       1249.61       108.31 o
   1  16   2        151.31        103.76        46.11 o
   2  16   2        593.09        639.45        24.30 o
   3  16   2          7.77         10.87        10.96 o
   4  16   2         42.20         31.01        16.45 o
   5  16   2         20.55         43.99        21.21 o
   6  16   2         78.31        132.24        31.55 o
   7  16   2         45.26         13.96        20.19 o
   8  16   2        378.74        377.31       109.26 o
   9  16   2         13.31        -41.81        41.81 o
  10  16   2         20.29        -24.99        38.47 o
 -10  17   2          4.58         23.64        54.12 o
  -9  17   2          1.01          7.92        35.08 o
  -8  17   2          3.10          6.09        19.36 o
  -7  17   2        301.21        279.82        46.45 o
  -6  17   2          3.33          5.32        19.68 o
  -5  17   2        880.75        826.56        60.71 o
  -4  17   2        701.85        638.84        41.67 o
  -3  17   2       2307.63       2268.91        77.06 o
  -2  17   2       2656.62       2516.58        64.54 o
  -1  17   2        718.00        719.54        60.25 o
   0  17   2          6.58          5.33        18.19 o
   1  17   2         15.82         11.88        30.41 o
   2  17   2        679.26        751.65        21.82 o
   3  17   2        290.87        293.05        24.52 o
   4  17   2         10.95          5.28        10.63 o
   5  17   2       1484.33       1370.07        87.24 o
   6  17   2         12.34         19.78        22.01 o
   7  17   2        174.92        239.45        76.72 o
   8  17   2         15.76         12.59        40.22 o
   9  17   2         61.38         90.86        56.53 o
  -9  18   2          2.27        -61.43        68.05 o
  -8  18   2        231.80        231.88        58.33 o
  -7  18   2        116.82         99.06        43.28 o
  -6  18   2          5.24          6.73        18.74 o
  -5  18   2        157.13        168.34        35.46 o
  -4  18   2        343.16        292.73        40.20 o
  -3  18   2         40.73         30.94        12.01 o
  -2  18   2       1088.63       1154.97        98.24 o
  -1  18   2        458.92        424.35        47.40 o
   0  18   2         55.42        120.04        42.54 o
   1  18   2        130.34        162.94        45.43 o
   2  18   2        303.89        321.09        59.16 o
   3  18   2          3.80         -0.60         7.94 o
   4  18   2         91.42        156.25        44.38 o
   5  18   2         31.57         72.18        38.92 o
   6  18   2          0.72        -30.88        54.84 o
   7  18   2          0.50        -10.32        24.29 o
   8  18   2        129.06        120.97        61.95 o
   9  18   2          8.76          8.43        48.10 o
  -9  19   2          4.73        -15.51        31.54 o
  -8  19   2          4.55         -5.65        51.49 o
  -7  19   2        119.38        183.54        56.27 o
  -6  19   2        251.47        338.16        47.18 o
  -5  19   2        146.38        134.19        42.75 o
  -4  19   2       1531.60       1462.54       125.56 o
  -3  19   2          8.14         19.53        31.84 o
  -2  19   2       1284.12       1417.79       108.96 o
  -1  19   2        324.79        365.83        45.24 o
   0  19   2        288.96        213.71        53.86 o
   1  19   2        131.57         50.61        40.84 o
   2  19   2        105.47        124.36        45.88 o
   3  19   2        382.68        421.78       105.16 o
   4  19   2       1322.67       1506.52       205.13 o
   5  19   2       1115.95       1247.04       194.89 o
   6  19   2        333.27        327.83       109.98 o
   7  19   2        145.94        186.91        92.37 o
   8  19   2         64.87         46.30        65.27 o
  -9  20   2         62.58        100.49        72.72 o
  -8  20   2         67.18         73.95        38.49 o
  -7  20   2        159.13        162.59        56.62 o
  -6  20   2         27.09         43.10        42.29 o
  -5  20   2          2.54         16.07        45.51 o
  -4  20   2        312.04        336.06        66.58 o
  -3  20   2        189.89        241.94        51.59 o
  -2  20   2        893.94        984.02        92.54 o
  -1  20   2       1351.29       1324.53        87.05 o
   0  20   2        845.12        809.85        85.89 o
   1  20   2       1335.79       1433.67       135.80 o
   2  20   2        210.87        254.37        59.13 o
   3  20   2        585.87        651.30       133.77 o
   4  20   2        162.93        112.84        62.40 o
   5  20   2        139.99        182.32        82.13 o
   6  20   2          0.44        -57.44        57.44 o
   7  20   2        234.98        255.42       104.86 o
   8  20   2          4.09        -70.01        81.60 o
  -9  21   2         10.78         28.91        35.83 o
  -8  21   2          2.65         -0.38        34.40 o
  -7  21   2         33.35         34.85        57.59 o
  -6  21   2         52.00         91.29        43.56 o
  -5  21   2         38.48         56.60        30.23 o
  -4  21   2        401.55        382.55        69.44 o
  -3  21   2        197.55        173.90        44.68 o
  -2  21   2       3377.74       3265.35       169.65 o
  -1  21   2        183.48        288.79        41.84 o
   0  21   2          0.04        -17.94        17.94 o
   1  21   2         41.16         68.53        30.67 o
   2  21   2        914.47        936.38       108.81 o
   3  21   2         14.18         74.52        48.18 o
   4  21   2        841.23        830.91       166.59 o
   5  21   2        103.30         83.26        57.29 o
   6  21   2        501.78        593.33       152.59 o
   7  21   2         38.30         88.60        82.13 o
  -8  22   2         14.13         26.12        53.52 o
  -7  22   2         66.15         53.94        81.86 o
  -6  22   2         31.38         43.46        36.78 o
  -5  22   2          2.33         61.39        47.54 o
  -4  22   2          0.46        -11.86        27.76 o
  -3  22   2        145.95        148.48        41.08 o
  -2  22   2        658.54        668.39       143.25 o
  -1  22   2       2662.88       2631.46       187.66 o
   0  22   2        655.62        663.40       185.33 o
   1  22   2       1462.56       1596.87       199.33 o
   2  22   2         66.13         85.82        54.88 o
   3  22   2        328.69        269.79        91.84 o
   4  22   2          0.41         -5.95        36.43 o
   5  22   2         82.68         59.69        63.16 o
   6  22   2         21.93         55.03        54.80 o
   7  22   2         71.57        109.83        72.34 o
  -6  23   2        172.22        237.88       112.61 o
  -5  23   2        164.13        116.23        72.79 o
  -4  23   2         57.49         59.47        56.01 o
  -3  23   2         89.96        141.22        80.92 o
  -2  23   2        384.87        484.33       128.27 o
  -1  23   2         20.81         34.68        39.54 o
   0  23   2          6.65          8.18        36.89 o
   1  23   2        209.02        217.10        57.87 o
   2  23   2        261.06        303.52       106.44 o
   3  23   2        309.07        339.88       109.08 o
   4  23   2        559.60        538.98       136.10 o
   5  23   2        522.93        726.88       171.93 o
   6  23   2        139.31        142.95        77.46 o
  -5  24   2         48.22        161.54        97.26 o
  -4  24   2         54.55         61.43        75.05 o
  -3  24   2         23.47         41.93        72.72 o
  -2  24   2        813.73        701.21       149.12 o
  -1  24   2        334.95        350.70       111.67 o
   0  24   2        705.60        736.15       104.23 o
   1  24   2        250.32        388.33        75.17 o
   2  24   2        672.80        694.96       156.43 o
   3  24   2          0.94        -72.12        72.12 o
   4  24   2          1.06        -15.88        48.25 o
   5  24   2         42.03        115.10        86.79 o
  -4  25   2          2.76        -13.70        38.69 o
  -3  25   2        353.76        332.35       103.20 o
  -2  25   2        259.23        184.65        72.79 o
  -1  25   2         30.83        -43.51        58.72 o
   0  25   2         11.25         34.42        28.04 o
   1  25   2         91.47         86.23        41.53 o
   2  25   2        128.26         49.53        56.16 o
   3  25   2        388.29        451.74       137.08 o
   4  25   2         31.15         18.82        36.96 o
   5  25   2        629.38        763.91       174.57 o
  -3  26   2         35.13         39.52        44.41 o
  -2  26   2         57.31         27.55        38.17 o
  -1  26   2         94.96        143.10        90.03 o
   0  26   2        120.27        118.89        64.63 o
   1  26   2         33.43         12.31        34.03 o
   2  26   2        429.94        502.78       138.74 o
   3  26   2          9.07          9.94        52.39 o
  -2  27   2         40.08        150.33        69.33 o
  -1  27   2        246.38        198.36        87.55 o
   0  27   2         44.07         58.82        45.83 o
   1  27   2         19.91         33.31        35.34 o
   2  27   2         66.25        125.56        82.96 o
 -11   0   3         81.01        104.78        70.57 o
  -9   0   3        215.19        318.70       131.36 o
  -7   0   3         96.77        141.78        27.13 o
  -5   0   3       1398.23       1315.26        49.11 o
   1   0   3       1777.41       1487.73        59.62 o
   3   0   3       4436.39       4416.81       111.65 o
   5   0   3         78.00         81.09        29.70 o
   7   0   3       1540.70       1799.85       204.23 o
   9   0   3         47.75         23.14        30.29 o
  11   0   3        199.08        209.35        69.68 o
 -11   1   3          1.19        -15.76        28.70 o
 -10   1   3          5.51          7.99        22.29 o
  -9   1   3         14.29         31.56        21.78 o
  -8   1   3          5.96          9.20        24.53 o
  -7   1   3          0.48        -11.65        11.65 o
  -6   1   3        274.19        307.07        32.77 o
  -5   1   3         26.85         52.77        12.50 o
  -4   1   3       7354.75       7087.88        79.28 o
  -3   1   3       3475.03       3540.54        83.73 o
  -2   1   3      12582.20      13668.23       111.71 o
   0   1   3         36.81         34.76         4.91 o
   1   1   3       2283.02       2614.39        40.36 o
   2   1   3       2173.43       2073.09        41.99 o
   3   1   3       4641.90       4187.67        60.90 o
   4   1   3       7871.85       8575.67        92.93 o
   5   1   3         18.87         17.28        14.26 o
   6   1   3       4147.87       4116.11       137.86 o
   7   1   3         87.34        120.08        31.06 o
   8   1   3         61.29         42.82        20.97 o
   9   1   3         18.21         10.39        23.52 o
  10   1   3          9.85         31.76        33.37 o
  11   1   3         49.42         86.57        36.69 o
 -11   2   3          6.98        -10.72        24.83 o
 -10   2   3         94.75         78.01        43.09 o
  -9   2   3        157.19        284.73        47.51 o
  -8   2   3         82.02         95.12        28.06 o
  -7   2   3         28.13         73.86        16.74 o
  -6   2   3          4.25          0.02        11.63 o
  -5   2   3        313.00        272.86        25.72 o
  -4   2   3       6994.67       6823.65        83.98 o
  -3   2   3         32.19         23.02         8.22 o
  -2   2   3       9504.59      10940.21       104.64 o
  -1   2   3       1441.48       1438.03        28.63 o
   2   2   3       1326.36       1263.21        42.78 o
   3   2   3      10178.54       9939.94       287.70 o
   4   2   3       1267.34       1489.90        31.01 o
   5   2   3        196.28        222.52        21.49 o
   6   2   3        224.13        211.20        37.41 o
   7   2   3       1240.45       1272.00        85.01 o
   8   2   3        143.72        198.92        38.33 o
   9   2   3         87.62         80.49        29.28 o
  10   2   3        218.41        302.49        55.63 o
  11   2   3         91.62        111.67        40.86 o
 -11   3   3         17.35         21.73        23.67 o
 -10   3   3         19.42         10.92        40.31 o
  -9   3   3         17.67         47.01        27.86 o
  -8   3   3         48.19         73.71        27.29 o
  -7   3   3        542.13        556.27        42.55 o
  -6   3   3        147.17        148.89        19.96 o
  -5   3   3       5164.88       4969.30       149.68 o
  -4   3   3        903.32        834.51        30.02 o
  -3   3   3       7646.09       7920.72       120.41 o
  -1   3   3         70.10         35.64         6.96 o
   0   3   3         41.99         58.60        10.04 o
   1   3   3       1642.36       1938.31        56.56 o
   2   3   3        553.70        518.10        22.67 o
   3   3   3      15616.04      14916.41       190.34 o
   4   3   3         49.78         50.50        13.17 o
   5   3   3       1871.54       1766.59        65.03 o
   6   3   3          7.90         14.76         8.72 o
   7   3   3       1746.93       1902.79       102.75 o
   8   3   3         49.28         64.78        42.42 o
   9   3   3         96.17         74.34        28.92 o
  10   3   3         15.01          1.15        36.04 o
  11   3   3          2.60         -4.58        22.05 o
 -11   4   3          0.58        -29.51        29.51 o
 -10   4   3         97.10         91.53        49.20 o
  -9   4   3          4.67         26.76        28.06 o
  -8   4   3        574.04        547.85        78.76 o
  -7   4   3         40.22         42.02        15.12 o
  -6   4   3        858.53        970.96        51.49 o
  -5   4   3         78.72        126.70        20.58 o
  -4   4   3        175.93        244.62        14.46 o
  -3   4   3        773.52        780.86        24.67 o
  -2   4   3        103.54        108.79         8.99 o
  -1   4   3          9.75         14.18         5.94 o
   0   4   3        530.14        419.60        21.45 o
   1   4   3        233.24        191.35        12.27 o
   2   4   3       4051.89       4233.11        92.76 o
   3   4   3        681.35        711.85        25.43 o
   4   4   3         23.75         36.58        12.78 o
   5   4   3         21.96         26.85        10.63 o
   6   4   3        450.57        473.47        33.32 o
   7   4   3          4.59          4.46        10.20 o
   8   4   3        210.97        276.24        43.39 o
   9   4   3          7.35          9.76        23.17 o
  10   4   3        205.62        270.28        50.01 o
  11   4   3         16.31         24.97        31.39 o
 -11   5   3         47.12         55.25        30.00 o
 -10   5   3          2.15         35.21        22.44 o
  -9   5   3         28.11         67.05        32.08 o
  -8   5   3         31.81         68.87        25.80 o
  -7   5   3        220.28        295.98        40.30 o
  -6   5   3         15.06         19.14        14.80 o
  -5   5   3       2364.50       2101.44        59.83 o
  -4   5   3          8.98          7.31         5.09 o
  -3   5   3       7893.96       7969.62        84.72 o
  -1   5   3         13.63         19.14         6.93 o
   0   5   3       3198.67       3470.40        75.56 o
   1   5   3          6.32          5.09         4.67 o
   2   5   3          0.76          9.52         7.01 o
   3   5   3       1621.33       1526.88        36.48 o
   4   5   3         49.26         71.33        23.50 o
   5   5   3        892.10        973.17        48.16 o
   6   5   3        392.79        404.54        25.90 o
   7   5   3        924.28       1013.02        39.70 o
   8   5   3          2.89         -5.90        19.68 o
   9   5   3         28.54         14.16        27.98 o
  10   5   3         29.18         41.21        25.20 o
  11   5   3        181.37        193.18        46.02 o
 -11   6   3          4.85        -13.12        23.73 o
 -10   6   3        133.35        154.94        58.01 o
  -9   6   3        192.17        287.79        57.52 o
  -8   6   3        412.22        403.02        60.17 o
  -7   6   3        275.68        255.03        36.18 o
  -6   6   3         97.68         73.36        18.86 o
  -5   6   3        252.29        286.88        23.88 o
  -4   6   3        209.90        186.27        15.93 o
  -3   6   3       3768.23       3914.62        67.61 o
  -2   6   3       3209.58       2932.32        48.91 o
  -1   6   3         22.34          8.17         5.88 o
   0   6   3         26.65         11.62         4.85 o
   1   6   3         19.35          7.68         4.84 o
   2   6   3        392.44        378.03        23.80 o
   3   6   3          2.94         43.65        10.03 o
   4   6   3        769.16        832.08        75.54 o
   5   6   3        335.61        327.43        56.67 o
   6   6   3        584.98        604.19        41.66 o
   7   6   3        223.94        172.78        25.31 o
   8   6   3        187.26        197.23        35.88 o
   9   6   3          3.84          0.39        22.26 o
  10   6   3        370.91        444.96        62.41 o
  11   6   3         28.48        117.69        39.27 o
 -11   7   3          5.73         14.37        26.19 o
 -10   7   3         14.98         58.28        22.87 o
  -9   7   3         11.73         92.63        35.88 o
  -8   7   3        150.36        146.58        48.81 o
  -7   7   3        376.30        344.59        52.05 o
  -6   7   3        205.09        220.83        30.84 o
  -5   7   3        364.37        288.70        20.71 o
  -4   7   3       2857.17       2789.13        61.95 o
  -3   7   3       4154.29       4380.55        72.10 o
  -2   7   3       6364.74       5285.56        67.04 o
   0   7   3         14.72         20.46         5.51 o
   1   7   3        401.02        357.09        20.48 o
   2   7   3        170.03        138.04        14.61 o
   3   7   3          4.95         -0.81         7.42 o
   4   7   3       5635.00       5297.40       184.30 o
   5   7   3        561.98        719.02        54.09 o
   6   7   3        890.93        858.78        64.51 o
   7   7   3        312.19        242.90        29.04 o
   8   7   3         10.13          4.14        14.17 o
   9   7   3         70.43         68.88        30.01 o
  10   7   3         22.49         31.39        27.49 o
  11   7   3         40.18         63.33        32.96 o
 -11   8   3         15.33         25.70        20.40 o
 -10   8   3         10.30         39.10        21.75 o
  -9   8   3        117.77        295.67        56.76 o
  -8   8   3         16.36         55.80        33.51 o
  -7   8   3        230.80        247.37        57.11 o
  -6   8   3         40.95         42.60        18.19 o
  -5   8   3          3.27          9.35         8.55 o
  -4   8   3         10.05         18.58         7.49 o
  -3   8   3       2925.83       2971.99        59.88 o
  -2   8   3        309.61        331.52        18.03 o
  -1   8   3       9097.13       9565.12       101.33 o
   0   8   3        826.96        875.11        27.99 o
   1   8   3        265.40        200.01        14.55 o
   2   8   3        207.94        218.16        19.26 o
   3   8   3       2208.69       1889.66        56.42 o
   4   8   3       1766.43       1854.86        86.91 o
   5   8   3         21.09         25.78        16.18 o
   6   8   3        184.38        200.88        34.52 o
   7   8   3        420.97        444.98        39.38 o
   8   8   3         16.28         27.11        21.99 o
   9   8   3        144.82        131.00        36.70 o
  10   8   3          1.58        -22.90        30.81 o
  11   8   3         35.98        105.08        39.07 o
 -11   9   3         32.28         28.82        27.36 o
 -10   9   3         15.18         73.02        27.96 o
  -9   9   3          0.00        -18.14        28.13 o
  -8   9   3         27.38         44.14        31.78 o
  -7   9   3          7.00         57.21        26.10 o
  -6   9   3        536.54        597.71        42.00 o
  -5   9   3        238.66        230.85        37.40 o
  -4   9   3       2520.61       2238.69        56.27 o
  -3   9   3         70.81         60.45         9.34 o
  -2   9   3       2669.88       2773.25        56.39 o
  -1   9   3       2616.49       2997.80        57.46 o
   0   9   3         17.91         34.47         7.33 o
   1   9   3       8950.42      10022.94       100.61 o
   2   9   3       3996.86       4001.89        82.45 o
   3   9   3        147.16        186.20        17.16 o
   4   9   3       7101.09       7237.01       215.63 o
   5   9   3        204.86        183.85        39.78 o
   6   9   3       1903.03       1948.05        96.80 o
   7   9   3          1.58         -5.80        18.72 o
   8   9   3        130.59        168.44        29.16 o
   9   9   3          0.01        -22.20        22.35 o
  10   9   3          7.14         36.23        31.80 o
  11   9   3          8.25         35.34        63.04 o
 -11  10   3          5.98         -8.46        33.08 o
 -10  10   3          0.48        -17.45        22.17 o
  -9  10   3        161.65        184.90        39.80 o
  -8  10   3        132.23        252.25        47.57 o
  -7  10   3        192.44        266.90        29.10 o
  -6  10   3        431.20        354.72        41.29 o
  -5  10   3          1.55          2.40        13.82 o
  -4  10   3        260.25        310.90        26.57 o
  -3  10   3        114.80        105.49        14.66 o
  -2  10   3        195.39        224.53        20.42 o
  -1  10   3       1725.86       1829.90        47.40 o
   0  10   3       1909.94       2023.40        62.44 o
   1  10   3       3773.41       3894.54        63.78 o
   2  10   3       2363.65       2468.64        55.55 o
   3  10   3       3945.44       3859.51        82.44 o
   4  10   3        224.64        161.02        35.71 o
   5  10   3          3.43        -16.69        16.69 o
   6  10   3        139.77        136.78        43.31 o
   7  10   3        250.51        239.31        40.04 o
   8  10   3        521.29        538.31        48.21 o
   9  10   3        211.99        298.09        48.70 o
  10  10   3        172.14        199.68        55.86 o
  11  10   3        159.22        142.80        60.78 o
 -11  11   3          4.16        -28.93        42.36 o
 -10  11   3          4.09        -23.84        27.33 o
  -9  11   3          5.60          9.87        25.81 o
  -8  11   3         14.42         19.15        28.11 o
  -7  11   3         16.90         44.37        22.06 o
  -6  11   3        209.48        268.69        38.16 o
  -5  11   3        241.52        246.87        35.81 o
  -4  11   3       1206.82       1132.98        50.59 o
  -3  11   3       1258.70       1308.66        51.40 o
  -2  11   3       1045.08       1159.07        42.66 o
  -1  11   3        302.94        357.24        16.99 o
   0  11   3        336.83        412.85        26.94 o
   1  11   3        578.07        647.08        24.17 o
   2  11   3        158.90        174.36        14.82 o
   3  11   3       6178.56       6545.89       133.91 o
   4  11   3       2642.07       2707.20       111.11 o
   5  11   3       3742.69       3714.33       170.19 o
   6  11   3        390.39        474.24        70.10 o
   7  11   3        161.26        122.56        39.06 o
   8  11   3        250.38        237.70        46.05 o
   9  11   3          3.88         33.49       100.76 o
  10  11   3         16.28         15.81        28.38 o
  11  11   3        105.49        130.21        59.89 o
 -11  12   3          1.29        -43.16        43.16 o
 -10  12   3         33.01         58.92        34.66 o
  -9  12   3          7.13         30.53        29.52 o
  -8  12   3         97.39        159.59        77.76 o
  -7  12   3        158.66        124.24        42.38 o
  -6  12   3         26.91         41.88        27.10 o
  -5  12   3         22.98         47.46        16.57 o
  -4  12   3        108.72         89.97        14.01 o
  -3  12   3        444.47        366.13        27.09 o
  -2  12   3       3762.97       3707.78        76.21 o
  -1  12   3         21.81         11.82         4.17 o
   0  12   3        965.46        968.43        49.87 o
   1  12   3        806.51        832.02        27.21 o
   2  12   3       4517.68       4880.80        66.78 o
   3  12   3        346.26        310.81        32.72 o
   4  12   3        598.39        641.94        55.04 o
   5  12   3        103.97        129.81        36.34 o
   6  12   3        177.15        196.36        47.29 o
   7  12   3        116.10        145.18        46.21 o
   8  12   3        123.99        147.94        49.30 o
   9  12   3         39.20         86.19        39.61 o
  10  12   3         22.62         23.28        66.32 o
  11  12   3         15.67         -6.68        98.50 o
 -11  13   3          1.93        -59.19        69.78 o
 -10  13   3         27.14         40.83        34.69 o
  -9  13   3          7.42        -25.97        25.97 o
  -8  13   3         10.82         -6.41        29.34 o
  -7  13   3        477.59        495.17       114.72 o
  -6  13   3         15.69         23.24        39.75 o
  -5  13   3        245.66        231.88        37.12 o
  -4  13   3         14.87          7.49         9.14 o
  -3  13   3       4533.84       4262.11        91.81 o
  -2  13   3        127.87        109.64        14.26 o
  -1  13   3       1748.34       1914.93        44.83 o
   0  13   3        820.57        777.34        38.05 o
   1  13   3        975.39        876.39        33.70 o
   2  13   3        129.58        147.26        12.74 o
   3  13   3       2795.22       2680.14        86.17 o
   4  13   3         93.12        102.22        22.81 o
   5  13   3       4191.58       4324.16       156.11 o
   6  13   3        114.27         92.01        46.60 o
   7  13   3        429.59        347.99        67.15 o
   8  13   3         27.00         15.10        25.61 o
   9  13   3         87.98         97.05        50.55 o
  10  13   3         39.11         79.92        47.95 o
  11  13   3          3.91         16.19        82.16 o
 -11  14   3          1.01        -29.09        32.29 o
 -10  14   3        107.67         81.82        53.99 o
  -9  14   3          3.06         -9.44        24.44 o
  -8  14   3        253.64        236.34        47.67 o
  -7  14   3        100.38        143.78        32.15 o
  -6  14   3        100.29        104.93        35.87 o
  -5  14   3          0.34         40.41        25.78 o
  -4  14   3         44.78         31.76        10.76 o
  -3  14   3        887.39        803.95        37.95 o
  -2  14   3       2654.04       2525.92        63.42 o
  -1  14   3       1481.00       1467.61        43.02 o
   0  14   3       1825.01       1862.28        52.22 o
   1  14   3        515.30        552.40        20.33 o
   2  14   3        226.83        241.75        18.80 o
   3  14   3         34.90         39.09        16.05 o
   4  14   3        690.10        835.30        63.80 o
   5  14   3         22.85         29.21        17.47 o
   6  14   3         18.19        -33.20        33.20 o
   7  14   3         38.34         50.52        30.15 o
   8  14   3        205.74        213.38        58.82 o
   9  14   3         45.19         34.46        33.82 o
  10  14   3        223.45        171.38        56.23 o
  11  14   3         86.15         75.50        74.22 o
 -11  15   3         54.74        126.16        85.14 o
 -10  15   3         42.36         74.71        32.00 o
  -9  15   3          1.06          1.87        23.62 o
  -8  15   3         16.61          8.14        23.25 o
  -7  15   3         24.62         22.79        23.31 o
  -6  15   3        114.16        201.42        47.05 o
  -5  15   3         57.13         11.73        51.00 o
  -4  15   3        355.86        335.79        29.22 o
  -3  15   3       1317.29       1343.73        48.54 o
  -2  15   3        527.20        507.44        25.83 o
  -1  15   3        472.35        457.31        27.03 o
   0  15   3        209.50        217.73        13.33 o
   1  15   3          2.64         10.96         6.17 o
   2  15   3        107.74        104.83        12.90 o
   3  15   3        237.40        217.68        24.63 o
   4  15   3       1867.34       2138.01       101.23 o
   5  15   3        916.32       1012.46        90.68 o
   6  15   3        547.46        493.32        60.08 o
   7  15   3          9.51         -1.33        21.66 o
   8  15   3         49.84         60.66        35.16 o
   9  15   3          9.51         68.97        52.77 o
  10  15   3         64.66         74.40        49.16 o
 -10  16   3          9.88         11.78        41.74 o
  -9  16   3        176.04        129.84        40.81 o
  -8  16   3         28.52         29.08        26.09 o
  -7  16   3        492.11        622.39        71.93 o
  -6  16   3        105.75        112.73        32.27 o
  -5  16   3         13.91          2.22        14.61 o
  -4  16   3        627.47        602.12        58.58 o
  -3  16   3        177.07        199.67        21.83 o
  -2  16   3         25.81         31.89         7.15 o
  -1  16   3       1870.05       1772.43        47.49 o
   0  16   3        427.25        412.80        63.90 o
   1  16   3        260.07        297.83        14.75 o
   2  16   3          1.41         11.61         6.86 o
   3  16   3        408.65        334.97        26.32 o
   4  16   3        442.16        406.06        44.76 o
   5  16   3         13.14         37.58        21.82 o
   6  16   3        248.02        194.75        41.49 o
   7  16   3          2.10          3.78        20.04 o
   8  16   3         16.52          9.08        22.28 o
   9  16   3        188.36        170.88        51.74 o
  10  16   3          2.25        -33.87        37.11 o
 -10  17   3          0.43        -63.68        63.68 o
  -9  17   3          0.71        -30.56        37.32 o
  -8  17   3         88.33         53.24        37.81 o
  -7  17   3          4.17         22.42        21.62 o
  -6  17   3        776.33        855.56        63.64 o
  -5  17   3         53.77         52.82        17.66 o
  -4  17   3       1541.59       1417.53       122.85 o
  -3  17   3        764.46        836.86        79.81 o
  -2  17   3       1275.05       1264.93        41.45 o
  -1  17   3         98.88        162.75        41.99 o
   0  17   3          9.40        -10.21        20.87 o
   1  17   3        302.98        309.53        18.22 o
   2  17   3        156.64        146.33        13.46 o
   3  17   3         15.57          6.85         6.68 o
   4  17   3       2509.91       2568.14       109.32 o
   5  17   3        103.60        129.36        29.53 o
   6  17   3        535.84        644.11        67.50 o
   7  17   3          0.04        -26.56        26.66 o
   8  17   3        153.26        163.38        48.23 o
   9  17   3          2.76         -7.67        34.51 o
  -9  18   3        185.57        161.70        85.44 o
  -8  18   3         39.90         54.74        31.84 o
  -7  18   3        210.60        272.72        65.64 o
  -6  18   3          2.29          1.64        17.36 o
  -5  18   3        122.40         88.26        20.19 o
  -4  18   3          7.07         -6.80        15.08 o
  -3  18   3       1250.80       1290.65        75.61 o
  -2  18   3        555.76        521.72        35.98 o
  -1  18   3        198.59        173.55        42.91 o
   0  18   3         29.11         33.56        27.44 o
   1  18   3        630.66        603.00        81.28 o
   2  18   3        225.78        224.79        19.82 o
   3  18   3        304.58        361.79        37.68 o
   4  18   3         27.32         30.00        22.51 o
   5  18   3        104.73        100.07        34.74 o
   6  18   3          3.95        -14.71        24.76 o
   7  18   3         19.15         35.34        35.64 o
   8  18   3         73.94        112.54        69.71 o
   9  18   3        168.78        257.30       105.69 o
  -9  19   3          0.01        -39.60        49.08 o
  -8  19   3         48.72        142.35        78.21 o
  -7  19   3         69.35         92.67        62.33 o
  -6  19   3        138.21        147.39        34.41 o
  -5  19   3        402.51        398.94        52.89 o
  -4  19   3         11.52          9.64        22.17 o
  -3  19   3       1237.27       1233.95       111.44 o
  -2  19   3          5.25         16.70        24.57 o
  -1  19   3       1541.95       1423.36        92.14 o
   0  19   3        144.09         69.74        42.42 o
   1  19   3         57.32         33.49        27.06 o
   2  19   3        442.12        393.97        88.90 o
   3  19   3        380.01        382.71       104.26 o
   4  19   3        612.63        751.42       145.28 o
   5  19   3       1107.63       1090.54       178.63 o
   6  19   3        104.86         89.43        61.35 o
   7  19   3        148.30        144.31        78.59 o
   8  19   3         86.44         74.07        64.21 o
  -9  20   3          6.08        -39.90        55.10 o
  -8  20   3        171.41        206.49        82.50 o
  -7  20   3         68.12         97.24        40.40 o
  -6  20   3         69.37         64.93        47.91 o
  -5  20   3          3.03          6.80        25.08 o
  -4  20   3        298.49        231.84        54.31 o
  -3  20   3        737.37        673.21        83.21 o
  -2  20   3        393.55        343.05        56.58 o
  -1  20   3        745.49        696.57        67.09 o
   0  20   3       1073.62       1104.23       115.30 o
   1  20   3        106.75        132.68        44.58 o
   2  20   3        783.47        898.24       103.55 o
   3  20   3        254.72        206.11        82.80 o
   4  20   3         41.65         83.56        45.54 o
   5  20   3         45.90         58.19        39.82 o
   6  20   3        291.64        233.89        98.54 o
   7  20   3          9.54         26.80        58.87 o
   8  20   3         50.13         41.93        63.68 o
  -8  21   3          0.10        -44.87        44.87 o
  -7  21   3         46.43         49.65        31.42 o
  -6  21   3          0.11         -6.67        26.17 o
  -5  21   3        125.72         85.78        41.26 o
  -4  21   3         65.46         34.88        54.27 o
  -3  21   3       1305.23       1212.43       113.18 o
  -2  21   3        189.15        223.24        49.92 o
  -1  21   3        198.94        225.33        41.57 o
   0  21   3          5.14         14.82        33.87 o
   1  21   3         77.57         33.93        61.58 o
   2  21   3         20.18          0.93        44.04 o
   3  21   3        699.87        645.95       133.09 o
   4  21   3         96.12         62.18        64.81 o
   5  21   3       1805.50       1768.26       240.74 o
   6  21   3         41.09         51.56        54.80 o
   7  21   3         83.65        184.05        99.74 o
  -8  22   3         54.92         45.77        36.06 o
  -7  22   3          0.08        -24.62        53.97 o
  -6  22   3         10.71         73.52        45.21 o
  -5  22   3         82.16         85.73        44.26 o
  -4  22   3          0.56         -4.07        19.96 o
  -3  22   3        108.43         94.30        45.43 o
  -2  22   3       1151.49       1090.80       104.59 o
  -1  22   3        406.41        385.27       111.41 o
   0  22   3       2085.80       2433.80       180.32 o
   1  22   3        111.14        117.84        48.79 o
   2  22   3        771.84        707.20        98.58 o
   3  22   3        374.49        458.44       122.55 o
   4  22   3        173.58        168.17        60.07 o
   5  22   3         27.73         57.66        64.89 o
   6  22   3          0.65        -67.60        67.60 o
   7  22   3          7.48         46.30        72.19 o
  -6  23   3        185.48        159.51       100.65 o
  -5  23   3         31.86         40.72        62.63 o
  -4  23   3        125.07        189.40        98.46 o
  -3  23   3        256.09        326.03       107.35 o
  -2  23   3        155.64        310.67        99.89 o
  -1  23   3        391.16        431.26       116.75 o
   0  23   3        254.20        390.27        97.75 o
   1  23   3        137.28        152.11        48.91 o
   2  23   3        345.36        323.47       104.48 o
   3  23   3        368.67        375.48       111.11 o
   4  23   3        607.24        639.55       152.06 o
   5  23   3        504.35        476.65       133.09 o
   6  23   3        241.46        186.46        85.51 o
  -5  24   3          2.04        -85.14        85.14 o
  -4  24   3         14.77         97.11        57.44 o
  -3  24   3        244.99        278.60       102.23 o
  -2  24   3        176.00        132.64        67.82 o
  -1  24   3        343.51        459.19       124.88 o
   0  24   3        190.13        345.93        77.10 o
   1  24   3        821.48        878.39       114.57 o
   2  24   3         15.50         -2.86        42.91 o
   3  24   3        137.62        132.19        75.28 o
   4  24   3         71.76         27.48        43.43 o
   5  24   3         13.61         60.97        64.36 o
  -4  25   3        468.38        595.59       156.28 o
  -3  25   3        141.86        106.29        76.93 o
  -2  25   3        145.88        134.29        75.73 o
  -1  25   3          8.10        -30.11        54.05 o
   0  25   3         17.56         28.20        33.91 o
   1  25   3         97.19         74.66        38.35 o
   2  25   3        204.76        285.53       101.32 o
   3  25   3        212.70        221.92       101.25 o
   4  25   3        580.84        437.89       130.38 o
  -3  26   3          9.21         42.83        40.95 o
  -2  26   3        220.31        260.16        90.11 o
  -1  26   3        136.64        242.99       106.82 o
   0  26   3         25.74         18.57        44.64 o
   1  26   3        289.59        347.54        78.74 o
   2  26   3         38.48         42.23        34.25 o
   3  26   3        348.63        462.50       126.09 o
  -2  27   3        167.73        215.59        99.82 o
  -1  27   3         45.36         97.71        79.87 o
   0  27   3         82.86         97.17        44.14 o
   1  27   3        182.94        265.67        71.99 o
 -10   0   4        218.73        187.01        59.80 o
  -8   0   4        211.51        144.27        52.44 o
  -6   0   4        900.23       1017.41        47.98 o
  -4   0   4       2500.23       3203.72       169.11 o
  -2   0   4      21437.18      18820.26       206.17 o
   0   0   4      35330.76      36128.66       212.41 o
   2   0   4       9981.83      10174.92       149.75 o
   4   0   4       4807.22       5507.08       111.29 o
   6   0   4        492.26        583.90        76.31 o
   8   0   4        129.37        144.37        49.75 o
  10   0   4        487.39        649.98       107.69 o
 -11   1   4          2.29         -8.18        31.46 o
 -10   1   4         19.63         44.49        23.55 o
  -9   1   4          0.46         10.25        21.73 o
  -8   1   4         46.67         52.96        26.38 o
  -7   1   4         18.02         23.70        10.05 o
  -6   1   4          3.23          6.07         9.76 o
  -5   1   4        143.94        178.77        18.87 o
  -4   1   4         20.33         31.80        11.40 o
  -3   1   4       7026.92       6997.42        84.15 o
  -2   1   4         59.53         59.69        10.43 o
  -1   1   4       5752.17       5796.17        63.62 o
   0   1   4        645.38        706.07        25.35 o
   1   1   4          5.22          8.80         4.89 o
   2   1   4         73.61         48.28        10.05 o
   3   1   4      23203.12      22357.02       159.64 o
   4   1   4         40.91         30.71        14.06 o
   5   1   4       4190.19       3985.04        81.37 o
   6   1   4         38.57         17.15        20.87 o
   7   1   4        658.34        700.04        32.40 o
   8   1   4         12.53         17.03        23.06 o
   9   1   4         11.66         24.68        23.65 o
  10   1   4         75.41         62.09        32.35 o
  11   1   4         18.86         16.25        74.30 o
 -11   2   4          3.42         -6.02        49.98 o
 -10   2   4        114.38        143.98        38.78 o
  -9   2   4        173.04        220.49        60.79 o
  -8   2   4         12.65         17.83        22.19 o
  -7   2   4        155.94        169.61        38.34 o
  -6   2   4          9.94          3.29        10.44 o
  -5   2   4       1247.43       1251.22        68.63 o
  -4   2   4         74.17        160.89        18.36 o
  -3   2   4       6698.36       6878.23        79.70 o
  -2   2   4        990.95       1206.98        38.09 o
  -1   2   4       1720.84       1762.77        36.02 o
   0   2   4         86.76         58.42         7.46 o
   1   2   4       9955.65       9752.10        87.67 o
   2   2   4      14850.77      14776.98       146.55 o
   3   2   4       4804.72       4563.64       212.37 o
   4   2   4        494.48        539.45        23.94 o
   5   2   4        220.64        222.10        16.27 o
   6   2   4        868.32        978.74        80.04 o
   7   2   4        158.87        171.20        32.17 o
   8   2   4        156.49        172.02        36.76 o
   9   2   4        138.16        208.50        43.67 o
  10   2   4        267.20        377.62        57.54 o
  11   2   4          6.72        -23.00        38.24 o
 -11   3   4          5.60        -56.46        61.80 o
 -10   3   4         23.56         61.02        29.05 o
  -9   3   4          0.12         -1.02        24.59 o
  -8   3   4         81.42        129.05        32.62 o
  -7   3   4        144.67        107.15        29.60 o
  -6   3   4       1820.24       1892.24        91.61 o
  -5   3   4        955.30        996.53        62.19 o
  -4   3   4      10247.08      10268.54       182.86 o
  -3   3   4       5917.00       6825.20        80.35 o
  -2   3   4        857.04        819.15        28.30 o
  -1   3   4        600.11        573.30        21.00 o
   1   3   4       1334.76       1587.59        37.32 o
   2   3   4       8470.50       8220.08        87.43 o
   3   3   4          2.48         23.66        17.58 o
   4   3   4       5142.77       4734.13       140.71 o
   5   3   4         21.33         25.04         9.21 o
   6   3   4       1851.10       1790.94        76.35 o
   7   3   4        126.70        144.57        31.24 o
   8   3   4        316.50        367.85        50.96 o
   9   3   4         11.69         28.64        26.79 o
  10   3   4         33.72         71.50        66.88 o
  11   3   4          0.87         21.01        26.07 o
 -11   4   4         33.42         24.07        60.07 o
 -10   4   4         21.17         33.69        36.12 o
  -9   4   4        234.73        208.70        42.54 o
  -8   4   4         10.31        -11.14        30.67 o
  -7   4   4        639.54        649.84        59.28 o
  -6   4   4         78.04         88.81        21.24 o
  -5   4   4        424.40        378.40        38.59 o
  -4   4   4        141.12        160.38        25.65 o
  -3   4   4        630.28        510.26        20.62 o
  -2   4   4        921.18       1111.41        36.30 o
  -1   4   4       6589.82       5483.40        77.28 o
   0   4   4        473.96        595.79        25.22 o
   1   4   4       5103.01       6072.79        64.62 o
   2   4   4        616.79        666.59        26.61 o
   3   4   4       5265.20       4823.68       170.63 o
   4   4   4       2589.71       2535.33       107.91 o
   5   4   4         28.50         62.43        16.60 o
   6   4   4        149.50        139.78        18.40 o
   7   4   4        262.93        281.63        28.80 o
   8   4   4         33.39         24.04        17.32 o
   9   4   4        183.52        240.76        45.97 o
  10   4   4          0.95        -18.35        81.49 o
  11   4   4         51.82         56.15        49.72 o
 -11   5   4         16.87         36.08        30.22 o
 -10   5   4         22.37         32.95        41.38 o
  -9   5   4          1.81         27.62        28.80 o
  -8   5   4         12.03         41.51        24.46 o
  -7   5   4          7.47         22.57        17.14 o
  -6   5   4        656.28        757.75        58.67 o
  -5   5   4         12.69         13.17        10.78 o
  -4   5   4       2008.32       1831.16        53.54 o
  -3   5   4        787.31        636.58        24.81 o
  -2   5   4       2811.42       2469.28        54.82 o
  -1   5   4       1368.06       1406.56        36.85 o
   0   5   4        946.79       1025.56        28.31 o
   1   5   4        860.67       1029.86        31.37 o
   2   5   4        455.06        435.45        29.02 o
   3   5   4        476.13        500.82        23.88 o
   4   5   4       5255.05       4871.61       148.02 o
   5   5   4        232.48        231.63        30.33 o
   6   5   4        937.00        841.18        54.09 o
   7   5   4          1.54          2.54         7.24 o
   8   5   4          6.49         24.64        23.70 o
   9   5   4        119.44        145.62        77.46 o
  10   5   4         23.23         54.84        36.39 o
  11   5   4          2.12         61.27        85.10 o
 -11   6   4         81.95         46.04        29.45 o
 -10   6   4         86.56        271.60        97.78 o
  -9   6   4        285.70        319.66        73.27 o
  -8   6   4         77.86         56.59        31.47 o
  -7   6   4        538.36        616.12        79.89 o
  -6   6   4         44.83         46.91        24.53 o
  -5   6   4          2.64         11.75         9.35 o
  -4   6   4         49.37         47.48        10.94 o
  -3   6   4       3474.24       3771.32        66.33 o
  -2   6   4        950.25        953.73        34.91 o
  -1   6   4       1522.27       1581.48        48.32 o
   0   6   4        113.66         81.03         9.87 o
   1   6   4         14.85         29.09         7.25 o
   2   6   4        463.08        325.18        50.29 o
   3   6   4       2686.59       2650.51        79.80 o
   4   6   4        234.38        232.94        17.04 o
   5   6   4          2.96         26.59        15.15 o
   6   6   4         15.80          4.78        16.28 o
   7   6   4        223.01        223.64        55.86 o
   8   6   4         19.01         16.07        14.79 o
   9   6   4        478.30        637.58       140.66 o
  10   6   4        132.41        240.77       122.36 o
  11   6   4        285.38        300.58        79.49 o
 -11   7   4          1.90        -30.33        30.33 o
 -10   7   4         30.92        112.16        75.95 o
  -9   7   4         34.62         54.65        61.73 o
  -8   7   4          9.78          5.57        34.97 o
  -7   7   4        257.61        391.99        68.82 o
  -6   7   4        210.64        283.53        54.45 o
  -5   7   4        970.76        801.72        41.28 o
  -4   7   4        589.01        640.40        35.86 o
  -3   7   4       7285.00       7545.73       105.90 o
  -1   7   4        742.07        782.61        34.63 o
   0   7   4         48.96         61.13         8.99 o
   1   7   4        121.89        113.53        11.42 o
   2   7   4        188.74        122.46        21.94 o
   3   7   4       5845.88       5695.32       106.87 o
   4   7   4        882.94        920.91        34.82 o
   5   7   4        682.37        666.37        53.15 o
   6   7   4        127.74        111.99        22.08 o
   7   7   4         56.23         57.07        21.40 o
   8   7   4        320.58        378.84        59.20 o
   9   7   4         23.99         65.07       100.01 o
  10   7   4         11.41         27.77        77.01 o
  11   7   4          4.43         32.31        78.89 o
 -11   8   4          1.54        -13.44        38.65 o
 -10   8   4        314.05       1001.71       176.60 o
  -9   8   4          9.83        -33.50        44.11 o
  -8   8   4        191.17        167.94        63.31 o
  -7   8   4         14.63         16.45        73.40 o
  -6   8   4        334.00        303.05        31.69 o
  -5   8   4        141.85        103.60        15.72 o
  -4   8   4          8.46         17.48         9.97 o
  -3   8   4        122.87        129.51        14.98 o
  -2   8   4       7569.88       7512.60        97.00 o
  -1   8   4       2747.63       2993.26        67.96 o
   0   8   4      13114.70      13673.98       121.64 o
   1   8   4        288.58        256.11        19.38 o
   2   8   4       4850.21       4651.97        90.60 o
   3   8   4       1959.53       2149.47        67.87 o
   4   8   4        251.66        264.48        38.76 o
   5   8   4         29.53         58.41        28.76 o
   6   8   4         69.57         51.71        17.64 o
   7   8   4          3.42          6.07        15.97 o
   8   8   4         75.24        124.96        28.38 o
   9   8   4         35.63         16.75        30.93 o
  10   8   4        211.07        323.48        76.62 o
  11   8   4         16.83          5.24        58.60 o
 -11   9   4          4.43         23.45        32.66 o
 -10   9   4         17.72         29.36        44.26 o
  -9   9   4         29.75         23.56        34.48 o
  -8   9   4         10.06        -14.53        28.61 o
  -7   9   4        292.45        275.21        77.91 o
  -6   9   4         23.60         18.21        11.47 o
  -5   9   4        375.34        361.31        28.93 o
  -4   9   4         53.73         26.34        11.64 o
  -3   9   4       2985.48       2999.59        67.03 o
  -2   9   4       1350.86       1292.88        37.12 o
  -1   9   4        245.45        221.51        17.85 o
   0   9   4      11613.61      13294.77       122.49 o
   1   9   4        630.13        563.29        25.72 o
   2   9   4        130.26        136.31        14.95 o
   3   9   4       3280.42       3025.34        82.09 o
   4   9   4        907.15        834.97        77.14 o
   5   9   4       4598.64       4613.04       196.73 o
   6   9   4        243.83        227.34        48.84 o
   7   9   4        279.84        298.32        54.17 o
   8   9   4          8.49          8.97        14.70 o
   9   9   4         14.48         -7.27        97.90 o
  10   9   4         28.02         60.15       157.10 o
  11   9   4          8.97         60.77       130.19 o
 -11  10   4          7.33         64.49       192.45 o
 -10  10   4         11.00         86.32        42.72 o
  -9  10   4         34.97        109.15        69.41 o
  -8  10   4        222.30        261.59        88.75 o
  -7  10   4        335.00        289.85        38.20 o
  -6  10   4         58.53         51.77        17.22 o
  -5  10   4          1.20          1.81        19.96 o
  -4  10   4         47.61         49.96        18.36 o
  -3  10   4        291.01        313.91        22.04 o
  -2  10   4        380.05        322.18        18.30 o
  -1  10   4        366.23        323.23        22.78 o
   0  10   4       1437.89       1477.65        41.79 o
   1  10   4         84.00         48.21         9.15 o
   2  10   4       2660.67       2625.89        55.57 o
   3  10   4        130.04        115.38        14.92 o
   4  10   4       1836.91       1835.39        92.96 o
   5  10   4        122.98        135.87        14.93 o
   6  10   4         92.35         85.58        38.40 o
   7  10   4        388.26        486.51        52.75 o
   8  10   4        142.11        176.76        34.13 o
   9  10   4        217.72        191.85        56.69 o
  10  10   4        136.06        243.52        70.74 o
  11  10   4         66.12        118.19        54.15 o
 -11  11   4         74.24         77.87        52.50 o
 -10  11   4         10.89         27.80        31.41 o
  -9  11   4         23.15         20.17        46.22 o
  -8  11   4         36.69         16.41        27.18 o
  -7  11   4         45.86         18.81        10.52 o
  -6  11   4        208.40        270.00        31.17 o
  -5  11   4        156.88        155.39        80.13 o
  -4  11   4        431.14        401.40        48.78 o
  -3  11   4       1708.24       1751.84        62.36 o
  -2  11   4        712.81        775.64        36.47 o
  -1  11   4        545.63        565.40        30.03 o
   0  11   4         10.17         10.51        10.11 o
   1  11   4        172.77        251.26        19.10 o
   2  11   4       2409.83       2489.95        57.99 o
   3  11   4       2190.30       2180.58        64.99 o
   4  11   4       6519.16       6591.82       178.18 o
   5  11   4       1416.60       1598.88       116.16 o
   6  11   4       1087.98       1181.58       108.18 o
   7  11   4        797.72        759.74       111.41 o
   8  11   4         19.70         -6.17        17.17 o
   9  11   4         89.37         46.79        37.70 o
  10  11   4          1.54        -25.36        75.43 o
  11  11   4         21.07        133.39        76.78 o
 -11  12   4         16.24         89.17        52.39 o
 -10  12   4          1.76         44.24        37.48 o
  -9  12   4        165.50        226.21        98.01 o
  -8  12   4         10.87        -47.12        50.66 o
  -7  12   4        149.61        127.14        51.53 o
  -6  12   4         95.09        113.52        23.56 o
  -5  12   4         54.77         26.58        17.28 o
  -4  12   4         86.62        119.61        29.12 o
  -3  12   4        557.41        523.21        34.51 o
  -2  12   4         28.05         50.23         9.73 o
  -1  12   4       2023.56       2066.56        56.70 o
   0  12   4        268.76        308.14        27.03 o
   1  12   4       7847.16       7907.15       109.90 o
   2  12   4        220.34        243.31        18.60 o
   3  12   4       2534.00       2558.56        70.88 o
   4  12   4        813.58        790.06        72.47 o
   5  12   4          1.18         11.21        18.31 o
   6  12   4        180.15        258.48        52.30 o
   7  12   4         91.00        120.48        49.16 o
   8  12   4        250.88        256.03        41.60 o
   9  12   4        141.54        127.59        49.02 o
  10  12   4         54.63         63.07        39.19 o
 -11  13   4         29.91         28.47        37.09 o
 -10  13   4          7.61          6.05        37.36 o
  -9  13   4         26.58         25.55        26.10 o
  -8  13   4         13.17         11.89        40.42 o
  -7  13   4          2.18         21.45        12.39 o
  -6  13   4       1070.74        982.58        79.16 o
  -5  13   4         35.46         28.91        16.85 o
  -4  13   4       1139.85       1048.63        83.28 o
  -3  13   4        234.20        189.60        20.57 o
  -2  13   4       2240.87       2267.28        64.33 o
  -1  13   4         73.24         54.84        10.56 o
   0  13   4         36.37         43.24        12.81 o
   1  13   4        492.02        527.98        23.64 o
   2  13   4        281.39        278.89        18.33 o
   3  13   4        225.39        211.03        19.80 o
   4  13   4       5072.14       5171.51       160.75 o
   5  13   4         34.30         14.68        16.22 o
   6  13   4        947.15        923.89        80.00 o
   7  13   4        153.75        145.87        38.00 o
   8  13   4         85.50         79.37        25.32 o
   9  13   4        250.78        318.00        69.73 o
  10  13   4         11.64         80.68        84.05 o
 -10  14   4          8.17         -5.60        31.48 o
  -9  14   4        135.28        127.16        46.05 o
  -8  14   4         46.01        115.32        63.23 o
  -7  14   4        151.79        158.81        26.92 o
  -6  14   4         51.05         72.46        54.80 o
  -5  14   4         19.41         21.26        19.99 o
  -4  14   4         48.09         46.93        25.48 o
  -3  14   4        349.81        383.51        27.93 o
  -2  14   4        634.98        654.01        34.45 o
  -1  14   4       3188.39       3439.18        59.13 o
   0  14   4        374.92        397.73        34.81 o
   1  14   4        576.99        532.27        27.31 o
   2  14   4          2.95          7.34         5.77 o
   3  14   4       2187.54       2014.16        68.62 o
   4  14   4          0.46        -11.83        15.71 o
   5  14   4         18.44         45.56        21.01 o
   6  14   4          3.68        -11.28        20.24 o
   7  14   4         94.31         69.46        28.38 o
   8  14   4        114.78        140.71        56.50 o
   9  14   4        111.94         95.42        42.93 o
  10  14   4         30.18         26.15        30.39 o
 -10  15   4          1.51          1.96        35.03 o
  -9  15   4          3.87          7.21        27.30 o
  -8  15   4         39.24         38.17        43.06 o
  -7  15   4         17.45         52.73        19.39 o
  -6  15   4          8.13         -3.99        15.89 o
  -5  15   4          2.65          8.65        15.66 o
  -4  15   4        156.64        174.58        35.06 o
  -3  15   4        960.27        940.70        43.01 o
  -2  15   4       1401.36       1443.72        50.42 o
  -1  15   4        789.96        669.54        35.22 o
   0  15   4        158.09        104.07        23.18 o
   1  15   4         92.20         80.34        11.34 o
   2  15   4         11.56          8.00         5.56 o
   3  15   4       1234.63       1286.86        49.68 o
   4  15   4       1142.21       1058.69        74.41 o
   5  15   4       1438.47       1467.62        94.88 o
   6  15   4          5.37         36.59        18.58 o
   7  15   4         21.60         29.65        20.41 o
   8  15   4         22.85          9.74        22.97 o
   9  15   4         24.46         23.93        25.40 o
  10  15   4          1.40         -8.47        82.77 o
 -10  16   4         26.47        -29.95        48.59 o
  -9  16   4          0.35        -17.51        27.86 o
  -8  16   4        256.80        411.11        62.09 o
  -7  16   4         84.36        123.23        70.84 o
  -6  16   4        672.17        589.57        91.69 o
  -5  16   4        255.40        255.49        44.97 o
  -4  16   4         73.74         88.26        36.91 o
  -3  16   4         32.15         22.68        10.13 o
  -2  16   4       1160.09       1222.74        51.67 o
  -1  16   4        188.89        208.40        23.20 o
   0  16   4       1342.43       1585.22        55.60 o
   1  16   4        174.69        174.51        13.68 o
   2  16   4        252.19        270.00        21.33 o
   3  16   4        131.84         91.52        16.41 o
   4  16   4         29.20         15.00        13.34 o
   5  16   4         12.45         -4.41        17.01 o
   6  16   4         63.12         56.24        28.89 o
   7  16   4        101.03         88.92        25.48 o
   8  16   4         76.72         32.29        41.10 o
   9  16   4         35.10         52.03        29.81 o
  10  16   4        116.86        240.59        93.49 o
 -10  17   4          1.33          1.81        38.77 o
  -9  17   4          0.20        -10.38       113.59 o
  -8  17   4         22.19         44.75        25.29 o
  -7  17   4        329.39        457.94        77.91 o
  -6  17   4         39.57         34.74        24.55 o
  -5  17   4        965.34       1015.10       149.20 o
  -4  17   4         50.41         52.80        31.11 o
  -3  17   4        699.89        650.38       109.69 o
  -2  17   4        114.18        141.97        28.49 o
  -1  17   4        250.35        157.33        38.79 o
   0  17   4         79.95         78.80        10.05 o
   1  17   4         15.70         16.13         5.68 o
   2  17   4         11.76          7.49         6.08 o
   3  17   4        888.66        861.69        43.62 o
   4  17   4        288.12        270.84        32.46 o
   5  17   4       1273.48       1431.95        94.15 o
   6  17   4         40.99         13.05        20.49 o
   7  17   4         96.31        101.58        30.07 o
   8  17   4          0.12         -8.42        30.60 o
   9  17   4          0.22        -10.31        36.51 o
  -9  18   4         58.26        111.94        67.00 o
  -8  18   4        119.74        181.85        79.04 o
  -7  18   4         47.36         43.62        39.86 o
  -6  18   4          7.96         27.14        23.36 o
  -5  18   4         72.71         51.05        23.60 o
  -4  18   4        352.31        294.63        93.87 o
  -3  18   4         81.09         83.24        72.68 o
  -2  18   4       1013.86       1065.39       102.43 o
  -1  18   4          1.11          2.01        10.84 o
   0  18   4        733.76        794.54        94.74 o
   1  18   4        134.67        154.63        15.30 o
   2  18   4        220.18        331.23        28.04 o
   3  18   4        244.74        238.89        26.23 o
   4  18   4        231.99        222.09        29.48 o
   5  18   4         44.06         78.74        31.59 o
   6  18   4         16.38         21.35        29.43 o
   7  18   4        113.76        202.72        90.71 o
   8  18   4        140.49        173.44        79.79 o
   9  18   4         53.16         40.65        73.55 o
  -9  19   4         12.41         62.03        59.24 o
  -8  19   4          5.09         -3.46        40.72 o
  -7  19   4         83.59         65.04        50.36 o
  -6  19   4        157.06        206.12        40.95 o
  -5  19   4        368.25        366.95        53.49 o
  -4  19   4        506.12        503.25        77.46 o
  -3  19   4        371.65        401.96        80.17 o
  -2  19   4       1733.89       1719.58       129.58 o
  -1  19   4         51.53          6.93        33.57 o
   0  19   4        111.32         80.33        38.83 o
   1  19   4        250.19        237.44        54.25 o
   2  19   4        200.75        197.89        51.95 o
   3  19   4        151.73        190.83        85.82 o
   4  19   4        996.03       1028.21       168.92 o
   5  19   4        418.04        482.07       116.98 o
   6  19   4        332.47        383.31       106.44 o
   7  19   4        132.92        190.30        79.42 o
   8  19   4          1.03         -1.35        38.01 o
  -8  20   4         74.86         83.86        64.44 o
  -7  20   4        161.18        180.62        59.47 o
  -6  20   4         91.98        167.41        55.82 o
  -5  20   4        162.10         82.45        33.90 o
  -4  20   4        306.63        269.90        60.29 o
  -3  20   4        176.40        129.22        39.97 o
  -2  20   4        576.48        479.71        69.26 o
  -1  20   4        477.27        405.82       103.88 o
   0  20   4         98.01        115.77        86.53 o
   1  20   4        445.78        444.42        77.57 o
   2  20   4        670.68        628.67        85.29 o
   3  20   4        720.73        771.89       142.05 o
   4  20   4        135.23         58.64        37.34 o
   5  20   4          6.19          6.55        51.26 o
   6  20   4         31.44         38.32        54.65 o
   7  20   4         41.97         99.44        66.17 o
   8  20   4        108.09        108.78        80.25 o
  -8  21   4          2.24        -14.00        41.48 o
  -7  21   4          1.70        -40.10        40.10 o
  -6  21   4          7.77        -40.93        40.93 o
  -5  21   4          0.91        -22.08        22.08 o
  -4  21   4         75.56         89.94        43.66 o
  -3  21   4         33.37         49.99        44.56 o
  -2  21   4        349.26        396.49        64.57 o
  -1  21   4          4.53         -8.96        25.11 o
   0  21   4         60.55         73.50        30.40 o
   1  21   4         17.19         36.49        33.99 o
   2  21   4        345.30        372.26        71.66 o
   3  21   4        151.33        149.05        66.09 o
   4  21   4       2588.31       2371.15       269.87 o
   5  21   4        159.92        120.44        76.11 o
   6  21   4        643.81        678.70       156.43 o
   7  21   4          2.42        -68.50        68.50 o
  -8  22   4          6.13         47.42        61.28 o
  -7  22   4          9.65         71.81        49.98 o
  -6  22   4        117.68         77.72       100.61 o
  -5  22   4         17.90         26.41        18.00 o
  -4  22   4         61.55         93.00        59.47 o
  -3  22   4        474.70        493.39        75.99 o
  -2  22   4          9.24          6.71        18.80 o
  -1  22   4       2064.74       2128.77       143.23 o
   0  22   4         25.86         24.50        85.70 o
   1  22   4        703.12        731.97       167.27 o
   2  22   4        263.69        381.14        74.34 o
   3  22   4        338.45        364.27       109.38 o
   4  22   4         20.24        114.72        93.27 o
   5  22   4          0.01         -2.79        46.14 o
   6  22   4          0.42         -4.74        46.07 o
   7  22   4         67.05         46.14        35.76 o
  -8  23   4         12.98          9.26        37.79 o
  -7  23   4         25.73         44.64        43.51 o
  -6  23   4         14.06         13.21        38.90 o
  -5  23   4        210.63        196.01        38.03 o
  -4  23   4        255.81        379.90        73.89 o
  -3  23   4        265.99        285.38       100.65 o
  -2  23   4        563.91        757.21       152.59 o
  -1  23   4        318.22        374.88       111.03 o
   0  23   4         33.76         17.88        25.90 o
   1  23   4        277.38        256.38        62.08 o
   2  23   4         40.68        136.40        79.64 o
   3  23   4        433.45        366.75       105.24 o
   4  23   4        628.19        642.87       149.05 o
   5  23   4        239.08        187.44        83.11 o
   6  23   4        124.43        106.97        70.08 o
  -5  24   4         60.55         94.85        67.94 o
  -4  24   4         15.10         45.92        50.66 o
  -3  24   4          5.31          5.34        47.42 o
  -2  24   4        346.45        448.43       117.43 o
  -1  24   4         44.00        132.64        83.63 o
   0  24   4        639.07        698.71       111.79 o
   1  24   4        347.48        343.94        74.17 o
   2  24   4        392.33        378.42       109.00 o
   3  24   4        161.49        144.61        71.29 o
   4  24   4        174.31        218.15        93.49 o
   5  24   4          0.02        -34.48        42.91 o
  -4  25   4         74.58         27.48        55.86 o
  -3  25   4         85.91         59.62        53.97 o
  -2  25   4          1.55         20.25        32.67 o
  -1  25   4        148.43        147.47        68.20 o
   0  25   4         16.05          8.66        38.06 o
   1  25   4          5.75         14.34        29.10 o
   2  25   4         60.23        193.39        94.85 o
   3  25   4        439.75        369.16       109.53 o
   4  25   4          9.24         10.31        60.22 o
  -3  26   4          0.08        -30.64        67.30 o
  -2  26   4         73.89        103.58        69.86 o
  -1  26   4          0.56         -5.72        40.80 o
   0  26   4         45.16         41.88        28.00 o
   1  26   4         36.54         47.40        36.52 o
   2  26   4        317.24        366.37       117.21 o
   3  26   4         32.58        117.36        81.30 o
  -2  27   4         79.09         27.48        36.81 o
  -1  27   4        105.72        209.27       100.34 o
   0  27   4         61.07        120.37        79.42 o
   1  27   4          7.79         27.79        64.55 o
 -11   0   5          2.06        -53.75        56.53 o
  -9   0   5        220.91        272.88        93.87 o
  -7   0   5        219.31        102.23        54.27 o
  -5   0   5       1421.54       1335.41        74.31 o
  -3   0   5        595.05        529.36        41.60 o
  -1   0   5       3648.03       4173.39       100.87 o
   1   0   5      11873.03      11983.18       133.56 o
   3   0   5      30327.41      33447.18       392.53 o
   5   0   5        216.40        257.12        32.02 o
   7   0   5        332.72        533.28        77.61 o
   9   0   5        542.65        611.02       132.94 o
  11   0   5        182.27        182.02        78.89 o
 -11   1   5         14.92         45.55        48.85 o
 -10   1   5         26.41         59.45        33.59 o
  -9   1   5          0.49        -15.95        29.45 o
  -8   1   5          0.17        -30.87        30.87 o
  -7   1   5        146.26        158.16        44.94 o
  -6   1   5          7.23         34.96        14.47 o
  -5   1   5        307.25        229.48        27.73 o
  -4   1   5       1183.33       1154.72        50.80 o
  -3   1   5       1013.28       1189.85        42.89 o
  -2   1   5       5369.11       5466.52       105.70 o
  -1   1   5          2.13          5.27         5.68 o
   0   1   5        127.26        176.12        12.85 o
   1   1   5        423.08        360.55        22.20 o
   2   1   5       8950.32       8830.70        85.90 o
   3   1   5       2140.99       2170.05        54.28 o
   4   1   5       8991.51       9220.12       111.21 o
   5   1   5        173.32        152.51        17.74 o
   6   1   5       1161.76       1315.52        90.37 o
   7   1   5         67.61         77.64        12.21 o
   8   1   5        156.77        194.90        81.34 o
   9   1   5          0.29        -16.47        23.63 o
  10   1   5          7.36        -35.53        35.53 o
  11   1   5         13.67         11.82        27.50 o
 -11   2   5         30.37         53.62        38.58 o
 -10   2   5         80.74         93.00        58.90 o
  -9   2   5         39.52         59.41        38.23 o
  -8   2   5         42.97          8.54        26.26 o
  -7   2   5         12.70         40.28        34.07 o
  -6   2   5         10.54         59.80        28.88 o
  -5   2   5         44.41         80.06        34.19 o
  -4   2   5       1804.74       1864.17        63.68 o
  -3   2   5        198.23        188.33        23.14 o
  -2   2   5       2302.87       2433.89        52.32 o
  -1   2   5       3591.52       3894.76        68.04 o
   0   2   5       5168.81       5112.06        56.30 o
   1   2   5       6364.83       6544.47        71.12 o
   2   2   5       1441.22       1459.94        38.27 o
   3   2   5       2607.12       2706.51       135.65 o
   4   2   5         10.92          8.24         5.92 o
   5   2   5        246.94        308.87        35.09 o
   6   2   5        130.36        113.25        26.07 o
   7   2   5        609.76        736.41       105.91 o
   8   2   5         96.41        137.47        79.68 o
   9   2   5        295.67        263.83        69.56 o
  10   2   5        176.26         91.31        43.59 o
  11   2   5         86.68         33.73       125.41 o
 -11   3   5         30.81         50.13        54.50 o
 -10   3   5          9.11         46.42        49.68 o
  -9   3   5          1.28         27.50        28.51 o
  -8   3   5         65.51         10.80        23.37 o
  -7   3   5        311.54        275.38        58.40 o
  -6   3   5        524.26        503.23        69.86 o
  -5   3   5       2595.70       2485.32       169.98 o
  -4   3   5       1750.75       1747.02        80.96 o
  -3   3   5       3214.15       3190.55        58.87 o
  -2   3   5       1419.06       1219.93        34.42 o
  -1   3   5        635.28        761.80        26.88 o
   0   3   5        536.62        571.66        22.55 o
   1   3   5       1324.49       1128.96        24.03 o
   2   3   5       1848.02       2160.18        45.84 o
   3   3   5       6481.56       6490.02       126.62 o
   4   3   5         96.62         71.74        19.72 o
   5   3   5        692.00        644.58        48.71 o
   6   3   5        301.72        306.35        34.58 o
   7   3   5        911.99        918.94       107.97 o
   8   3   5         94.90        132.69        44.76 o
   9   3   5         90.85         84.70        42.48 o
  10   3   5         10.80         51.26        94.32 o
  11   3   5          6.09         14.00        32.33 o
 -11   4   5         11.77         40.57        51.41 o
 -10   4   5         84.84        147.26        66.88 o
  -9   4   5         35.05         -1.01        33.46 o
  -8   4   5        394.96        396.12        73.06 o
  -7   4   5         96.69         57.11        39.11 o
  -6   4   5       1289.05       1275.28       108.95 o
  -5   4   5          7.51         11.24        42.68 o
  -4   4   5         22.19         12.75        13.90 o
  -3   4   5         29.48         25.84         7.29 o
  -2   4   5       1561.36       1559.71        44.61 o
  -1   4   5        524.13        480.57        25.39 o
   0   4   5       8526.75       8970.45        97.15 o
   1   4   5        225.43        312.78        17.33 o
   2   4   5      11068.99      11707.20       115.94 o
   3   4   5       1154.79       1155.40        46.66 o
   4   4   5        244.93        318.20        49.08 o
   5   4   5         54.25         26.43        14.23 o
   6   4   5         51.30         47.33        12.60 o
   7   4   5        178.74        188.83        50.33 o
   8   4   5        283.82        435.60        80.85 o
   9   4   5         42.68         44.81        35.80 o
  10   4   5        367.03        409.44        89.12 o
  11   4   5         14.77         21.96        50.21 o
 -11   5   5         13.80        -44.87        63.08 o
 -10   5   5          3.46         67.80        44.20 o
  -9   5   5         45.04         58.46        33.21 o
  -8   5   5         46.49         53.71        41.10 o
  -7   5   5         62.36        119.19        39.94 o
  -6   5   5         15.77         12.92        28.75 o
  -5   5   5       1051.84       1040.23        91.69 o
  -4   5   5        402.75        500.05        29.80 o
  -3   5   5       4210.01       4287.34        67.87 o
  -2   5   5        268.05        263.49        20.42 o
  -1   5   5        413.63        344.52        20.18 o
   1   5   5        279.86        291.83        17.89 o
   2   5   5        154.76        141.98        16.47 o
   3   5   5       4049.05       3896.27        72.48 o
   4   5   5        460.30        542.97        64.36 o
   5   5   5        291.54        221.29        34.58 o
   6   5   5        208.20        191.21        23.81 o
   7   5   5        344.29        321.05        63.76 o
   8   5   5        264.87        244.91        60.77 o
   9   5   5         10.17        -35.12        38.24 o
  10   5   5          1.73          5.85        33.40 o
  11   5   5         42.80        101.86        51.41 o
 -11   6   5         42.41         42.76        63.01 o
 -10   6   5         83.12        111.03        87.32 o
  -9   6   5        136.15        132.81        71.48 o
  -8   6   5         70.45        151.54        49.92 o
  -7   6   5        147.34        158.22        52.51 o
  -6   6   5         80.00        110.25        65.60 o
  -5   6   5        601.80        684.84        73.34 o
  -4   6   5        573.69        534.22        34.93 o
  -3   6   5         36.49         29.58         8.95 o
  -2   6   5       2305.28       2207.54        56.90 o
  -1   6   5        995.70        938.06        33.41 o
   0   6   5       2188.64       2147.83        49.18 o
   1   6   5        700.64        630.36        27.85 o
   2   6   5        753.68        664.18        32.89 o
   3   6   5        386.53        372.97        23.92 o
   4   6   5       1798.30       2003.58        58.26 o
   5   6   5         56.79         44.04        36.46 o
   6   6   5         36.91         33.82        18.36 o
   7   6   5         19.50         24.04        15.63 o
   8   6   5        241.23        404.53        73.70 o
   9   6   5         39.17         51.58        44.56 o
  10   6   5        394.81        558.95       102.26 o
  11   6   5         25.57         17.63        75.84 o
 -10   7   5          0.10         15.13        50.06 o
  -9   7   5          1.59         93.10        44.17 o
  -8   7   5         77.23         83.56       108.17 o
  -7   7   5         54.49         61.97        32.39 o
  -6   7   5        788.55        799.31       163.69 o
  -5   7   5        591.37        646.58        39.42 o
  -4   7   5       2429.53       2513.33        75.08 o
  -3   7   5        819.44        946.15        32.70 o
  -2   7   5       5006.73       5060.40        87.66 o
  -1   7   5        131.13        107.89        12.14 o
   0   7   5        708.33        654.58        30.77 o
   1   7   5       1314.56       1519.56        49.96 o
   2   7   5        445.18        424.06        31.49 o
   3   7   5        855.03        752.24        46.42 o
   4   7   5       2292.89       2392.98        64.96 o
   5   7   5        269.63        299.97        37.06 o
   6   7   5         96.45         87.94        25.44 o
   7   7   5        339.01        294.36        40.61 o
   8   7   5         12.34         -3.76        21.63 o
   9   7   5         72.48         85.82        40.18 o
  10   7   5         13.93        -44.79        44.79 o
  11   7   5          3.30        -10.79        63.46 o
 -10   8   5          7.33        -21.68        44.34 o
  -9   8   5         98.72        126.31        70.38 o
  -8   8   5          6.35         26.92        33.39 o
  -7   8   5        243.47        242.49        55.07 o
  -6   8   5          0.07         -1.97        11.99 o
  -5   8   5        104.97        107.07        17.47 o
  -4   8   5         32.70         60.19        23.99 o
  -3   8   5       1100.85       1249.75        37.47 o
  -2   8   5       2926.76       2850.02        64.92 o
  -1   8   5      11454.44      11844.29       147.48 o
   0   8   5         79.06         99.34        11.98 o
   1   8   5       5923.30       5973.35       102.95 o
   2   8   5         89.43         71.15        15.81 o
   3   8   5       1454.17       1386.27        68.89 o
   4   8   5         70.43         49.58         9.63 o
   5   8   5         61.20         77.29        20.40 o
   6   8   5        194.73        209.04        34.38 o
   7   8   5        401.71        472.63        50.95 o
   8   8   5         77.09         48.49        18.16 o
   9   8   5        454.77        456.89        85.59 o
  10   8   5          0.12         -4.61        29.88 o
  11   8   5        113.85         79.27        57.96 o
 -10   9   5          8.98         61.80        58.57 o
  -9   9   5          1.04        -19.42        34.40 o
  -8   9   5         28.34        -26.41        45.73 o
  -7   9   5         11.94         25.42        37.38 o
  -6   9   5        348.48        589.64        47.77 o
  -5   9   5          1.19         -4.48         8.54 o
  -4   9   5       1892.60       1794.44        65.82 o
  -3   9   5         91.33        126.50        13.30 o
  -2   9   5       1281.45       1162.23        41.02 o
  -1   9   5       3463.46       4055.83        86.31 o
   0   9   5          8.55         12.04         6.25 o
   1   9   5        690.01        807.35        39.43 o
   2   9   5        569.73        445.91        34.18 o
   3   9   5        296.34        271.04        32.65 o
   4   9   5       6571.82       6306.40       145.67 o
   5   9   5         68.35         50.58         9.71 o
   6   9   5        294.59        355.19        44.43 o
   7   9   5        114.41        154.12        34.02 o
   8   9   5        164.50        154.50        57.55 o
   9   9   5         13.20         11.57        50.92 o
  10   9   5          4.65         32.59        39.52 o
 -11  10   5         61.10         34.11        41.43 o
 -10  10   5         24.77         93.19        70.61 o
  -9  10   5         31.03         57.21        56.98 o
  -8  10   5         27.00          8.73        43.96 o
  -7  10   5        303.16        271.27        34.13 o
  -6  10   5         38.61         68.35        17.59 o
  -5  10   5          2.55         11.35        15.31 o
  -4  10   5          4.79         13.51        12.07 o
  -3  10   5        142.38        125.30        15.23 o
  -2  10   5         64.19         79.73        12.75 o
  -1  10   5        850.87        711.13        36.49 o
   0  10   5         35.39         23.38         8.83 o
   1  10   5       3612.22       3429.32        91.57 o
   2  10   5       1889.19       1707.49        53.78 o
   3  10   5       2763.81       2833.21       106.13 o
   4  10   5        109.79        116.10        30.61 o
   5  10   5         31.05         39.98        14.09 o
   6  10   5         47.63         50.96        22.16 o
   7  10   5         32.77         17.47        15.85 o
   8  10   5        235.70        284.00        44.71 o
   9  10   5        140.76        189.22        58.33 o
  10  10   5         42.67         42.33        39.35 o
 -11  11   5          7.00         18.56       149.95 o
 -10  11   5         18.53         14.75        51.34 o
  -9  11   5          1.20         -1.13        60.22 o
  -8  11   5          0.66        -21.38        47.65 o
  -7  11   5         57.38         93.08        51.41 o
  -6  11   5        140.22         87.71        23.45 o
  -5  11   5        410.51        424.72        34.50 o
  -4  11   5        113.60        103.01        20.91 o
  -3  11   5        417.48        421.38        26.54 o
  -2  11   5        248.64        217.70        16.74 o
  -1  11   5        789.31        748.51        38.13 o
   0  11   5          3.30          6.89         9.28 o
   1  11   5        248.60        295.58        23.38 o
   2  11   5        628.04        636.97        28.99 o
   3  11   5       3001.46       2834.47       135.79 o
   4  11   5       1017.81       1065.16        73.75 o
   5  11   5       1810.87       1959.37        62.41 o
   6  11   5       1602.84       1801.65       101.33 o
   7  11   5        475.22        450.37        52.78 o
   8  11   5        474.59        489.44        56.98 o
   9  11   5          8.63        -10.07        36.39 o
  10  11   5          7.69         14.50        43.24 o
 -10  12   5          3.36        -76.86        76.86 o
  -9  12   5          5.10          5.87        45.39 o
  -8  12   5        155.50        157.03        75.95 o
  -7  12   5          5.35         14.24        11.89 o
  -6  12   5        239.00        237.33        31.57 o
  -5  12   5         11.57         17.62        23.24 o
  -4  12   5          5.89          7.48        11.41 o
  -3  12   5        365.78        356.36        24.37 o
  -2  12   5       2097.91       2078.08        44.60 o
  -1  12   5          0.61         10.45         6.17 o
   0  12   5       8934.30       9493.61       114.53 o
   1  12   5        414.55        471.59        29.26 o
   2  12   5       2013.90       2007.67        55.34 o
   3  12   5        512.16        533.49        42.90 o
   4  12   5        330.97        252.42        37.03 o
   5  12   5         91.51         83.35        27.02 o
   6  12   5         66.99        122.96        31.72 o
   7  12   5        248.85        220.20        40.24 o
   8  12   5        422.85        378.38        49.98 o
   9  12   5        184.35        131.77        51.99 o
  10  12   5        198.51        134.30       102.30 o
 -10  13   5          0.06         11.45        41.01 o
  -9  13   5         56.77        117.43        70.38 o
  -8  13   5         16.59         -1.88        36.66 o
  -7  13   5        268.88        265.54        43.84 o
  -6  13   5         32.80         17.27        12.85 o
  -5  13   5        863.41        872.49        79.37 o
  -4  13   5         55.54         78.08        25.97 o
  -3  13   5       1694.32       1519.81        67.11 o
  -2  13   5         45.43         38.58         8.48 o
  -1  13   5        761.06        741.01        37.69 o
   0  13   5        597.05        502.11        37.52 o
   1  13   5         29.54         31.54         9.26 o
   2  13   5        149.06        182.45        20.63 o
   3  13   5       1779.05       1861.30        63.01 o
   4  13   5          8.65         11.19        15.49 o
   5  13   5       2078.60       2024.29       112.79 o
   6  13   5        425.11        368.71        52.51 o
   7  13   5         59.72         63.30        22.35 o
   8  13   5         36.18         35.35        29.14 o
   9  13   5          3.87        -32.07        32.07 o
  10  13   5         20.32         -4.28        31.69 o
 -10  14   5         98.21        137.91        54.15 o
  -9  14   5          7.97          0.90        37.94 o
  -8  14   5        172.20        230.50        99.74 o
  -7  14   5          4.20          7.23        14.75 o
  -6  14   5        149.16        131.03        31.07 o
  -5  14   5         15.73         37.67        25.44 o
  -4  14   5          1.30         23.94        37.68 o
  -3  14   5         19.94         41.09        12.57 o
  -2  14   5       1761.55       1698.64        54.86 o
  -1  14   5        469.37        401.93        27.31 o
   0  14   5       1236.21       1296.09        59.09 o
   1  14   5        170.36        178.84        17.53 o
   2  14   5        730.59        759.60        34.46 o
   3  14   5         28.79         34.50         9.20 o
   4  14   5        665.46        516.33        53.20 o
   5  14   5        192.16        195.37        36.50 o
   6  14   5          0.62          0.91        16.34 o
   7  14   5         72.30         98.04        33.58 o
   8  14   5         13.56        -16.36        22.48 o
   9  14   5         68.96         77.42       135.39 o
  10  14   5         85.94        104.81        44.71 o
 -10  15   5         40.94         81.05        50.32 o
  -9  15   5          0.58        -62.18        62.18 o
  -8  15   5          4.37         29.81        38.77 o
  -7  15   5         56.46         72.12        20.46 o
  -6  15   5         62.37        116.77        33.08 o
  -5  15   5        155.10        165.29        39.15 o
  -4  15   5        346.85        454.06        61.05 o
  -3  15   5        911.54        905.52        44.72 o
  -2  15   5       1265.66       1315.74        52.86 o
  -1  15   5        318.98        315.87        23.84 o
   0  15   5         51.46         36.07        12.51 o
   1  15   5         90.21         88.88        10.79 o
   2  15   5        416.52        438.47        26.33 o
   3  15   5        207.31        226.17        22.51 o
   4  15   5       1402.19       1355.29        73.34 o
   5  15   5        489.05        608.65        63.64 o
   6  15   5         56.40         68.51        27.43 o
   7  15   5         27.47         32.30        20.60 o
   8  15   5         25.87         13.13        26.00 o
   9  15   5         20.94         12.04        30.96 o
  10  15   5          2.93         -6.94        36.55 o
 -10  16   5          0.26          0.45        38.84 o
  -9  16   5        103.03        214.95        54.09 o
  -8  16   5         63.55         71.21        64.51 o
  -7  16   5        445.84        547.18       101.51 o
  -6  16   5         51.49         60.69        34.70 o
  -5  16   5        202.44        157.33        38.42 o
  -4  16   5          9.56         -6.79        15.67 o
  -3  16   5        138.12         98.99        25.51 o
  -2  16   5        111.28         81.68        16.06 o
  -1  16   5       1554.47       1760.68        55.62 o
   0  16   5        490.78        505.64        39.77 o
   1  16   5       1192.04       1133.33        48.67 o
   2  16   5        318.44        282.12        21.51 o
   3  16   5        570.05        514.09        36.83 o
   4  16   5         18.18         15.11        12.13 o
   5  16   5        414.66        341.76        47.88 o
   6  16   5        344.34        346.74        52.83 o
   7  16   5         48.02         72.24        23.01 o
   8  16   5         72.78         34.18        19.80 o
   9  16   5        245.12        222.10        71.14 o
  10  16   5         16.92         60.11        97.82 o
  -9  17   5         28.03         62.11        45.51 o
  -8  17   5         65.61         32.90        54.43 o
  -7  17   5          2.76         11.97        42.00 o
  -6  17   5        743.24        830.42       114.04 o
  -5  17   5         65.11         60.17        32.71 o
  -4  17   5       1251.81       1235.99        89.32 o
  -3  17   5         43.26         40.39        59.39 o
  -2  17   5        650.97        752.68        67.08 o
  -1  17   5        339.88        287.72        39.01 o
   0  17   5        203.89        165.55        21.37 o
   1  17   5         98.37         57.36        13.71 o
   2  17   5        429.64        445.90        29.13 o
   3  17   5         97.90         99.77        19.95 o
   4  17   5        884.34        852.88        52.03 o
   5  17   5         56.84         49.56        23.82 o
   6  17   5        153.87        131.73        40.77 o
   7  17   5         17.58         20.91        22.46 o
   8  17   5         86.45         42.69        57.74 o
   9  17   5         49.55         88.53        64.36 o
  -9  18   5         66.55        119.54        70.69 o
  -8  18   5          0.20        -67.30        67.30 o
  -7  18   5        247.61        288.84        99.52 o
  -6  18   5         23.10         47.99        28.50 o
  -5  18   5         37.61         38.88        23.43 o
  -4  18   5          2.51         38.01        28.55 o
  -3  18   5       1014.35        891.75        98.08 o
  -2  18   5          0.57        -20.85        29.43 o
  -1  18   5       1228.86       1243.95       167.42 o
   0  18   5        163.74        182.16        27.00 o
   1  18   5        576.70        649.58        40.23 o
   2  18   5          1.99          3.28         8.66 o
   3  18   5         13.93         33.26        12.28 o
   4  18   5          1.10         16.83        13.33 o
   5  18   5         84.10         65.11        39.57 o
   6  18   5          2.08          0.19        40.35 o
   7  18   5         20.80        150.70        81.90 o
   8  18   5         91.04        102.68        77.16 o
   9  18   5         29.93        -71.06        71.06 o
  -8  19   5         25.61        -40.35        60.75 o
  -7  19   5         59.79        155.67        80.40 o
  -6  19   5        465.02        419.24        57.26 o
  -5  19   5        363.80        467.83        58.98 o
  -4  19   5        565.30        695.33        94.81 o
  -3  19   5       1134.17        984.09       103.53 o
  -2  19   5         13.13         82.05        56.83 o
  -1  19   5        476.17        354.71        91.01 o
   0  19   5         16.11         11.75        24.35 o
   1  19   5         83.24         74.02        28.88 o
   2  19   5          6.09         10.37        22.21 o
   3  19   5        103.81        124.58        56.68 o
   4  19   5        462.01        475.22       122.78 o
   5  19   5        634.47        572.33       133.39 o
   6  19   5        139.91        141.82        82.58 o
   7  19   5        126.16        193.46        84.54 o
   8  19   5         95.76         68.58        72.64 o
  -8  20   5         92.27        124.73        78.29 o
  -7  20   5         47.47         71.54        49.04 o
  -6  20   5        145.58        138.26        31.06 o
  -5  20   5         55.48         45.18        56.97 o
  -4  20   5        260.39        206.26        75.62 o
  -3  20   5        236.47        280.20        56.74 o
  -2  20   5         71.63         95.70        28.54 o
  -1  20   5        491.00        466.04       106.82 o
   0  20   5        997.23        929.62       107.36 o
   1  20   5        661.69        568.63        83.57 o
   2  20   5       1356.70       1443.47       130.39 o
   3  20   5         41.16         94.10        64.14 o
   4  20   5        413.41        528.45       126.31 o
   5  20   5        102.49        108.47        69.33 o
   6  20   5         35.37         93.95        68.50 o
   7  20   5          0.28         -3.01        51.41 o
   8  20   5         95.24        127.67        87.55 o
  -8  21   5          0.23        -31.62        59.54 o
  -7  21   5          0.69        -36.83       111.41 o
  -6  21   5         57.16         27.74        21.92 o
  -5  21   5         50.03         66.11        26.55 o
  -4  21   5         18.01         72.73        38.98 o
  -3  21   5        314.50        247.95        68.24 o
  -2  21   5        131.04        133.24        39.51 o
  -1  21   5        265.91        201.74        87.70 o
   0  21   5          5.13         26.34        36.28 o
   1  21   5        290.13        312.89        66.53 o
   2  21   5         37.37         49.37        36.84 o
   3  21   5        955.60        896.85       161.02 o
   4  21   5         48.47         57.59        51.72 o
   5  21   5        998.38        915.07       172.54 o
   6  21   5          2.23          9.33        42.23 o
   7  21   5        134.58        174.12        98.01 o
  -8  22   5         29.23         75.80        68.58 o
  -7  22   5         16.62         92.82        73.32 o
  -6  22   5          2.57         27.41        35.06 o
  -5  22   5         66.46         80.92        27.40 o
  -4  22   5         47.05         -5.17        43.47 o
  -3  22   5         17.60         64.81        37.27 o
  -2  22   5        750.76        890.34        99.67 o
  -1  22   5         48.95         52.24        53.22 o
   0  22   5        474.79        412.05        77.34 o
   1  22   5         79.03         94.92        42.39 o
   2  22   5        568.30        644.96        94.76 o
   3  22   5          5.78          6.02        32.59 o
   4  22   5        128.97        215.44        83.18 o
   5  22   5         21.51         70.46        56.68 o
   6  22   5         30.21         -2.48        58.64 o
   7  22   5          4.99         26.95        46.14 o
  -7  23   5         34.89         22.88        44.94 o
  -6  23   5         65.53         21.91        31.92 o
  -5  23   5        174.00        185.60        40.37 o
  -4  23   5        274.08        223.35        59.98 o
  -3  23   5        432.83        552.26        85.50 o
  -2  23   5        270.89        295.47        59.60 o
  -1  23   5         89.67         56.76        40.65 o
   0  23   5          6.96         23.77        50.96 o
   1  23   5        180.53        174.18       135.08 o
   2  23   5        419.01        338.67       100.57 o
   3  23   5        375.56        486.89       127.75 o
   4  23   5        195.15        121.72        55.78 o
   5  23   5        422.50        410.49       120.52 o
   6  23   5        106.76        109.08        59.77 o
  -5  24   5         12.46         73.87        39.51 o
  -4  24   5         62.24        130.46        82.58 o
  -3  24   5        113.27        170.35        73.24 o
  -2  24   5         80.67        132.79        66.17 o
  -1  24   5        281.58        172.76        73.40 o
   0  24   5        302.58        228.41        60.51 o
   1  24   5        694.00        704.05       103.83 o
   2  24   5        397.08        454.07       123.15 o
   3  24   5        508.23        539.59       135.20 o
   4  24   5          0.33        -45.77        66.39 o
   5  24   5          0.05        -58.64        58.79 o
  -5  25   5         13.94        -35.38        37.94 o
  -4  25   5        173.17        153.34        94.47 o
  -3  25   5         26.45         15.96        45.47 o
  -2  25   5         62.01        -31.47        61.95 o
  -1  25   5         46.76        105.91        65.57 o
   0  25   5         20.61         -4.59        42.76 o
   1  25   5        264.75        315.33        73.61 o
   2  25   5        288.33        363.74       116.23 o
   3  25   5         12.44         41.33        62.25 o
   4  25   5        280.99        283.87        97.18 o
  -3  26   5          9.95         17.54        46.90 o
  -2  26   5          0.91        -44.34        44.34 o
  -1  26   5         30.73        -67.60        67.60 o
   0  26   5         19.60         50.06        53.07 o
   1  26   5        282.40        305.06        75.24 o
   2  26   5         28.52        -48.63        61.88 o
   3  26   5        286.23        376.23       126.24 o
  -2  27   5        167.68        202.57       101.85 o
  -1  27   5         12.12         -3.39        42.08 o
   0  27   5         44.04         90.56        61.20 o
   1  27   5        311.62        504.43       130.76 o
 -10   0   6         79.21         93.57        61.43 o
  -8   0   6        122.09         97.26        49.68 o
  -6   0   6        192.67        302.66        38.23 o
  -4   0   6        344.29        307.02        34.98 o
  -2   0   6        861.74        738.77        52.03 o
   0   0   6       5235.52       5103.19        88.80 o
   2   0   6      26176.89      28815.85       272.62 o
   4   0   6       2073.39       2455.67       123.76 o
   6   0   6        175.30        182.34        68.46 o
   8   0   6        744.04        887.82       157.78 o
  10   0   6        535.53        574.36       146.26 o
 -11   1   6          0.66         34.11        51.56 o
 -10   1   6         14.18         40.46        46.52 o
  -9   1   6         11.27          9.79        31.45 o
  -8   1   6          4.65         45.10        38.99 o
  -7   1   6         42.07         53.07        35.85 o
  -6   1   6        281.27        191.89        22.57 o
  -5   1   6        538.97        552.42        37.91 o
  -4   1   6         36.27         25.19        10.89 o
  -3   1   6       3076.91       3023.57       104.09 o
  -2   1   6         31.10         49.04        11.95 o
  -1   1   6         41.44         33.50         9.44 o
   0   1   6        921.25        898.48        30.19 o
   1   1   6         52.30         58.57         9.96 o
   2   1   6       3316.37       3685.70        48.84 o
   3   1   6       4010.95       3924.83        79.79 o
   4   1   6        423.79        427.85        26.33 o
   5   1   6       1916.41       1895.98        60.82 o
   6   1   6        115.46        163.50        16.58 o
   7   1   6        766.22        934.39        66.20 o
   8   1   6         93.49         81.81        65.64 o
   9   1   6        193.13        236.68        69.78 o
  10   1   6         89.07        124.34        58.83 o
 -11   2   6          0.70          5.01        36.87 o
 -10   2   6         75.31        135.08        56.23 o
  -9   2   6        156.64        177.35        56.01 o
  -8   2   6          3.19         -3.84        25.65 o
  -7   2   6        256.26        311.71        62.76 o
  -6   2   6         19.61         29.80        23.19 o
  -5   2   6         80.01         38.26        13.39 o
  -4   2   6          3.38         21.54        11.11 o
  -3   2   6       1996.62       2120.02        92.22 o
  -2   2   6        238.24        210.48        16.18 o
  -1   2   6        455.46        386.69        20.68 o
   0   2   6        363.43        294.76        15.61 o
   1   2   6        676.98        594.85        24.82 o
   2   2   6       1888.76       1776.14        43.12 o
   3   2   6         88.30         65.19        13.92 o
   4   2   6        115.08         94.95        21.09 o
   5   2   6        472.08        474.50        35.66 o
   6   2   6        318.97        325.92        32.67 o
   7   2   6         73.84        145.53        30.29 o
   8   2   6         92.32         95.45        45.41 o
   9   2   6        425.71        372.04       107.72 o
  10   2   6        307.10        234.06        71.20 o
 -11   3   6          0.75         -2.52        24.68 o
 -10   3   6          0.30        -16.66        34.82 o
  -9   3   6          0.01        -29.01        30.04 o
  -8   3   6          6.90          7.64        27.71 o
  -7   3   6        399.93        237.60        57.18 o
  -6   3   6        823.75        910.09        96.50 o
  -5   3   6        889.59        845.45        84.61 o
  -4   3   6       2559.15       2639.22        86.46 o
  -3   3   6       1190.03       1008.15        59.48 o
  -2   3   6       2405.12       2414.18        57.36 o
  -1   3   6       2074.75       1936.92        50.24 o
   1   3   6        428.58        536.47        18.32 o
   2   3   6       1391.76       1402.15        37.76 o
   3   3   6        504.15        519.94        23.61 o
   4   3   6        686.97        601.09        67.45 o
   5   3   6        235.30        188.08        39.20 o
   6   3   6        848.89        964.30        70.78 o
   7   3   6        119.72        102.22        40.54 o
   8   3   6        104.40        106.73        59.47 o
   9   3   6         14.46         88.74       116.91 o
  10   3   6          5.63          4.89       135.27 o
 -11   4   6         28.96        140.97        66.83 o
 -10   4   6          7.81          3.20        32.06 o
  -9   4   6        253.91        250.37       101.02 o
  -8   4   6        101.20         79.67        54.61 o
  -7   4   6        383.92        486.76        97.30 o
  -6   4   6        177.61        195.16        50.45 o
  -5   4   6         34.68         22.57        18.31 o
  -4   4   6         22.54        115.10        31.49 o
  -3   4   6        435.86        448.82        41.51 o
  -2   4   6        413.33        459.21        27.70 o
  -1   4   6         96.08         79.23        12.97 o
   0   4   6        101.65        150.44        15.01 o
   1   4   6      11681.52      11865.90       100.66 o
   2   4   6          7.00         13.40         6.09 o
   3   4   6       1190.46       1321.26        42.26 o
   4   4   6         95.91         80.02        24.92 o
   5   4   6          0.84         -0.26        14.78 o
   6   4   6        270.14        280.90        76.29 o
   7   4   6        416.47        542.94        85.06 o
   8   4   6         18.43         26.60        44.12 o
   9   4   6        645.90        582.61        99.27 o
  10   4   6          2.16          4.12        28.98 o
 -10   5   6          7.46        -31.53        38.59 o
  -9   5   6         22.72          8.44        30.06 o
  -8   5   6          0.15          4.68        82.05 o
  -7   5   6         81.16        122.99        42.02 o
  -6   5   6        940.09       1185.25       265.43 o
  -5   5   6        446.68        403.27        60.06 o
  -4   5   6       4333.33       4118.60       109.43 o
  -3   5   6        129.27         75.36        14.45 o
  -2   5   6        893.39        952.05        40.36 o
  -1   5   6       1632.00       1899.82        49.98 o
   0   5   6        152.90        197.77        16.40 o
   1   5   6        726.04        701.73        30.86 o
   2   5   6       1432.08       1430.30        40.13 o
   3   5   6        336.41        341.33        25.69 o
   4   5   6        311.97        306.04        78.02 o
   5   5   6        304.25        332.74        40.71 o
   6   5   6       1123.91       1188.95        76.79 o
   7   5   6        342.29        332.17        67.98 o
   8   5   6        522.97        476.17        84.34 o
   9   5   6         73.55        158.19        52.65 o
  10   5   6          1.10         -4.90        30.53 o
 -10   6   6         15.29         12.25        79.98 o
  -9   6   6         33.04         10.67        26.78 o
  -8   6   6         47.51         65.75        60.52 o
  -7   6   6        200.12        206.50        50.63 o
  -6   6   6        419.30        339.95        59.84 o
  -5   6   6         20.35         99.20        31.09 o
  -4   6   6       1007.91        964.98        51.03 o
  -3   6   6        399.21        341.66        26.80 o
  -2   6   6        818.77        855.25        38.63 o
  -1   6   6       2107.24       1985.74        52.30 o
   0   6   6       1317.11       1267.29        37.73 o
   1   6   6       3038.29       2849.82        60.82 o
   2   6   6        945.69        990.44        44.58 o
   3   6   6       1547.49       1672.67        52.12 o
   4   6   6         43.56         73.60        12.42 o
   5   6   6         39.73         17.18        15.96 o
   6   6   6        176.31        184.09        32.14 o
   7   6   6         30.52         51.73        17.64 o
   8   6   6         29.95         82.03        36.25 o
   9   6   6        368.13        399.50        81.54 o
  10   6   6         24.00         34.91        60.64 o
 -10   7   6         39.46         53.18        44.12 o
  -9   7   6          6.77         22.77        43.40 o
  -8   7   6          0.34        -23.73        26.56 o
  -7   7   6         74.29         95.46        37.08 o
  -6   7   6        216.88        179.20       119.84 o
  -5   7   6       1097.94       1387.58        73.84 o
  -4   7   6        342.48        333.67        53.20 o
  -3   7   6       5745.57       5812.84       107.91 o
  -2   7   6          3.31          8.77         9.26 o
  -1   7   6       1829.03       1755.13        50.15 o
   0   7   6        600.31        605.25        28.47 o
   1   7   6         77.50         64.95        10.56 o
   2   7   6        261.47        210.63        20.29 o
   3   7   6       1070.75       1127.61        44.82 o
   4   7   6       1088.86       1207.25        46.41 o
   5   7   6        239.83        252.25        29.36 o
   6   7   6         63.92         58.55        21.10 o
   7   7   6        127.30         94.27        41.53 o
   8   7   6         50.55         87.39        43.37 o
   9   7   6         22.07         45.57        33.25 o
  10   7   6          8.53          8.84        29.11 o
 -10   8   6        111.17        201.74        96.43 o
  -9   8   6         10.11         15.40        27.60 o
  -8   8   6        151.52        162.11        48.00 o
  -7   8   6         13.41        -15.46        25.40 o
  -6   8   6        357.33        434.29        67.88 o
  -5   8   6         38.76         56.49        16.59 o
  -4   8   6        266.40        274.80        37.93 o
  -3   8   6        538.36        513.00        33.55 o
  -2   8   6       3939.76       3897.12        82.94 o
  -1   8   6        268.25        256.38        20.25 o
   0   8   6       3293.68       3236.82        67.65 o
   1   8   6         32.78         20.92         7.69 o
   2   8   6       2304.14       2191.89        66.00 o
   3   8   6        106.95        108.05        18.40 o
   4   8   6        502.50        481.82        30.45 o
   5   8   6        397.12        427.62        39.30 o
   6   8   6        733.30        782.51        78.19 o
   7   8   6         18.44         10.49        16.54 o
   8   8   6        923.66        850.80        88.74 o
   9   8   6          2.12         37.06        29.95 o
  10   8   6        367.56        390.14        91.01 o
 -10   9   6         41.16        133.92        87.17 o
  -9   9   6          8.60         41.48        35.93 o
  -8   9   6         31.39          2.63        38.39 o
  -7   9   6         76.42        114.39        45.02 o
  -6   9   6         29.16         30.84        19.47 o
  -5   9   6        886.87        921.40        50.68 o
  -4   9   6        161.17        175.88        23.73 o
  -3   9   6       1955.06       1908.82        62.73 o
  -2   9   6         90.67         96.58        14.44 o
  -1   9   6       1063.25       1045.96        47.11 o
   0   9   6        932.33        840.90        38.68 o
   1   9   6        364.58        394.17        28.93 o
   2   9   6        620.40        571.47        39.39 o
   3   9   6       3375.80       3326.47        88.06 o
   4   9   6         79.09        100.55        15.56 o
   5   9   6        531.19        609.57        32.76 o
   6   9   6        275.53        253.79        38.54 o
   7   9   6        735.36        657.57        62.13 o
   8   9   6         52.20         39.67        39.18 o
   9   9   6         68.84         52.63        32.54 o
  10   9   6         15.91         12.14        30.26 o
 -10  10   6         36.44         22.81        49.23 o
  -9  10   6          0.73         -9.71        60.52 o
  -8  10   6         10.37         -4.01        24.73 o
  -7  10   6         95.77         90.82        36.53 o
  -6  10   6        295.75        308.17        37.06 o
  -5  10   6         76.21         69.02        17.77 o
  -4  10   6          8.12         19.76        15.75 o
  -3  10   6         42.07         27.17         8.85 o
  -2  10   6          6.72         22.66         7.52 o
  -1  10   6        116.39        150.29        18.27 o
   0  10   6       3722.09       3573.56        86.75 o
   1  10   6       3087.98       3011.39        89.80 o
   2  10   6       1896.28       1990.37        65.84 o
   3  10   6        338.72        350.16        34.13 o
   4  10   6        273.50        254.64        49.42 o
   5  10   6        853.85        948.18        42.11 o
   6  10   6         62.75         57.58        19.08 o
   7  10   6         47.00         56.76        47.54 o
   8  10   6         62.86         85.28        32.14 o
   9  10   6        160.20        241.56        66.40 o
  10  10   6        154.88        143.87        81.94 o
 -10  11   6          3.65         27.55        38.39 o
  -9  11   6          0.12        -84.01        84.01 o
  -8  11   6         17.06        -30.19        30.19 o
  -7  11   6         81.02         54.43        19.35 o
  -6  11   6        446.51        521.97        49.84 o
  -5  11   6        376.02        345.71        33.04 o
  -4  11   6        616.67        685.91        44.05 o
  -3  11   6          5.26         11.90         8.68 o
  -2  11   6        206.45        185.11        19.74 o
  -1  11   6         37.78         43.14        11.43 o
   0  11   6        173.92        134.62        21.35 o
   1  11   6         33.90         30.71        12.06 o
   2  11   6        512.40        490.72        30.49 o
   3  11   6        170.32        231.78        29.00 o
   4  11   6       1733.73       1796.68        98.38 o
   5  11   6       2085.13       2188.04        95.38 o
   6  11   6       1735.64       1870.39        92.38 o
   7  11   6       1127.28       1198.65        88.79 o
   8  11   6        354.32        297.04        64.21 o
   9  11   6         37.78          1.84        32.32 o
  10  11   6          8.64        -27.89        30.79 o
 -10  12   6          1.53        -65.87        65.87 o
  -9  12   6         52.44         70.76        53.30 o
  -8  12   6         28.56         80.85        55.18 o
  -7  12   6         71.91        162.23        35.60 o
  -6  12   6          2.95         34.72        14.81 o
  -5  12   6          0.84         -8.32         9.53 o
  -4  12   6        134.32        106.21        22.45 o
  -3  12   6        174.43        162.34        23.39 o
  -2  12   6         65.51         53.07         9.51 o
  -1  12   6       2654.50       2778.00        79.22 o
   0  12   6        825.14        779.62        48.28 o
   1  12   6       3008.17       2859.99        77.42 o
   2  12   6        336.49        394.35        31.06 o
   3  12   6       1202.37       1314.70        78.84 o
   4  12   6          4.79          8.93        14.61 o
   5  12   6         76.92         96.98        27.61 o
   6  12   6         22.00         56.80        23.84 o
   7  12   6        875.64        785.17        64.07 o
   8  12   6        181.34        185.14        38.15 o
   9  12   6        294.37        268.02        68.98 o
  10  12   6         86.26         61.30       137.87 o
  -9  13   6         19.84         40.42        51.72 o
  -8  13   6          3.17         -6.93        54.35 o
  -7  13   6          9.13         -4.50        16.92 o
  -6  13   6        502.80        469.80        47.41 o
  -5  13   6          4.49         29.27        13.86 o
  -4  13   6       1789.83       1787.03        83.37 o
  -3  13   6         59.05         42.03        18.82 o
  -2  13   6       1226.15       1219.37        38.52 o
  -1  13   6        604.35        657.19        27.45 o
   0  13   6        360.88        365.48        25.43 o
   1  13   6        281.07        383.99        28.94 o
   2  13   6        722.85        739.92        35.99 o
   3  13   6          6.64          5.30        10.57 o
   4  13   6       1501.03       1519.17        79.79 o
   5  13   6        408.69        398.25        50.97 o
   6  13   6         86.35         89.80        19.43 o
   7  13   6          1.56         -5.58        22.24 o
   8  13   6         87.78         65.86        24.68 o
   9  13   6        108.29        140.64        48.92 o
  10  13   6         32.81         42.61        92.74 o
  -9  14   6         75.02        139.34        81.07 o
  -8  14   6          8.00         21.15        41.93 o
  -7  14   6        258.15        287.11        38.03 o
  -6  14   6          8.61         21.16        19.28 o
  -5  14   6        148.89        109.38        28.69 o
  -4  14   6         57.26         75.11        52.96 o
  -3  14   6        206.65        193.99        55.40 o
  -2  14   6        364.28        366.17        25.28 o
  -1  14   6        994.93       1004.94        47.77 o
   0  14   6       1165.09       1229.97        41.48 o
   1  14   6       1411.72       1431.21        54.24 o
   2  14   6        121.53        107.07        14.69 o
   3  14   6        994.16       1025.44        71.98 o
   4  14   6         47.56         33.71        14.41 o
   5  14   6        168.70        150.24        34.78 o
   6  14   6          5.38         13.20        24.30 o
   7  14   6          6.53          1.86        16.62 o
   8  14   6         15.68          5.47        17.46 o
   9  14   6         62.41         82.26        34.38 o
  10  14   6         87.83        143.16        44.60 o
  -9  15   6          1.35        -58.72        58.72 o
  -8  15   6         19.89         32.52        53.52 o
  -7  15   6          2.93          4.50        46.75 o
  -6  15   6        230.73        234.63        35.74 o
  -5  15   6        351.10        457.75        67.11 o
  -4  15   6        515.82        579.68        70.47 o
  -3  15   6        419.31        438.44        61.49 o
  -2  15   6        383.05        435.13        27.64 o
  -1  15   6        231.64        227.55        23.39 o
   0  15   6        438.79        414.57        38.77 o
   1  15   6        493.99        504.59        40.99 o
   2  15   6        104.36         86.43        16.16 o
   3  15   6        339.51        263.85        28.98 o
   4  15   6       1338.88       1308.23        75.58 o
   5  15   6        213.86        222.13        39.63 o
   6  15   6         25.71          2.45        32.56 o
   7  15   6        288.69        222.20        36.42 o
   8  15   6         56.20         55.73        29.85 o
   9  15   6         38.82         18.66        28.79 o
  10  15   6         15.46         25.30        23.83 o
 -10  16   6         48.33        101.41        52.58 o
  -9  16   6          0.33        -24.99        51.79 o
  -8  16   6        162.54        222.74        94.17 o
  -7  16   6          1.78         21.26        21.29 o
  -6  16   6        315.57        337.59        43.41 o
  -5  16   6        158.85        180.93        45.97 o
  -4  16   6          0.09        -26.96        26.96 o
  -3  16   6          3.51         -2.63        27.85 o
  -2  16   6        808.67        781.82        58.31 o
  -1  16   6        481.55        551.96        47.06 o
   0  16   6       3739.04       3758.27       108.92 o
   1  16   6        397.25        384.09        36.59 o
   2  16   6       1657.39       1604.83        74.92 o
   3  16   6         14.36         24.24        12.26 o
   4  16   6        595.20        551.69        43.85 o
   5  16   6        388.98        356.83        46.11 o
   6  16   6         23.16         31.88        23.16 o
   7  16   6          8.58        -21.55        23.94 o
   8  16   6        185.69        186.26        36.75 o
   9  16   6         17.27         41.94        32.15 o
  10  16   6         46.14         44.04        52.02 o
  -9  17   6          0.34        -45.17        61.73 o
  -8  17   6         43.94         60.90        70.38 o
  -7  17   6        187.74        230.80        49.73 o
  -6  17   6         97.46        125.22        30.66 o
  -5  17   6       1062.49       1069.45       100.11 o
  -4  17   6          0.00        -24.78        24.78 o
  -3  17   6       1319.51       1165.44       165.68 o
  -2  17   6         27.46         -1.51        27.10 o
  -1  17   6        523.84        533.74        38.16 o
   0  17   6         13.05          0.02        10.75 o
   1  17   6        203.33        206.01        27.24 o
   2  17   6         46.95         27.46        14.77 o
   3  17   6        208.74        246.56        32.55 o
   4  17   6         96.31         87.02        27.04 o
   5  17   6        110.01        124.37        25.28 o
   6  17   6         33.42         11.25        26.55 o
   7  17   6        168.50        209.45        59.69 o
   8  17   6         39.75         36.41        43.10 o
   9  17   6         15.94        -10.39        32.90 o
  -8  18   6         81.11         24.01        49.16 o
  -7  18   6         27.09         53.67        54.80 o
  -6  18   6        100.48         66.98        21.97 o
  -5  18   6          3.48         27.35        25.84 o
  -4  18   6        124.33        148.32        33.55 o
  -3  18   6          2.00         12.50        28.43 o
  -2  18   6        310.34        257.45        88.90 o
  -1  18   6        180.73        202.34        68.13 o
   0  18   6       1262.06       1423.51        80.89 o
   1  18   6          7.85         11.34        17.84 o
   2  18   6         93.45        125.21        18.53 o
   3  18   6         66.30         69.22        16.66 o
   4  18   6          5.65         -3.32        12.67 o
   5  18   6         71.79         92.40        29.39 o
   6  18   6          0.19          8.35        39.26 o
   7  18   6         13.36         14.90        47.05 o
   8  18   6        302.98        294.38        96.54 o
   9  18   6         11.99        -23.11        52.24 o
  -8  19   6         21.54         16.34        46.22 o
  -7  19   6        102.22        135.65        72.19 o
  -6  19   6        150.28        205.71        40.86 o
  -5  19   6        902.60        918.91        84.41 o
  -4  19   6        400.17        485.84        70.62 o
  -3  19   6        172.31        215.54        52.11 o
  -2  19   6        432.92        348.08        91.69 o
  -1  19   6         88.26         96.88        50.89 o
   0  19   6        228.73        169.71        47.17 o
   1  19   6          0.13         -5.08        26.30 o
   2  19   6         37.12         47.56        31.91 o
   3  19   6        512.61        552.84       125.86 o
   4  19   6        230.82        215.82        76.11 o
   5  19   6        184.70        200.91        81.90 o
   6  19   6        324.12        292.15       107.27 o
   7  19   6        149.92        287.48       105.99 o
   8  19   6         19.65         33.22        23.58 o
  -8  20   6         35.63         25.67        62.71 o
  -7  20   6         67.34        171.04        62.14 o
  -6  20   6         85.92         73.49        32.61 o
  -5  20   6         96.10        110.91        34.57 o
  -4  20   6          3.53        -13.79        22.17 o
  -3  20   6          1.83        -21.86        33.81 o
  -2  20   6        369.05        420.95       111.18 o
  -1  20   6        590.49        668.76       131.96 o
   0  20   6        303.54        352.29        66.82 o
   1  20   6       2171.30       2141.93       276.15 o
   2  20   6         95.05        114.07        42.59 o
   3  20   6       1284.01       1423.57       194.52 o
   4  20   6          0.92        -57.29        57.29 o
   5  20   6          0.04        -29.81        48.63 o
   6  20   6          3.51         89.96        75.43 o
   7  20   6         68.42         81.45        69.71 o
   8  20   6          1.72         12.06        22.81 o
  -8  21   6          5.62         24.24        42.68 o
  -7  21   6          7.33         -9.79        37.64 o
  -6  21   6          6.97          5.25        43.55 o
  -5  21   6         15.55        -17.28        21.17 o
  -4  21   6        413.43        411.55        57.18 o
  -3  21   6         15.02         -5.36        24.65 o
  -2  21   6        265.87        284.10        96.05 o
  -1  21   6          3.56        -12.57        33.95 o
   0  21   6         79.28         82.96        57.74 o
   1  21   6        324.23        325.29        68.65 o
   2  21   6        155.19        126.79       123.53 o
   3  21   6         91.50        116.53        65.34 o
   4  21   6        766.50        688.41       139.86 o
   5  21   6         14.27         83.63        60.22 o
   6  21   6        466.03        343.26       114.20 o
   7  21   6         66.86        183.07       104.33 o
   8  21   6        153.75        209.65        76.11 o
  -7  22   6          0.50        -17.16        45.24 o
  -6  22   6          7.11         13.69        27.42 o
  -5  22   6          6.51         25.81        26.50 o
  -4  22   6         11.01         17.84        21.05 o
  -3  22   6        140.48        147.04        97.78 o
  -2  22   6          0.79         -7.41        25.45 o
  -1  22   6        368.11        376.23       100.49 o
   0  22   6         44.52         21.91        29.96 o
   1  22   6        898.69        833.91       105.27 o
   2  22   6          0.97         -2.53        31.79 o
   3  22   6        631.24        920.19       172.69 o
   4  22   6         89.15        157.71        77.84 o
   5  22   6         52.15        -55.25        69.10 o
   6  22   6          8.55         24.09        39.52 o
   7  22   6         80.86         86.12        72.49 o
  -7  23   6          4.47        -21.68        57.06 o
  -6  23   6         97.99         86.95        55.86 o
  -5  23   6         42.43         43.26        24.19 o
  -4  23   6        299.63        323.95        55.61 o
  -3  23   6        102.27        111.07        46.26 o
  -2  23   6        224.89        166.66        44.01 o
  -1  23   6        193.97        177.43        83.56 o
   0  23   6        355.61        335.74        98.54 o
   1  23   6        494.09        507.77        88.05 o
   2  23   6        116.67        194.21        76.41 o
   3  23   6        256.37        191.28        87.47 o
   4  23   6        617.16        502.78       130.98 o
   5  23   6         25.48         -5.95        42.46 o
   6  23   6         94.16         44.49        44.56 o
  -5  24   6        100.70         57.44        44.56 o
  -4  24   6         33.23         57.76        47.16 o
  -3  24   6          1.97         -9.48        57.21 o
  -2  24   6        192.92        203.85        83.78 o
  -1  24   6         95.36         46.07        62.71 o
   0  24   6        557.33        525.81       127.22 o
   1  24   6        200.28        181.12        55.31 o
   2  24   6        546.77        622.54       145.21 o
   3  24   6         30.71         50.51        69.25 o
   4  24   6        168.15        196.10        93.57 o
   5  24   6          1.26        -10.01        46.45 o
  -5  25   6        261.57        239.16        75.80 o
  -4  25   6          5.13          1.56        69.29 o
  -3  25   6        335.75        216.20        95.00 o
  -2  25   6         12.76        -17.09        42.91 o
  -1  25   6        173.89         77.84        49.23 o
   0  25   6        264.15        304.19       103.20 o
   1  25   6        111.03        173.31        53.44 o
   2  25   6        142.08        114.42        65.42 o
   3  25   6         30.47         21.60        49.68 o
   4  25   6         23.89         27.63        55.40 o
  -4  26   6          0.58          7.45        27.55 o
  -3  26   6         26.19         88.07        87.62 o
  -2  26   6         10.41          0.53        39.07 o
  -1  26   6          4.96          9.86        37.34 o
   0  26   6        132.55         61.95        64.66 o
   1  26   6         17.39        -25.82        36.01 o
   2  26   6        601.15        698.87       156.05 o
  -4  27   6        211.83        244.05        79.57 o
  -1  27   6         21.66         81.60        70.16 o
   0  27   6        122.79        224.70        99.29 o
   1  27   6         36.26         90.11        57.44 o
 -11   0   7         50.80         54.35        65.72 o
  -9   0   7         47.52         30.49        44.41 o
  -7   0   7         78.14         84.69        60.37 o
  -5   0   7          7.82         40.36        19.36 o
  -3   0   7        190.11        188.33        34.31 o
  -1   0   7        120.45        115.63        45.54 o
   1   0   7       9235.79       9866.65       164.98 o
   3   0   7       4481.81       4696.68        83.06 o
   5   0   7        325.46        348.98        47.35 o
   7   0   7        279.62        303.27        37.59 o
   9   0   7        872.58        849.80       169.37 o
 -11   1   7          4.98         29.43        73.70 o
 -10   1   7         57.09        143.51        63.91 o
  -9   1   7          6.56         60.09        39.61 o
  -8   1   7          6.15         47.55        25.52 o
  -7   1   7        143.03         73.72        40.93 o
  -6   1   7         97.68        142.25        21.32 o
  -5   1   7        361.63        367.50        33.42 o
  -4   1   7       2150.05       2185.11       107.44 o
  -3   1   7        133.53        122.60        25.33 o
  -2   1   7        313.88        320.51        38.82 o
  -1   1   7        798.94        972.41        64.51 o
   0   1   7        893.81        989.57        41.90 o
   1   1   7       6569.74       7466.34       114.48 o
   2   1   7        503.57        415.26        27.29 o
   3   1   7        577.19        640.70        31.53 o
   4   1   7       3343.18       3170.98       134.63 o
   5   1   7        141.50        131.40        21.35 o
   6   1   7       1221.62       1310.15        54.22 o
   7   1   7         75.04         88.11        23.08 o
   8   1   7        454.88        518.53        92.06 o
   9   1   7         40.32         37.59        88.90 o
  10   1   7         27.40         15.22        28.52 o
 -11   2   7          7.66         28.29        40.66 o
 -10   2   7         38.32        127.92        96.51 o
  -9   2   7         66.13        127.18        51.01 o
  -8   2   7        192.59        195.30        59.95 o
  -7   2   7         84.55         78.81        29.17 o
  -6   2   7        199.45        223.80        39.46 o
  -5   2   7         72.96         81.93        21.10 o
  -4   2   7         19.06          5.54        12.98 o
  -3   2   7        152.89        152.78        26.59 o
  -2   2   7        551.72        530.21        65.94 o
  -1   2   7       1240.54       1091.66        61.83 o
   0   2   7         23.30         49.40         9.34 o
   1   2   7       1839.07       1731.42        47.79 o
   2   2   7       1058.17        982.40        48.27 o
   3   2   7        937.65        935.08        50.09 o
   4   2   7        444.34        455.13        60.90 o
   5   2   7        120.92        131.06        31.84 o
   6   2   7         94.74         79.23        20.75 o
   7   2   7         22.00         30.17        20.23 o
   8   2   7        640.88        690.32       105.06 o
   9   2   7        409.91        339.08        83.57 o
  10   2   7        106.54        142.61        98.73 o
 -11   3   7         88.09        160.87        86.27 o
 -10   3   7         31.29         46.84        72.53 o
  -9   3   7         63.24         15.56        30.10 o
  -8   3   7          5.79         -2.05        34.33 o
  -7   3   7         39.48          9.45        33.39 o
  -6   3   7        267.45        336.97        61.51 o
  -5   3   7       1255.03       1388.54       137.61 o
  -4   3   7        398.65        406.50        37.02 o
  -3   3   7       3054.55       2835.77       106.60 o
  -2   3   7        672.70        741.75        52.72 o
  -1   3   7        197.22        117.18        23.18 o
   0   3   7        102.27        103.90        14.25 o
   1   3   7          4.53          5.12         8.99 o
   2   3   7          4.49          6.34         6.33 o
   3   3   7        581.31        528.37        23.71 o
   4   3   7         23.29         21.53        16.86 o
   5   3   7        387.27        301.33        54.27 o
   6   3   7        285.83        328.17        41.52 o
   7   3   7        788.94        921.19        68.52 o
   8   3   7         28.25         22.57        42.19 o
   9   3   7          3.14         21.75        66.17 o
  10   3   7          6.79         28.06        45.01 o
 -11   4   7          0.00         -3.99        46.30 o
 -10   4   7         22.60         62.99       151.91 o
  -9   4   7         73.66         46.47        53.79 o
  -8   4   7        192.69        324.75        67.93 o
  -7   4   7        104.96         69.61        64.06 o
  -6   4   7        444.42        547.77        78.66 o
  -5   4   7         30.39        104.72        42.74 o
  -4   4   7         23.71         42.75        19.58 o
  -3   4   7        134.99        113.61        27.54 o
  -2   4   7        785.09       1051.01        78.78 o
  -1   4   7        562.14        648.28        43.53 o
   0   4   7       4997.20       4662.54        92.56 o
   1   4   7        182.39        204.76        13.86 o
   2   4   7       1380.05       1441.42        44.47 o
   3   4   7        174.65        163.47        12.90 o
   4   4   7         24.89         22.70         8.44 o
   6   4   7         31.92          8.87        25.87 o
   7   4   7         53.98         78.86        23.87 o
   8   4   7        590.31        437.08        84.90 o
   9   4   7          0.46        -42.50        83.41 o
  10   4   7        154.18        233.75        72.11 o
 -11   5   7          0.80        -23.03        32.59 o
 -10   5   7          1.89         67.74        40.12 o
  -9   5   7          0.22        -11.71        34.46 o
  -8   5   7         24.21         48.82        75.80 o
  -7   5   7        106.20        167.49        44.80 o
  -6   5   7        143.17        146.98        68.62 o
  -5   5   7       2160.28       2069.90       136.29 o
  -4   5   7        205.43        197.28        33.79 o
  -3   5   7       3416.24       3541.01       119.38 o
  -2   5   7        716.99        790.03        46.40 o
  -1   5   7       1184.74       1209.38        49.45 o
   0   5   7        137.05        130.93        19.57 o
   1   5   7        172.29        206.39        15.40 o
   2   5   7         29.85         39.73         9.17 o
   3   5   7        392.05        400.63        22.70 o
   4   5   7        428.95        386.34        26.26 o
   5   5   7       1825.74       1757.62        88.06 o
   6   5   7        171.70        169.80        73.51 o
   7   5   7       1493.68       1390.11       133.63 o
   8   5   7        136.45        187.89        58.88 o
   9   5   7         56.79         89.14        47.41 o
  10   5   7          4.96         16.74        35.24 o
 -11   6   7          6.22        -68.05        68.05 o
 -10   6   7         50.56         61.60        51.41 o
  -9   6   7        107.39        216.57        64.06 o
  -8   6   7         67.72         88.91        46.04 o
  -7   6   7        186.34        201.25        46.85 o
  -6   6   7        183.80        248.28        52.93 o
  -5   6   7        533.78        344.60        59.91 o
  -4   6   7         50.71        109.87        23.33 o
  -3   6   7         22.59         13.72        11.04 o
  -2   6   7        147.68        137.65        21.49 o
  -1   6   7        722.00        815.80        41.72 o
   0   6   7       1158.89       1146.14        42.30 o
   1   6   7       2910.31       2955.65        65.40 o
   2   6   7       2329.08       2487.85        67.49 o
   3   6   7        903.62        970.21        36.94 o
   4   6   7        642.20        625.37        39.25 o
   5   6   7         56.18         34.92        13.98 o
   6   6   7        206.28        229.53        37.93 o
   7   6   7         13.39         43.18        29.91 o
   8   6   7        191.77        176.83        59.22 o
   9   6   7          2.15          9.07        23.71 o
  10   6   7        241.63        387.64        86.47 o
 -10   7   7          6.77         34.12        36.85 o
  -9   7   7          2.88         -5.56        74.86 o
  -8   7   7          4.65          3.09        29.53 o
  -7   7   7          3.87         18.89        33.84 o
  -6   7   7        320.91        429.00        67.77 o
  -5   7   7        371.00        492.58        66.81 o
  -4   7   7       3373.92       3563.75        93.31 o
  -3   7   7        347.10        354.06        33.13 o
  -2   7   7        486.30        556.64        50.63 o
  -1   7   7         95.50        116.97        17.53 o
   0   7   7        369.73        400.39        26.32 o
   1   7   7        382.84        370.05        22.60 o
   2   7   7        311.07        336.58        31.78 o
   3   7   7       1557.51       1664.89        50.23 o
   4   7   7        531.28        529.83        41.80 o
   5   7   7         31.81         23.55        21.77 o
   6   7   7         18.85        -23.14        23.14 o
   7   7   7          5.20          3.12        17.77 o
   8   7   7         98.85         73.36        69.82 o
   9   7   7         15.36         30.32        48.82 o
  10   7   7         40.13         49.91        37.59 o
 -10   8   7          2.23        -29.97        40.25 o
  -9   8   7         98.83        102.72        39.97 o
  -8   8   7         13.19          0.41        21.40 o
  -7   8   7        192.72        202.85        52.38 o
  -6   8   7         63.25        120.02        40.67 o
  -5   8   7         80.55        125.97        22.75 o
  -4   8   7         31.36         41.67        15.03 o
  -3   8   7        527.02        433.39        32.71 o
  -2   8   7        101.59         85.00        16.64 o
  -1   8   7        581.58        691.06        45.13 o
   0   8   7        804.28        880.50        39.84 o
   1   8   7       5093.33       5437.08        94.75 o
   2   8   7         18.53         16.14         9.51 o
   3   8   7       1786.25       1856.30        54.81 o
   4   8   7        310.83        267.34        23.94 o
   5   8   7        599.43        580.34        40.70 o
   6   8   7         40.08         43.88        18.48 o
   7   8   7        950.88        977.59        97.27 o
   8   8   7          2.83         -2.07        31.85 o
   9   8   7        528.17        546.12        98.28 o
  10   8   7          3.48         -2.24        27.92 o
 -10   9   7          6.38         43.28        62.18 o
  -9   9   7          6.48         50.47        28.92 o
  -8   9   7          3.38          6.08        33.54 o
  -7   9   7        103.10         66.93        39.33 o
  -6   9   7        534.18        413.60        66.12 o
  -5   9   7          0.69         -0.61        18.05 o
  -4   9   7       1685.49       1646.81        64.03 o
  -3   9   7        215.63        196.22        23.16 o
  -2   9   7        923.18       1078.10        57.21 o
  -1   9   7         70.89         82.00        17.14 o
   0   9   7         11.81         26.69        13.05 o
   1   9   7        563.20        493.60        30.15 o
   2   9   7       1338.30       1275.76        62.85 o
   3   9   7        394.28        417.23        32.21 o
   4   9   7       1162.22       1205.74        52.00 o
   5   9   7         42.94         68.77        12.47 o
   6   9   7       1470.28       1594.44        84.14 o
   7   9   7          1.02         -6.93        21.13 o
   8   9   7        466.61        353.54        67.77 o
   9   9   7         32.05         46.89        40.00 o
  10   9   7         29.54         72.18        50.89 o
 -10  10   7         18.30         85.89        77.16 o
  -9  10   7         56.63          4.07        32.03 o
  -8  10   7          0.76          0.19        31.99 o
  -7  10   7        164.60        134.05        44.30 o
  -6  10   7          2.78          0.32        15.28 o
  -5  10   7         72.85         69.51        17.93 o
  -4  10   7          0.83         17.24        23.51 o
  -3  10   7          2.69         12.78         9.71 o
  -2  10   7        214.71        186.39        25.11 o
  -1  10   7        219.84        220.72        23.67 o
   0  10   7       1470.94       1514.68        66.58 o
   1  10   7       2575.44       2784.59        80.05 o
   2  10   7        535.44        550.84        43.21 o
   3  10   7        598.70        646.56        40.94 o
   4  10   7       3377.14       3336.51        83.68 o
   5  10   7        360.25        400.28        41.61 o
   6  10   7        211.44        211.90        33.12 o
   7  10   7         22.52         50.42        26.96 o
   8  10   7        219.41        129.76        33.84 o
   9  10   7        177.73        113.42        45.80 o
  10  10   7         58.94        157.16        58.03 o
  -9  11   7          3.42         47.65        61.35 o
  -8  11   7          2.55         28.41        32.11 o
  -7  11   7         80.80         61.97        28.38 o
  -6  11   7        135.86        147.67        24.28 o
  -5  11   7        703.82        816.56        58.30 o
  -4  11   7          9.30         22.23        12.54 o
  -3  11   7        259.12        225.73        23.43 o
  -2  11   7         15.48         21.14        12.94 o
  -1  11   7          2.46          2.55         9.08 o
   0  11   7        391.99        389.01        34.83 o
   1  11   7         18.10         18.82        11.38 o
   2  11   7        165.51        186.65        23.06 o
   3  11   7       1005.24       1015.25        53.17 o
   4  11   7       1213.42       1209.11        54.05 o
   5  11   7       2296.72       2455.67       102.93 o
   6  11   7        765.14        793.61        61.99 o
   7  11   7       1385.46       1408.07        86.04 o
   8  11   7        235.63        156.32        45.16 o
   9  11   7         73.25         85.38        39.68 o
  10  11   7         16.86         95.12        71.17 o
  -9  12   7         36.26         93.04        61.50 o
  -8  12   7        138.32        181.57        84.91 o
  -7  12   7          3.93          7.36        25.71 o
  -6  12   7        173.28        166.39        25.37 o
  -5  12   7         43.71         25.94        17.08 o
  -4  12   7         12.33          7.66        10.45 o
  -3  12   7         13.11         19.46         9.41 o
  -2  12   7        266.05        246.42        23.88 o
  -1  12   7         22.65         25.19        18.35 o
   0  12   7       2890.76       2839.27       109.90 o
   1  12   7        238.16        229.06        28.11 o
   2  12   7       2213.94       2276.89        86.49 o
   3  12   7         24.86         12.86        15.83 o
   4  12   7         90.85         93.21        19.58 o
   5  12   7        300.29        247.63        35.40 o
   6  12   7        763.88        682.82        58.83 o
   7  12   7         74.14         66.10        22.59 o
   8  12   7        521.86        404.46        49.68 o
   9  12   7         67.35         24.67        24.08 o
  10  12   7        114.09        244.92        70.94 o
  -9  13   7         17.56        -23.11        41.55 o
  -8  13   7          3.90          8.88        40.88 o
  -7  13   7         25.24         -9.46        66.88 o
  -6  13   7         14.00          4.06        16.21 o
  -5  13   7        944.56        933.76        57.29 o
  -4  13   7          0.06         -1.27        11.69 o
  -3  13   7        734.88        736.45        41.60 o
  -2  13   7        617.18        525.29        32.89 o
  -1  13   7        356.33        406.03        43.75 o
   0  13   7        267.82        224.17        31.93 o
   1  13   7         87.60         52.93        15.76 o
   2  13   7         26.00         27.00        11.58 o
   3  13   7        234.14        265.20        48.71 o
   4  13   7        121.31        149.03        24.20 o
   5  13   7        376.02        481.25        48.09 o
   6  13   7          9.27         -6.67        17.21 o
   7  13   7        535.27        575.40        57.58 o
   8  13   7         17.58         25.08        17.07 o
   9  13   7         15.55         -5.01        23.80 o
  10  13   7         53.95         52.85       109.98 o
  -9  14   7          1.29        -71.51        71.51 o
  -8  14   7        153.11        166.89        83.18 o
  -7  14   7         22.69         49.32        24.28 o
  -6  14   7        185.29        186.15        33.64 o
  -5  14   7         35.36         43.68        48.68 o
  -4  14   7          0.32         -1.06        13.73 o
  -3  14   7        177.30        174.22        21.51 o
  -2  14   7          6.81         -2.61        10.91 o
  -1  14   7        844.44        755.96        37.80 o
   0  14   7       2127.72       2059.62       113.65 o
   1  14   7        523.73        431.01        38.88 o
   2  14   7       2034.41       2094.66        86.92 o
   3  14   7        207.27        216.43        36.16 o
   4  14   7        623.09        654.77        49.39 o
   5  14   7         22.05         24.28        15.65 o
   6  14   7          0.49         19.02        22.90 o
   7  14   7         14.60          4.02        19.87 o
   8  14   7        128.32        179.88        35.61 o
   9  14   7         21.21         35.53        27.87 o
  10  14   7         94.44        152.06       134.90 o
  -9  15   7         26.52         98.16        78.29 o
  -8  15   7          0.60        -38.39        38.39 o
  -7  15   7         18.59         24.98        17.09 o
  -6  15   7        134.95        138.88        35.26 o
  -5  15   7        366.56        358.98        45.72 o
  -4  15   7        463.51        518.03        53.43 o
  -3  15   7        450.88        385.44        58.23 o
  -2  15   7        242.68        275.49        38.68 o
  -1  15   7        480.27        495.04        48.01 o
   0  15   7         37.89         33.54        16.09 o
   1  15   7         51.90         81.28        20.49 o
   2  15   7        722.96        687.96        50.88 o
   3  15   7       1347.04       1341.62        85.33 o
   4  15   7        527.32        561.36        46.53 o
   5  15   7         43.68         51.39        17.17 o
   6  15   7        374.45        340.20        43.09 o
   7  15   7        133.90        145.36        30.04 o
   8  15   7         73.92         78.14        28.08 o
   9  15   7          5.80          1.88        20.10 o
  -8  16   7         33.27         54.80        53.15 o
  -7  16   7        112.17        152.87        42.02 o
  -6  16   7         20.57         12.46        27.03 o
  -5  16   7        102.69        106.74        36.46 o
  -4  16   7          2.04         16.05        17.88 o
  -3  16   7        145.29        146.25        37.00 o
  -2  16   7          2.86          6.51        14.75 o
  -1  16   7       1546.24       1481.82        96.04 o
   0  16   7        108.98        141.79        24.82 o
   1  16   7       2918.84       2825.46       101.78 o
   2  16   7        386.20        352.59        37.35 o
   3  16   7       1000.36       1023.17        75.57 o
   4  16   7         34.76         35.14        15.74 o
   5  16   7         24.53         33.70        15.69 o
   6  16   7          0.77        -14.89        16.12 o
   7  16   7        120.93        111.75        34.44 o
   8  16   7          1.88        -22.08        22.08 o
   9  16   7        130.82        137.09        55.65 o
  -8  17   7          0.12        -42.68        42.68 o
  -7  17   7          1.99         -7.73        23.10 o
  -6  17   7        540.60        552.76        58.33 o
  -5  17   7          4.52          2.92        21.22 o
  -4  17   7       1096.90       1298.18        95.63 o
  -3  17   7          0.48        -13.61        35.42 o
  -2  17   7        366.69        370.59        55.95 o
  -1  17   7        125.52        110.35        26.55 o
   0  17   7         27.47         36.51        13.04 o
   1  17   7        243.98        243.07        31.58 o
   2  17   7        158.77        184.48        28.40 o
   3  17   7         59.31         71.94        16.56 o
   4  17   7        131.91        173.07        26.56 o
   5  17   7         52.27         38.80        17.37 o
   6  17   7        257.90        271.93        33.58 o
   7  17   7          6.78         -2.27        18.78 o
   8  17   7        101.45         90.62        39.04 o
   9  17   7         18.58         44.49        64.96 o
  -8  18   7         12.91        -14.83        49.01 o
  -7  18   7        114.25         61.94        28.13 o
  -6  18   7         28.36         71.82        28.61 o
  -5  18   7         26.13         23.69        14.88 o
  -4  18   7          8.94         22.04        25.85 o
  -3  18   7          9.55         35.61        24.31 o
  -2  18   7         26.86         69.18        45.62 o
  -1  18   7        815.84        793.69        76.63 o
   0  18   7         24.72         18.73        16.32 o
   1  18   7       1339.44       1410.11        86.91 o
   2  18   7        194.79        233.20        31.68 o
   3  18   7          3.37         13.65        11.91 o
   4  18   7        232.45        330.31        46.72 o
   5  18   7          0.08        -13.46        16.54 o
   6  18   7          9.65          8.07        24.17 o
   7  18   7        168.16        107.02        41.14 o
   8  18   7         95.53         67.10        38.61 o
   9  18   7         55.66         52.47        62.93 o
  -8  19   7         56.65        199.41       106.82 o
  -7  19   7          2.35        -29.81        42.98 o
  -6  19   7        271.67        269.27        42.61 o
  -5  19   7        238.31        244.84        38.78 o
  -4  19   7        356.09        422.26        56.63 o
  -3  19   7        230.40        249.47        52.80 o
  -2  19   7         71.31        120.97        65.11 o
  -1  19   7        638.82        524.23       114.80 o
   0  19   7          8.43        -11.89        26.27 o
   1  19   7          3.29         27.95        30.77 o
   2  19   7        610.48        647.44        85.46 o
   3  19   7          2.86        -53.90        53.90 o
   4  19   7        366.29        296.82        91.39 o
   5  19   7        338.00        311.72        98.39 o
   6  19   7        361.36        372.55       107.95 o
   7  19   7         99.73         66.19        54.76 o
   8  19   7         83.62         75.79        48.85 o
  -7  20   7         80.82         24.28        34.20 o
  -6  20   7         37.88         97.63        28.08 o
  -5  20   7         24.36         45.06        26.04 o
  -4  20   7          4.92         -7.44        19.19 o
  -3  20   7         19.93         33.76        26.62 o
  -2  20   7        209.89        255.19        87.32 o
  -1  20   7        164.84        199.71        80.40 o
   0  20   7       1530.57       1485.82       188.12 o
   1  20   7        165.23        168.26        75.01 o
   2  20   7       1594.52       1757.44       143.35 o
   3  20   7         73.50        102.90        63.01 o
   4  20   7        140.79        194.21        81.45 o
   5  20   7         10.59         72.34        64.59 o
   6  20   7         29.50         41.25        44.11 o
   7  20   7         53.45         80.97        93.61 o
   8  20   7         51.54         28.98        28.59 o
  -7  21   7         60.72        142.27        93.72 o
  -6  21   7         17.42         27.34        31.95 o
  -5  21   7        215.45        153.12        53.19 o
  -4  21   7          1.67         15.12        25.79 o
  -3  21   7        128.03        120.77       104.67 o
  -2  21   7         19.42         62.71        51.19 o
  -1  21   7         37.17         59.39        49.01 o
   0  21   7         38.71         77.99        59.47 o
   1  21   7          0.07         -0.63        24.03 o
   2  21   7          1.16          3.81        27.14 o
   3  21   7        706.15        846.11       158.68 o
   4  21   7          0.62        -15.28        44.26 o
   5  21   7        631.36        447.82       118.94 o
   6  21   7         45.85         25.59        50.81 o
   7  21   7        425.31        434.73       126.13 o
  -7  22   7         24.61         49.46        50.59 o
  -6  22   7         10.64          9.26        19.15 o
  -5  22   7         19.98         35.09        36.19 o
  -4  22   7          0.65         -5.30        38.79 o
  -3  22   7          5.45         13.67        35.62 o
  -2  22   7         79.46         67.98        55.18 o
  -1  22   7         22.93         53.82        46.45 o
   0  22   7        679.97        597.17       126.62 o
   1  22   7         61.82         74.34        30.99 o
   2  22   7       1034.68       1336.85       192.94 o
   3  22   7        218.47        299.30        92.82 o
   4  22   7         93.43        114.42        52.69 o
   5  22   7          3.39         38.84        43.59 o
   6  22   7          8.41          4.37        38.17 o
  -7  23   7         11.62         68.05        52.69 o
  -6  23   7         17.32         66.39        65.34 o
  -5  23   7         91.59         51.56        24.84 o
  -4  23   7         16.03         12.34        21.90 o
  -3  23   7         62.38         59.79        97.82 o
  -2  23   7        124.18         97.70        47.76 o
  -1  23   7        101.73         82.43        66.17 o
   0  23   7          1.90         -3.99        34.40 o
   1  23   7         33.76         61.95        40.89 o
   2  23   7        163.63        170.35        77.46 o
   3  23   7        332.46        447.52       119.24 o
   4  23   7         61.33        105.01        66.09 o
   5  23   7         57.78        -13.70        46.60 o
   6  23   7          3.40        -81.07        81.07 o
  -6  24   7         83.41         56.91        51.94 o
  -5  24   7          4.43         34.73        33.39 o
  -4  24   7         50.41         33.89        20.73 o
  -3  24   7         79.36        134.52        73.09 o
  -2  24   7          7.03        -48.40        75.95 o
  -1  24   7        244.75        293.35        95.53 o
   0  24   7         35.50         14.60        38.99 o
   1  24   7        493.78        443.20        77.20 o
   2  24   7        283.11        339.95       104.26 o
   3  24   7        257.94        292.08       105.61 o
   4  24   7         10.27         21.76        43.81 o
   5  24   7         46.79        101.93        70.08 o
  -5  25   7         36.08         32.59        39.67 o
  -4  25   7        281.57        242.47        78.74 o
  -3  25   7         97.22         65.19        58.04 o
  -2  25   7        131.50         27.93        48.63 o
  -1  25   7         46.39         43.81        43.28 o
   0  25   7         21.40         43.51        56.53 o
   1  25   7        249.12        233.12        66.92 o
   2  25   7         99.33        192.56        92.06 o
   3  25   7         75.34        144.76        75.50 o
   4  25   7        232.08        285.30       115.70 o
  -4  26   7          0.08         20.40        39.52 o
  -2  26   7         67.91         43.96        53.30 o
  -1  26   7        140.91         59.85        58.19 o
   0  26   7         70.54        119.01        66.92 o
   1  26   7        413.55        445.72       120.74 o
  -1  27   7         16.42         13.85        47.50 o
   0  27   7          2.10         31.92        63.01 o
   1  27   7         19.30        -21.53        33.57 o
 -10   0   8          3.41        -38.92        47.20 o
  -8   0   8        182.14         99.22        70.23 o
  -6   0   8        104.68        147.24        66.02 o
  -4   0   8          0.74          1.05        25.67 o
  -2   0   8       1151.27       1221.52       135.57 o
   0   0   8        943.20        844.08       117.28 o
   2   0   8       8752.79       8890.35       216.00 o
   4   0   8       1942.20       2121.31       124.88 o
   6   0   8        122.17        155.30        29.66 o
   8   0   8        538.90        639.33       139.19 o
  10   0   8        257.90        272.80        98.84 o
 -11   1   8         34.34         95.45        79.27 o
 -10   1   8         20.31         50.27        42.29 o
  -9   1   8          8.50        118.05        55.30 o
  -8   1   8          1.71        -51.83        51.83 o
  -7   1   8         26.18         -6.69        29.74 o
  -6   1   8          6.92         11.95        24.15 o
  -5   1   8        189.54        235.83        37.61 o
  -4   1   8         58.91         68.59        34.56 o
  -3   1   8       2969.27       3150.00       160.53 o
  -2   1   8        199.43        290.43        49.95 o
  -1   1   8        453.28        416.32        59.07 o
   0   1   8       2207.90       2486.95        98.74 o
   1   1   8         63.67         82.38        21.87 o
   2   1   8        611.99        727.33        66.18 o
   3   1   8       2483.13       2580.11        82.84 o
   4   1   8        293.25        274.38        23.50 o
   5   1   8       1325.04       1484.95        71.97 o
   6   1   8        117.46         98.96        23.17 o
   7   1   8        701.08        642.87        96.92 o
   8   1   8        130.01        109.33        63.99 o
   9   1   8        125.03        149.70        72.34 o
  10   1   8          8.99          3.46        37.78 o
 -11   2   8          9.27         35.76        63.46 o
 -10   2   8         74.86        109.63        50.07 o
  -9   2   8        131.40        149.27        96.43 o
  -8   2   8         42.04         59.09        36.44 o
  -7   2   8        250.91        364.05        73.38 o
  -6   2   8         45.32         28.36        26.27 o
  -5   2   8          9.42         53.05        24.34 o
  -4   2   8         49.56         39.32        66.06 o
  -3   2   8        247.95        217.67        52.85 o
  -2   2   8          3.22         70.16        29.50 o
  -1   2   8        839.21        910.59        74.96 o
   0   2   8        603.24        542.96        34.73 o
   1   2   8       3674.01       3538.97        96.20 o
   2   2   8       2869.96       2919.83       109.76 o
   3   2   8        426.14        407.66        26.22 o
   4   2   8        100.49         99.15        12.36 o
   5   2   8          7.10          7.00        15.28 o
   6   2   8         50.71         79.57        23.28 o
   7   2   8        720.72        577.81        54.00 o
   8   2   8        270.35        224.98       128.12 o
   9   2   8        499.71        428.29        87.90 o
  10   2   8         61.80         19.51        31.76 o
 -11   3   8         59.87         51.94        56.46 o
 -10   3   8          2.51         41.87        71.55 o
  -9   3   8         17.99          4.51        31.77 o
  -8   3   8          4.22         33.51        35.85 o
  -7   3   8         94.46         96.21        41.31 o
  -6   3   8        509.94        510.53        75.59 o
  -5   3   8        402.77        357.37        45.91 o
  -4   3   8       1215.19       1222.71       149.73 o
  -3   3   8        528.93        531.44        68.61 o
  -2   3   8        660.70        705.22        55.23 o
  -1   3   8        296.32        309.84        41.16 o
   0   3   8        153.33        123.40        18.07 o
   1   3   8         75.96         75.60        13.06 o
   2   3   8        778.15        738.19        45.38 o
   3   3   8          4.01          1.78         8.76 o
   4   3   8        821.77        719.73        34.57 o
   5   3   8        558.49        640.98        78.44 o
   6   3   8       1814.80       1865.24        99.00 o
   7   3   8        169.82        245.12        38.73 o
   8   3   8        178.05        204.96        64.11 o
   9   3   8         16.78         71.43        49.53 o
  10   3   8         38.82        133.32        56.34 o
 -11   4   8          0.22        -70.31        70.31 o
 -10   4   8          6.50         11.68        42.68 o
  -9   4   8         79.93        146.12        51.64 o
  -8   4   8         33.75         45.61        60.41 o
  -7   4   8        237.27        303.49        96.20 o
  -6   4   8         31.95         61.56        70.95 o
  -5   4   8        198.55        186.28        30.74 o
  -4   4   8          8.61         35.12        25.18 o
  -3   4   8        225.72        319.52        41.09 o
  -2   4   8        139.92        107.49        26.30 o
  -1   4   8       2141.27       2083.82        93.12 o
   0   4   8        206.67        189.39        24.80 o
   1   4   8       4257.71       4082.41        67.47 o
   2   4   8         17.79         15.46        20.76 o
   3   4   8        610.16        584.59        33.15 o
   4   4   8         67.67         58.42        15.26 o
   5   4   8         55.47         41.32        14.51 o
   6   4   8          2.48         38.46        19.62 o
   7   4   8        133.59         97.77        26.79 o
   8   4   8         36.35         81.44        52.96 o
   9   4   8        201.69        147.90        57.41 o
  10   4   8         22.71         66.83        40.57 o
 -11   5   8         11.42         56.31        55.71 o
 -10   5   8          0.25         60.61        41.15 o
  -9   5   8         64.21         94.50        45.60 o
  -8   5   8         39.29         42.18        68.77 o
  -7   5   8         25.86         43.55        34.05 o
  -6   5   8        688.79        767.02        89.91 o
  -5   5   8         57.97         83.81        41.59 o
  -4   5   8       2551.63       2885.08       129.05 o
  -3   5   8        713.56        714.35        58.39 o
  -2   5   8       2926.17       3003.52       113.69 o
  -1   5   8        554.17        560.04        35.87 o
   0   5   8        506.09        476.52        32.89 o
   1   5   8          1.53          2.10         8.79 o
   2   5   8        694.04        635.58        36.57 o
   3   5   8        214.07        200.35        18.96 o
   4   5   8       2043.48       1957.58        54.28 o
   5   5   8         74.51         98.98        17.44 o
   6   5   8       1307.95       1422.62        91.78 o
   7   5   8         41.58         60.44        27.73 o
   8   5   8        273.41        208.44        69.10 o
   9   5   8         70.39         60.79        38.79 o
  10   5   8          9.25        -37.91        37.91 o
 -11   6   8          1.81        -19.12        44.49 o
 -10   6   8         28.96         30.71        35.45 o
  -9   6   8         60.82        143.74        60.30 o
  -8   6   8         60.96        125.07        45.88 o
  -7   6   8        163.57        149.25       145.44 o
  -6   6   8         52.44         45.88        35.42 o
  -5   6   8         49.87         34.17        25.18 o
  -4   6   8        252.23        241.26        32.63 o
  -3   6   8        514.65        491.68        49.31 o
  -2   6   8        871.46        951.08        73.90 o
  -1   6   8         59.54         40.77        14.24 o
   0   6   8       1046.25       1057.18        42.83 o
   1   6   8       4822.48       4925.12        86.21 o
   2   6   8       2977.84       2989.53        81.47 o
   3   6   8       2221.01       2121.71        65.37 o
   4   6   8         36.35         37.25         8.19 o
   5   6   8       1012.49       1006.72        65.78 o
   6   6   8        211.50        237.96        59.37 o
   7   6   8        113.94        144.22        99.14 o
   8   6   8          7.12         43.07        67.22 o
   9   6   8        205.82        195.52       104.11 o
  10   6   8         53.72        103.63        49.18 o
 -11   7   8          2.82        -73.47        73.47 o
 -10   7   8          1.23        122.36        52.67 o
  -9   7   8         24.37         62.89       109.75 o
  -8   7   8          8.63         13.29        51.68 o
  -7   7   8         45.21         58.91        34.04 o
  -6   7   8          0.44          7.28        58.04 o
  -5   7   8        750.78        666.90        81.47 o
  -4   7   8        404.63        399.75        39.56 o
  -3   7   8       1845.91       1816.66        76.84 o
  -2   7   8       1016.80        873.85        52.70 o
  -1   7   8         71.91         73.56        15.24 o
   0   7   8          3.09         10.66        10.20 o
   1   7   8         44.09         31.07        10.27 o
   2   7   8        959.97        947.51        47.92 o
   3   7   8       1227.54       1206.98        51.42 o
   4   7   8        112.14        104.39        14.60 o
   5   7   8        209.45        231.76        30.43 o
   6   7   8         40.91         11.09        12.71 o
   7   7   8        269.70        279.42        78.21 o
   8   7   8         22.57          9.69        25.99 o
   9   7   8         32.87         25.38        87.74 o
  10   7   8          0.00        -31.33        37.13 o
 -10   8   8         26.99         28.08        42.55 o
  -9   8   8          4.97         21.80        29.22 o
  -8   8   8        110.33        149.79        53.30 o
  -7   8   8         87.28        110.32        44.40 o
  -6   8   8        422.67        493.59        73.68 o
  -5   8   8         55.48         47.17        27.27 o
  -4   8   8        102.99         62.89        15.71 o
  -3   8   8         10.88         35.45        17.87 o
  -2   8   8       1018.20       1138.77        61.20 o
  -1   8   8         36.15         33.51        13.46 o
   0   8   8       5384.18       5446.95       102.21 o
   1   8   8        142.91        140.77        15.83 o
   2   8   8       3625.83       3667.46       107.99 o
   3   8   8          8.94         11.58         9.59 o
   4   8   8          4.28          9.91        11.15 o
   5   8   8        281.50        261.66        43.06 o
   6   8   8        334.17        371.91        42.12 o
   7   8   8          7.30        -18.71        18.71 o
   8   8   8        628.21        475.58        86.42 o
   9   8   8          8.65        -15.21        57.10 o
  10   8   8        105.67        188.84        68.44 o
 -10   9   8          2.76        -58.34        58.34 o
  -9   9   8          0.12          3.32        30.60 o
  -8   9   8          1.28        -13.85        65.15 o
  -7   9   8         48.27         73.21        33.99 o
  -6   9   8          0.71        -26.66        36.13 o
  -5   9   8        577.23        530.51        44.25 o
  -4   9   8         14.35          0.18        11.94 o
  -3   9   8        712.41        615.22        45.95 o
  -2   9   8         13.21          4.51        12.49 o
  -1   9   8        362.50        429.62        38.34 o
   0   9   8         87.44         87.82        14.53 o
   1   9   8         34.71         25.52        11.26 o
   2   9   8        583.22        618.08        45.60 o
   3   9   8       1705.93       1663.41        77.39 o
   4   9   8       1698.51       1720.44        57.60 o
   5   9   8       2157.90       2110.60       126.16 o
   6   9   8         89.28         77.35        21.07 o
   7   9   8        864.71        984.52        71.15 o
   8   9   8         19.31         15.66        31.87 o
   9   9   8          5.78         15.27        38.28 o
  10   9   8          7.07         64.59        49.72 o
  -9  10   8         32.63         82.95        40.66 o
  -8  10   8         52.13         49.04        84.50 o
  -7  10   8         10.91         13.72        19.92 o
  -6  10   8         27.72         17.27        26.61 o
  -5  10   8         27.57         41.78        18.34 o
  -4  10   8         59.56         59.06        14.68 o
  -3  10   8         80.61         84.07        16.39 o
  -2  10   8         10.60          9.50        12.04 o
  -1  10   8        108.52        104.73        17.19 o
   0  10   8        974.41        942.80        49.66 o
   1  10   8        440.10        469.69        38.05 o
   2  10   8       1202.63       1209.68        69.84 o
   3  10   8       3658.79       3681.57       116.96 o
   4  10   8        483.99        574.17        34.14 o
   5  10   8        273.37        208.70        40.29 o
   6  10   8         58.50         20.08        19.74 o
   7  10   8        212.16        203.46        39.99 o
   8  10   8        168.42        169.29        31.79 o
   9  10   8         87.76        106.83        47.05 o
  10  10   8        199.76        245.56        77.16 o
  -9  11   8          0.62         34.03        55.25 o
  -8  11   8          3.03         32.22        33.74 o
  -7  11   8          9.59         24.11        26.90 o
  -6  11   8        242.80        229.59        42.83 o
  -5  11   8        213.32        262.42        34.86 o
  -4  11   8        402.96        438.91        35.89 o
  -3  11   8         49.23         56.49        13.56 o
  -2  11   8         22.88         25.85        12.90 o
  -1  11   8        661.65        618.40        41.39 o
   0  11   8          7.21         20.49        10.88 o
   1  11   8        147.60        187.98        26.12 o
   2  11   8        670.11        617.23        47.86 o
   3  11   8         55.36         69.57        16.33 o
   4  11   8       2080.56       2143.02        94.73 o
   5  11   8         68.37         79.03        20.04 o
   6  11   8       2451.32       2655.80       114.89 o
   7  11   8        761.66        789.39        66.43 o
   8  11   8        390.80        432.62        51.13 o
   9  11   8         17.27         67.45        43.49 o
  10  11   8         27.82         77.16        76.11 o
  -9  12   8          8.86          1.96        41.25 o
  -8  12   8          6.43         14.53        36.66 o
  -7  12   8        179.89        187.40        51.54 o
  -6  12   8          0.99         16.22        13.99 o
  -5  12   8        139.76        105.09        20.60 o
  -4  12   8        178.74        144.41        23.57 o
  -3  12   8          0.58          4.37        10.43 o
  -2  12   8        346.25        255.11        31.79 o
  -1  12   8        536.37        585.42        41.85 o
   0  12   8        124.18        114.25        22.56 o
   1  12   8       2873.83       2709.57        86.33 o
   2  12   8        247.51        212.84        23.77 o
   3  12   8         18.28          7.11        15.05 o
   4  12   8       1081.13       1061.79        68.90 o
   5  12   8         29.42         19.31        27.62 o
   6  12   8         75.06         57.20        21.66 o
   7  12   8        381.42        327.03        42.09 o
   8  12   8        175.83        204.61        37.97 o
   9  12   8        143.54        145.70        58.25 o
  -9  13   8         29.03         33.87        47.73 o
  -8  13   8          1.36        -79.57        79.57 o
  -7  13   8         11.35        103.73        67.22 o
  -6  13   8        224.10        185.57        32.77 o
  -5  13   8          1.73          3.66        12.90 o
  -4  13   8        520.13        608.23        50.11 o
  -3  13   8         19.26          7.32         9.01 o
  -2  13   8         26.12         41.98        11.22 o
  -1  13   8        373.49        307.68        31.41 o
   0  13   8        320.16        320.69        34.22 o
   1  13   8         22.48         18.73        13.31 o
   2  13   8         46.53         58.18        17.57 o
   3  13   8         19.11         24.88        15.93 o
   4  13   8        919.92        920.79        64.51 o
   5  13   8          6.56         -3.15        14.37 o
   6  13   8        890.73       1020.49        73.90 o
   7  13   8          9.89         17.94        22.33 o
   8  13   8        119.94        118.93        30.09 o
   9  13   8          3.31        -23.97        76.48 o
  -9  14   8         39.99         37.86        65.04 o
  -8  14   8          0.31         11.37        29.06 o
  -7  14   8         87.10        111.71        73.47 o
  -6  14   8          0.19        -17.76        17.76 o
  -5  14   8         76.92         77.09        26.86 o
  -4  14   8         14.75         21.05        27.21 o
  -3  14   8         11.22         19.50        22.75 o
  -2  14   8        239.21        190.13        20.17 o
  -1  14   8        528.47        556.99        41.49 o
   0  14   8        281.35        258.58        31.63 o
   1  14   8       2858.48       2778.58        91.42 o
   2  14   8        872.74        787.82        49.65 o
   3  14   8       1838.60       1885.78        90.55 o
   4  14   8         88.45         74.43        20.71 o
   5  14   8          2.95         -2.15        14.38 o
   6  14   8        139.97        116.48        22.07 o
   7  14   8        208.23        223.62        35.46 o
   8  14   8         19.97          4.91        17.88 o
   9  14   8        231.18        166.04        58.59 o
  -8  15   8         57.36        102.30        74.60 o
  -7  15   8         27.08          3.71        20.57 o
  -6  15   8         89.27        118.37        28.14 o
  -5  15   8        321.67        293.85        43.54 o
  -4  15   8        393.37        400.65        53.33 o
  -3  15   8        584.66        580.25        44.77 o
  -2  15   8        252.49        261.33        29.14 o
  -1  15   8        135.00        138.66        28.80 o
   0  15   8         60.32         40.76        18.18 o
   1  15   8        171.53        212.29        30.33 o
   2  15   8        322.77        297.74        35.21 o
   3  15   8        543.32        605.35        52.01 o
   4  15   8         29.82         35.47        13.89 o
   5  15   8        203.31        186.94        26.59 o
   6  15   8         74.19        101.91        21.66 o
   7  15   8        110.84        107.07        28.09 o
   8  15   8        190.05        192.18        38.18 o
   9  15   8         97.80         68.94        81.60 o
  -8  16   8         10.50        -23.34        49.23 o
  -7  16   8         16.26         24.74        27.40 o
  -6  16   8        147.49        154.41        33.84 o
  -5  16   8          0.48          3.61        30.85 o
  -4  16   8          2.82         15.34        16.90 o
  -3  16   8         17.19          7.58        17.04 o
  -2  16   8        208.73        278.18        31.11 o
  -1  16   8         11.24         -3.65        15.74 o
   0  16   8       2005.18       2162.17       104.38 o
   1  16   8        422.92        443.32        42.83 o
   2  16   8       1491.91       1468.65        77.58 o
   3  16   8         88.13        113.01        29.02 o
   4  16   8        285.02        313.35        31.95 o
   5  16   8         52.98         45.86        13.97 o
   6  16   8          4.29         25.01        15.37 o
   7  16   8          7.27         -0.39        19.27 o
   8  16   8        188.93        187.35        42.93 o
   9  16   8         25.60        109.75        77.23 o
  -8  17   8         71.83        165.61       100.27 o
  -7  17   8         10.18         -8.10        21.76 o
  -6  17   8          0.65        -15.58        15.58 o
  -5  17   8        702.51        752.05        86.77 o
  -4  17   8          8.00          9.44        16.14 o
  -3  17   8        293.09        257.64        41.39 o
  -2  17   8        261.39        213.01        30.86 o
  -1  17   8        831.58        759.08        63.16 o
   0  17   8         60.85         52.05        18.05 o
   1  17   8          1.59         -5.39        13.81 o
   2  17   8         11.33         10.26        14.07 o
   3  17   8        195.26        210.20        37.04 o
   4  17   8        109.86        102.05        19.99 o
   5  17   8        372.74        443.65        41.42 o
   6  17   8          0.00          8.70        16.29 o
   7  17   8        455.22        401.32        45.91 o
   8  17   8          2.76        -31.82        31.94 o
  -8  18   8        133.89        175.09       100.49 o
  -7  18   8         94.27         42.69        36.47 o
  -6  18   8        100.35         92.94        50.11 o
  -5  18   8         13.76          4.57        19.88 o
  -4  18   8          0.36        -14.73        14.73 o
  -3  18   8         28.18         27.91        19.53 o
  -2  18   8        221.98        281.17        42.58 o
  -1  18   8          6.19         13.71        16.68 o
   0  18   8       1700.83       1546.07       111.60 o
   1  18   8        370.82        371.83        46.45 o
   2  18   8        231.28        291.69        46.33 o
   3  18   8        302.58        321.23        44.27 o
   4  18   8         16.74         16.36        26.75 o
   5  18   8          0.06         11.49        20.10 o
   6  18   8         15.50        -24.52        26.16 o
   7  18   8        162.33         96.57        45.60 o
   8  18   8        100.01        138.71        53.26 o
  -7  19   8         19.19         52.17        47.95 o
  -6  19   8         52.25         57.93        25.89 o
  -5  19   8        274.41        261.35        40.69 o
  -4  19   8        168.79        201.90        51.20 o
  -3  19   8         65.38         72.36        32.53 o
  -2  19   8        216.65        244.20        82.43 o
  -1  19   8         46.65         51.64        33.42 o
   0  19   8        282.07        233.58        74.45 o
   1  19   8        458.28        424.35        82.43 o
   2  19   8         94.66         73.44        33.37 o
   3  19   8        344.91        294.11        86.87 o
   4  19   8        149.57        214.24        80.32 o
   5  19   8        491.35        497.10        80.08 o
   6  19   8        195.96        233.23        56.90 o
   7  19   8        474.92        498.94        86.08 o
   8  19   8         44.09         80.65        55.22 o
  -7  20   8          3.58        -77.01        77.01 o
  -6  20   8         22.35         20.63        24.74 o
  -5  20   8         15.68         22.70        21.77 o
  -4  20   8          0.34         12.66        21.69 o
  -3  20   8         16.20         12.05        52.69 o
  -2  20   8         18.22         -0.98        36.66 o
  -1  20   8        104.55        143.40        56.61 o
   0  20   8        440.75        373.98        96.35 o
   1  20   8        873.67        836.51        99.57 o
   2  20   8        166.29        159.15        65.87 o
   3  20   8        615.97        775.66       141.90 o
   4  20   8          3.14         25.29        28.83 o
   5  20   8         16.79         22.39        53.45 o
   6  20   8          2.17         14.78        72.15 o
   7  20   8         16.99         12.16        30.05 o
   8  20   8        132.12        164.70        50.67 o
  -7  21   8          0.75         -5.57        52.62 o
  -6  21   8         60.58         96.46        27.25 o
  -5  21   8          0.03        -19.55        19.55 o
  -4  21   8        254.72        232.64        37.76 o
  -3  21   8          2.26          2.69        22.23 o
  -2  21   8        116.88         91.54        57.89 o
  -1  21   8         11.75          5.27        45.47 o
   0  21   8         72.39        138.66        67.60 o
   1  21   8         48.92         79.04        44.04 o
   2  21   8        282.30        323.09       101.47 o
   3  21   8          0.80        -31.62        48.40 o
   4  21   8        485.29        569.92       133.54 o
   5  21   8         45.28         19.50        37.86 o
   6  21   8        567.72        574.39        89.61 o
   7  21   8          0.50        -10.16        37.26 o
  -6  22   8         16.18         40.64        22.44 o
  -5  22   8          5.03        -15.50        23.65 o
  -4  22   8          1.06        -37.89        37.89 o
  -3  22   8          8.13         10.05        27.45 o
  -2  22   8          0.15        -24.31        56.01 o
  -1  22   8        231.92        276.12        85.67 o
   0  22   8        114.45        161.54        77.01 o
   1  22   8        639.67        672.00       130.83 o
   2  22   8         60.05        119.09        69.48 o
   3  22   8        529.93        576.47       137.61 o
   4  22   8          4.76          1.73        37.86 o
   5  22   8          8.57        -55.18        55.18 o
   6  22   8          2.77        -31.47        31.47 o
  -6  23   8         20.17         41.40        32.82 o
  -5  23   8         26.01         19.54        19.97 o
  -4  23   8         85.93         70.34        28.23 o
  -3  23   8          2.54          1.74        28.99 o
  -2  23   8         20.45         -9.18        53.90 o
  -1  23   8         17.23         15.88        43.74 o
   0  23   8          0.33         37.56        43.21 o
   1  23   8         38.87         25.22        50.89 o
   2  23   8        123.03        184.13        76.93 o
   3  23   8          1.70         29.51        50.06 o
   4  23   8         89.56         24.09        30.56 o
   5  23   8         65.41         27.55        45.24 o
  -6  24   8          6.36        -13.63        40.20 o
  -5  24   8         12.48         -2.85        21.49 o
  -4  24   8          1.02         16.04        21.68 o
  -3  24   8          9.94         19.79        33.32 o
  -2  24   8         72.13         49.16        51.79 o
  -1  24   8         70.90         42.46        40.50 o
   0  24   8        300.01        196.62        81.68 o
   1  24   8        361.46        336.87       108.93 o
   2  24   8        398.67        496.53       135.35 o
   3  24   8         32.84         77.31        60.52 o
   4  24   8         46.96         37.26        67.52 o
  -5  25   8        159.71        157.55        65.72 o
  -4  25   8          7.59        -14.23        37.19 o
  -3  25   8        189.41        105.25        43.64 o
  -2  25   8         74.18         54.73        52.69 o
  -1  25   8        108.40         83.41        61.05 o
   0  25   8          1.24         29.58        45.17 o
   1  25   8          2.39        -12.12        35.53 o
   2  25   8         28.23         61.80        47.80 o
   3  25   8         90.89        216.87        92.97 o
  -2  26   8         34.63        -11.14        33.95 o
  -1  26   8         15.88         30.19        37.49 o
   0  26   8        255.55        244.88        99.97 o
   1  26   8         23.97        -57.06        57.06 o
   0  27   8          1.23         -2.41        49.38 o
   1  27   8          0.68          4.06        33.80 o
  -9   0   9         47.32         84.16        58.42 o
  -7   0   9        183.89        229.07        76.48 o
  -5   0   9         25.27         25.19        29.86 o
  -3   0   9         26.61         -2.11        36.58 o
  -1   0   9         98.92        117.21        54.88 o
   1   0   9       8631.17       8453.05       265.65 o
   3   0   9       3321.45       3435.94       197.90 o
   5   0   9         66.52        105.76        31.99 o
   7   0   9        124.45         90.71        54.43 o
   9   0   9        499.10        306.75       102.60 o
 -10   1   9          7.60         13.44        72.83 o
  -9   1   9         13.55          5.81        70.46 o
  -8   1   9         25.29         26.03        34.81 o
  -7   1   9         72.83         41.75        41.82 o
  -6   1   9         94.57         77.09        59.81 o
  -5   1   9          0.54        -12.89        20.23 o
  -4   1   9        224.46        260.88        54.66 o
  -3   1   9         63.30         77.78        37.22 o
  -2   1   9       1861.73       1938.66       130.10 o
  -1   1   9        250.93        200.81        46.79 o
   0   1   9        519.04        515.71        34.51 o
   1   1   9        555.36        637.41        55.33 o
   2   1   9        370.19        362.48        41.98 o
   3   1   9        732.94        784.24        61.73 o
   4   1   9       1633.06       1735.56        91.69 o
   5   1   9        184.43        149.14        22.41 o
   6   1   9        473.02        493.67        63.08 o
   7   1   9        238.98        186.26        70.95 o
   8   1   9        439.03        586.55        99.32 o
   9   1   9         12.51        -19.89        27.70 o
 -10   2   9         17.60         12.81        35.67 o
  -9   2   9         84.84        141.43        52.98 o
  -8   2   9        139.41        160.71        64.32 o
  -7   2   9        223.80        225.67        64.56 o
  -6   2   9         15.52         29.75        23.62 o
  -5   2   9         48.14         39.10        18.90 o
  -4   2   9          2.64        -43.62        43.62 o
  -3   2   9        184.63        271.71        56.08 o
  -2   2   9       1701.76       1697.53       123.62 o
  -1   2   9       1774.97       1802.90        90.99 o
   0   2   9       3028.60       3132.10        87.00 o
   1   2   9       2912.71       2885.70        72.89 o
   2   2   9        532.50        551.07        51.46 o
   3   2   9        804.79        733.15        60.14 o
   4   2   9        437.01        436.16        39.22 o
   5   2   9        267.57        258.98        21.63 o
   6   2   9        323.98        274.99        52.02 o
   7   2   9          7.56        -42.66        64.63 o
   8   2   9        592.08        616.92       101.12 o
   9   2   9         81.12         -5.47       122.14 o
 -10   3   9          5.65         36.82        37.19 o
  -9   3   9         35.40         30.94        45.32 o
  -8   3   9          1.08        -29.97        35.36 o
  -7   3   9         22.85         -5.55        29.66 o
  -6   3   9         21.70         -2.91        27.84 o
  -5   3   9        111.45        122.19        34.85 o
  -4   3   9         72.83         44.19        34.93 o
  -3   3   9       2196.92       2254.86       149.24 o
  -2   3   9        214.95        343.62        44.65 o
  -1   3   9       1345.65       1270.04        77.11 o
   0   3   9        902.73        799.34        45.98 o
   1   3   9        198.65        189.99        21.30 o
   2   3   9          8.54         33.09        18.11 o
   3   3   9        677.77        697.13        59.40 o
   4   3   9        726.99        719.68        42.64 o
   5   3   9       2897.04       2746.17       115.32 o
   6   3   9        507.09        573.84        74.60 o
   7   3   9        427.92        546.99        56.31 o
   8   3   9        112.13        202.96        69.59 o
   9   3   9          2.18         18.59        44.87 o
 -10   4   9         29.86         35.81        44.58 o
  -9   4   9          0.64        -28.81        41.10 o
  -8   4   9        257.75        285.39        64.75 o
  -7   4   9          0.35          1.28        32.52 o
  -6   4   9        218.64        162.66        52.19 o
  -5   4   9         12.42         47.97        23.90 o
  -4   4   9        145.49        127.27        47.35 o
  -3   4   9        333.33        428.26        89.35 o
  -2   4   9       1585.46       1633.98        88.64 o
  -1   4   9          7.76          8.12        13.23 o
   0   4   9       4997.88       4826.54       115.86 o
   1   4   9         20.51         16.29        10.58 o
   2   4   9       1855.67       1810.65        93.54 o
   3   4   9          1.69         -4.29        10.34 o
   4   4   9        668.02        526.94        39.42 o
   5   4   9        282.86        309.96        38.79 o
   6   4   9          6.00          1.96        12.19 o
   7   4   9         49.05         59.53        22.97 o
   8   4   9        312.05        324.03        73.71 o
   9   4   9         40.69         76.74        43.08 o
 -10   5   9         26.27         19.17        33.77 o
  -9   5   9          1.21         -9.78        31.60 o
  -8   5   9         13.94         17.86        27.30 o
  -7   5   9        125.82         97.60        95.71 o
  -6   5   9         26.15         67.43        40.95 o
  -5   5   9        370.62        396.29        54.22 o
  -4   5   9        143.03        143.45        89.50 o
  -3   5   9       2586.63       2684.75       116.06 o
  -2   5   9         90.02        140.17        34.17 o
  -1   5   9       1200.40       1143.11        60.39 o
   0   5   9        497.26        608.40        43.63 o
   1   5   9         16.61         12.36         5.69 o
   2   5   9          1.41        -10.26        15.04 o
   3   5   9        949.38        977.22        52.15 o
   4   5   9        299.50        356.57        34.38 o
   5   5   9       1227.61       1163.23        78.04 o
   6   5   9         13.57         18.71        26.69 o
   7   5   9        816.82        908.69       101.94 o
   8   5   9        249.27        226.75        61.17 o
   9   5   9         39.82         27.15        32.21 o
 -11   6   9          0.25        -18.97        43.21 o
 -10   6   9          2.00          6.14        33.46 o
  -9   6   9          2.21         -8.34        28.59 o
  -8   6   9         97.86        192.86        55.88 o
  -7   6   9         96.63         86.31        42.09 o
  -6   6   9         83.76        106.59        42.04 o
  -5   6   9          8.18          1.10        25.34 o
  -4   6   9        182.79        150.21        42.81 o
  -3   6   9         83.71         57.58        25.75 o
  -2   6   9        538.82        594.89        55.23 o
  -1   6   9        781.19        786.09        45.41 o
   0   6   9       4448.91       4194.57        87.31 o
   1   6   9       3035.88       2792.06        68.91 o
   2   6   9       3095.67       2864.48       101.54 o
   3   6   9        166.72        171.50        25.60 o
   4   6   9        913.38        936.38        43.62 o
   5   6   9        516.80        558.25        56.95 o
   6   6   9          2.44          4.16        12.53 o
   7   6   9         29.59         38.70        18.02 o
   8   6   9        125.82         95.50        68.01 o
   9   6   9         70.94         41.68        38.91 o
 -11   7   9          6.38         65.34        68.65 o
 -10   7   9          1.72          6.17        50.51 o
  -9   7   9          0.86         35.46        35.13 o
  -8   7   9          0.12         21.21        34.80 o
  -7   7   9          4.16         34.05        54.35 o
  -6   7   9        165.46        188.07        50.47 o
  -5   7   9         43.53         55.48        25.46 o
  -4   7   9        615.00        609.33        51.15 o
  -3   7   9        427.49        398.32        47.43 o
  -2   7   9       1754.56       1837.70        81.11 o
  -1   7   9        277.47        381.97        37.72 o
   0   7   9        406.59        390.86        28.37 o
   1   7   9         42.04         28.05        15.51 o
   2   7   9        954.20        886.32        76.78 o
   3   7   9         65.53         59.67        15.02 o
   4   7   9       1264.92       1312.76        52.98 o
   5   7   9         34.76         25.93        22.64 o
   6   7   9        207.82        203.01        31.02 o
   7   7   9         47.02         38.35        28.97 o
   8   7   9         51.66         37.95        76.41 o
   9   7   9         37.20         43.43        93.83 o
 -11   8   9          6.44         29.96        53.22 o
 -10   8   9          5.53         78.82        79.04 o
  -9   8   9         50.72         40.35        37.00 o
  -8   8   9          4.50         25.21        27.93 o
  -7   8   9        114.59        142.33        63.76 o
  -6   8   9         99.42         61.06        38.99 o
  -5   8   9        164.85        132.05        70.01 o
  -4   8   9        100.51        111.80        24.54 o
  -3   8   9         23.87         32.12        19.86 o
  -2   8   9         12.17         18.27        16.50 o
  -1   8   9       2225.58       2177.80        89.47 o
   0   8   9        195.65        169.09        19.19 o
   1   8   9       5879.94       5430.56       101.61 o
   2   8   9         83.48         61.90        18.73 o
   3   8   9       2697.96       2721.50        87.84 o
   4   8   9        560.77        541.48        42.33 o
   5   8   9         14.72        -18.17        18.17 o
   6   8   9          0.01         -4.84        15.15 o
   7   8   9        384.58        383.56        44.06 o
   8   8   9         41.89         30.21        35.98 o
   9   8   9        222.12        144.08        58.84 o
 -10   9   9         13.99         36.58        48.10 o
  -9   9   9          8.63         82.49        54.24 o
  -8   9   9         13.02         35.78        32.78 o
  -7   9   9         30.75        117.10        45.77 o
  -6   9   9        236.07        168.83       106.48 o
  -5   9   9          0.11        -16.00        16.00 o
  -4   9   9        447.73        475.43        42.49 o
  -3   9   9         76.39         49.76        32.86 o
  -2   9   9        427.53        402.31        39.09 o
  -1   9   9          1.35         21.09        15.53 o
   0   9   9        251.02        241.54        25.92 o
   1   9   9        890.02        878.07        47.18 o
   2   9   9       1515.34       1440.89        64.42 o
   3   9   9       3700.75       3648.52       104.25 o
   4   9   9       2085.34       2000.78        90.69 o
   5   9   9        204.23        184.01        30.14 o
   6   9   9        822.65        924.74        66.81 o
   7   9   9         35.93         40.47        40.84 o
   8   9   9        462.10        444.83        89.34 o
   9   9   9          0.09        -13.69        40.84 o
  -9  10   9         51.30         69.00        44.65 o
  -8  10   9         46.84         48.90        40.05 o
  -7  10   9         89.07         38.79        61.61 o
  -6  10   9          8.18         11.48        25.98 o
  -5  10   9          5.74         -7.21        12.19 o
  -4  10   9         32.99         50.70        15.97 o
  -3  10   9         64.18         95.02        22.86 o
  -2  10   9         38.30         35.31        16.72 o
  -1  10   9        518.22        556.10        39.85 o
   0  10   9        249.66        221.03        26.21 o
   1  10   9        925.44        807.86        54.48 o
   2  10   9       1109.46       1068.00        59.49 o
   3  10   9         66.17         79.79        21.51 o
   4  10   9        117.41         69.07        29.94 o
   5  10   9         98.35         55.54        18.67 o
   6  10   9         76.56         51.40        23.71 o
   7  10   9         91.18        125.95        28.67 o
   8  10   9         94.45         42.54        75.24 o
   9  10   9         61.60         10.14        42.76 o
  -9  11   9          0.48         14.98        36.28 o
  -8  11   9          1.80         -7.08        37.56 o
  -7  11   9         74.81        128.89       165.68 o
  -6  11   9          9.89         -2.35        24.38 o
  -5  11   9        236.49        257.69        32.03 o
  -4  11   9         65.18        106.19        21.16 o
  -3  11   9        402.25        373.64        33.95 o
  -2  11   9        125.77         94.28        38.31 o
  -1  11   9        111.97        110.54        20.05 o
   0  11   9         37.18         19.08        13.16 o
   1  11   9        117.93        112.14        17.97 o
   2  11   9        481.62        415.82        41.19 o
   3  11   9        647.82        711.04        53.93 o
   4  11   9         78.52         77.53        21.33 o
   5  11   9       2101.89       2109.66       101.64 o
   6  11   9       1187.50       1242.57        74.18 o
   7  11   9       1110.62       1226.00        83.77 o
   8  11   9         34.57         24.12        38.99 o
   9  11   9         15.16         41.29        43.10 o
  -9  12   9         22.46        125.11        95.00 o
  -8  12   9         70.12        132.79        75.95 o
  -7  12   9          3.05         15.88        44.56 o
  -6  12   9        197.75        125.69        30.59 o
  -5  12   9         24.09          0.92        16.22 o
  -4  12   9         45.55         35.81        15.20 o
  -3  12   9         64.72         83.19        18.70 o
  -2  12   9        175.91        199.54        25.93 o
  -1  12   9         54.40         56.05        15.71 o
   0  12   9       1326.89       1262.30        62.33 o
   1  12   9        310.07        287.60        34.03 o
   2  12   9        577.57        504.42        46.08 o
   3  12   9        357.92        394.37        49.69 o
   4  12   9        381.86        348.69        40.44 o
   5  12   9        589.06        558.15        56.61 o
   6  12   9        102.04         93.02        21.86 o
   7  12   9         66.28         72.51        23.67 o
   8  12   9        200.47        228.99        61.89 o
   9  12   9          9.58        -40.37        40.37 o
  -8  13   9         22.35        119.69        85.36 o
  -7  13   9         48.36         22.06        53.90 o
  -6  13   9          1.23        -18.29        18.29 o
  -5  13   9        278.37        329.61        43.88 o
  -4  13   9          1.61          0.42        13.28 o
  -3  13   9        308.61        306.14        31.07 o
  -2  13   9          5.66         13.72        12.96 o
  -1  13   9        486.89        492.48        40.60 o
   0  13   9         99.34        100.30        20.19 o
   1  13   9          1.62         11.72        15.87 o
   2  13   9         33.94         34.44        15.85 o
   3  13   9       1178.18       1211.63        74.12 o
   4  13   9        133.34        158.18        34.72 o
   5  13   9        634.40        604.45        47.50 o
   6  13   9          1.85        -15.47        16.96 o
   7  13   9        488.36        545.68        51.99 o
   8  13   9          5.50          7.69        25.70 o
   9  13   9          8.44          7.61        33.68 o
  -8  14   9         24.60         33.50        42.61 o
  -7  14   9          0.20        -31.54        39.75 o
  -6  14   9         72.22         60.43        18.79 o
  -5  14   9          2.53         -5.96        16.99 o
  -4  14   9         79.44         43.29        45.09 o
  -3  14   9          0.08        -10.78        14.47 o
  -2  14   9        201.87        220.55        29.63 o
  -1  14   9        179.42        240.93        29.58 o
   0  14   9       1508.04       1587.67        72.21 o
   1  14   9        971.06        861.82        70.31 o
   2  14   9       2125.54       2101.06        82.12 o
   3  14   9          5.75         -0.70        13.28 o
   4  14   9         85.82         50.85        25.10 o
   5  14   9        384.75        369.59        36.66 o
   6  14   9          3.90         -2.63        17.65 o
   7  14   9         10.04         32.02        19.20 o
   8  14   9        150.04        227.65        47.68 o
   9  14   9          3.33        -26.78       114.01 o
  -8  15   9         24.97         39.07        59.92 o
  -7  15   9         19.32         42.12        35.76 o
  -6  15   9         62.46         51.15        20.01 o
  -5  15   9        218.36        242.97        40.55 o
  -4  15   9        365.93        415.40        79.53 o
  -3  15   9        107.30         79.31        20.40 o
  -2  15   9        228.67        282.10        32.32 o
  -1  15   9        213.68        178.95        26.24 o
   0  15   9        125.12         93.48        20.31 o
   1  15   9          9.34         17.17        14.18 o
   2  15   9        115.64        184.38        26.10 o
   3  15   9         22.29         10.66        20.13 o
   4  15   9        125.75         91.51        26.30 o
   5  15   9         26.41         29.82        15.20 o
   6  15   9        129.39        177.33        27.91 o
   7  15   9        323.91        368.17        41.02 o
   8  15   9        106.30         97.21        27.77 o
   9  15   9         35.93         13.36        40.42 o
  -8  16   9          0.68        -71.21        71.21 o
  -7  16   9        126.62         93.42        35.97 o
  -6  16   9          1.55          4.27        23.58 o
  -5  16   9        101.55         83.14        24.78 o
  -4  16   9          0.13         -3.68        19.79 o
  -3  16   9          1.44          1.22        14.77 o
  -2  16   9          8.12         -0.13        12.92 o
  -1  16   9        598.04        795.79        53.83 o
   0  16   9        337.42        386.96        41.58 o
   1  16   9       1810.77       1716.45        84.84 o
   2  16   9        258.47        247.74        30.27 o
   3  16   9       1010.62       1010.08        70.57 o
   4  16   9         46.48         68.84        22.47 o
   5  16   9         12.63         -6.48        15.09 o
   6  16   9         14.40         23.27        19.10 o
   7  16   9        236.54        185.61        29.20 o
   8  16   9          7.02         -8.77        25.45 o
   9  16   9          9.27        -65.27        65.27 o
  -7  17   9          8.75         19.32        28.19 o
  -6  17   9        191.31        183.90        38.85 o
  -5  17   9          0.79          2.78        31.72 o
  -4  17   9        671.83        736.28        70.34 o
  -3  17   9          6.44          3.11        18.63 o
  -2  17   9        774.25        777.39        54.22 o
  -1  17   9         32.79         19.06        12.15 o
   0  17   9         56.12         66.14        19.75 o
   1  17   9         52.81         28.78        15.82 o
   2  17   9        227.10        214.96        26.63 o
   3  17   9         62.06         30.50        19.68 o
   4  17   9        157.77        227.65        29.76 o
   5  17   9         33.27         10.66        15.59 o
   6  17   9        680.49        777.75        63.28 o
   7  17   9          0.07        -11.48        20.90 o
   8  17   9         30.65         25.82        30.86 o
  -7  18   9        118.20        100.20        58.15 o
  -6  18   9          3.97        -18.49        21.60 o
  -5  18   9         12.96         -4.56        17.16 o
  -4  18   9          0.19         -7.69        16.59 o
  -3  18   9         98.89        118.90        33.45 o
  -2  18   9        105.32         65.41        17.47 o
  -1  18   9        884.03        851.51        64.65 o
   0  18   9        114.64        120.14        35.61 o
   1  18   9        677.37        673.30        63.04 o
   2  18   9        183.96        176.27        31.16 o
   3  18   9        121.10        142.01        33.60 o
   4  18   9         22.71         17.49        21.90 o
   5  18   9         29.11         59.82        26.93 o
   6  18   9          0.10        -27.50        27.50 o
   7  18   9         74.54         60.11        88.15 o
   8  18   9          7.92          4.97        37.34 o
  -7  19   9         16.01         32.37        48.40 o
  -6  19   9         23.77         29.22        20.68 o
  -5  19   9        112.37         96.47        26.62 o
  -4  19   9         90.34        119.68        24.99 o
  -3  19   9        130.38        147.37        38.58 o
  -2  19   9         51.80         44.89        24.11 o
  -1  19   9        272.72        310.22        69.14 o
   0  19   9         84.54         86.60        39.25 o
   1  19   9        341.26        345.25        61.74 o
   2  19   9        332.20        297.38        58.69 o
   3  19   9         39.14         43.43        59.39 o
   4  19   9        281.96        323.88        66.76 o
   5  19   9        166.04        133.46        41.46 o
   6  19   9        828.24       1010.61       115.31 o
   7  19   9        101.63         86.37        38.92 o
  -6  20   9         53.79        125.84        31.32 o
  -5  20   9         40.95         52.85        21.84 o
  -4  20   9         14.67         28.10        18.84 o
  -3  20   9         21.31        -13.37        20.38 o
  -2  20   9          3.45        -24.80        26.53 o
  -1  20   9        224.50        333.31        64.37 o
   0  20   9        358.57        348.08        93.72 o
   1  20   9        138.50        143.55        58.64 o
   2  20   9        490.07        540.49        79.95 o
   3  20   9         24.04         93.52        42.59 o
   4  20   9          4.37         -8.04        23.55 o
   5  20   9          3.99        -30.85        30.85 o
   6  20   9         19.44         43.14        36.79 o
   7  20   9        175.14        137.31        69.10 o
  -6  21   9          0.60         -1.85        19.16 o
  -5  21   9        154.58        167.06        35.06 o
  -4  21   9         11.28         18.58        17.98 o
  -3  21   9         83.51         66.70        26.06 o
  -2  21   9         16.68         -6.71        23.16 o
  -1  21   9         94.56         92.97        48.55 o
   0  21   9         25.99         48.18        34.78 o
   1  21   9          9.74         13.25        40.50 o
   2  21   9          2.79         19.42        32.52 o
   3  21   9         90.30        117.20        37.93 o
   4  21   9         91.73         90.12        29.84 o
   5  21   9        235.60        179.55        56.91 o
   6  21   9          0.95        -65.87        65.87 o
   7  21   9        270.88        214.69        94.40 o
  -6  22   9         36.59         84.36        39.15 o
  -5  22   9          0.31        -20.42        20.42 o
  -4  22   9         15.96          3.90        19.60 o
  -3  22   9         17.76          7.53        17.46 o
  -2  22   9         38.75         25.67        23.81 o
  -1  22   9         76.62         68.28        53.82 o
   0  22   9        430.46        350.49       100.65 o
   1  22   9         27.44         52.69        45.54 o
   2  22   9        870.06        788.23       151.31 o
   3  22   9          2.60         38.54        55.40 o
   4  22   9         37.13         -5.97        27.78 o
   5  22   9         26.72         54.58        50.44 o
   6  22   9          2.77         19.95        30.49 o
  -5  23   9         22.67         33.45        22.71 o
  -4  23   9         38.59         44.45        27.30 o
  -3  23   9         88.16         42.94        24.00 o
  -2  23   9         17.47         14.84        38.93 o
  -1  23   9        110.17        134.82        79.12 o
   0  23   9          3.87        -42.31        60.15 o
   1  23   9          2.90         -8.73        39.37 o
   2  23   9          3.51        -68.35        68.35 o
   3  23   9        168.48        151.53        63.91 o
   4  23   9        116.78        113.37        65.87 o
   5  23   9         66.25         63.16        61.50 o
  -5  24   9         31.20          3.65        17.96 o
  -4  24   9         29.25         55.90        32.66 o
  -3  24   9         13.24         31.14        24.32 o
  -2  24   9          5.95        -40.83        45.40 o
  -1  24   9        102.27         91.24        60.52 o
   0  24   9         50.91          8.96        39.90 o
   1  24   9        374.41        467.62       113.29 o
   3  24   9        195.76        166.74        86.12 o
   4  24   9         92.30        143.85        74.30 o
  -3  25   9          4.16        -30.34        73.02 o
  -2  25   9        154.02        123.53        60.60 o
  -1  25   9         18.23         13.93        43.81 o
   0  25   9          9.52         35.98        34.10 o
   1  25   9         94.07        128.80        73.47 o
  -2  26   9         23.39         45.47        65.04 o
  -1  26   9        157.56        196.10        85.36 o
   0  26   9          6.75         -1.35        39.29 o
   0  27   9         43.07         35.08        45.99 o
 -10   0  10          0.92         55.18        45.84 o
  -8   0  10        137.83        201.37        89.35 o
  -6   0  10        126.69        124.88        63.38 o
  -4   0  10         74.06        102.23        51.04 o
  -2   0  10         92.58        196.70        73.40 o
   0   0  10       3194.09       3494.66       254.44 o
   2   0  10        879.14       1149.15       118.30 o
   4   0  10         45.58         38.23        20.70 o
   6   0  10        108.61         52.39        23.64 o
   8   0  10        641.30        706.25       157.10 o
 -10   1  10          0.27         -9.70        30.23 o
  -9   1  10         10.40         19.56        35.82 o
  -8   1  10         42.71         57.79        42.52 o
  -7   1  10         74.26        106.09        45.81 o
  -6   1  10         47.67         43.10        25.23 o
  -5   1  10          2.76         -5.87        25.49 o
  -4   1  10         15.28        -20.49        30.58 o
  -3   1  10        461.10        498.43        74.07 o
  -2   1  10         93.14        127.69        42.78 o
  -1   1  10       1110.96       1464.13       117.65 o
   0   1  10         24.05         17.26        12.11 o
   1   1  10         36.50         41.95        21.33 o
   2   1  10        208.20        224.27        36.18 o
   3   1  10        288.49        328.61        42.41 o
   4   1  10         19.21         18.01        22.78 o
   5   1  10        811.26        795.21        66.56 o
   6   1  10        418.73        362.16        57.96 o
   7   1  10        629.47        789.73       109.90 o
   8   1  10        139.38        161.66        59.80 o
   9   1  10         61.42         59.70        44.68 o
 -10   2  10          4.05         31.01        32.75 o
  -9   2  10          7.88         49.77        68.54 o
  -8   2  10         30.47         33.57        77.05 o
  -7   2  10         67.64         73.40        40.64 o
  -6   2  10         45.41         35.76        38.85 o
  -5   2  10          0.28         -0.72        28.79 o
  -4   2  10         21.47         22.37        33.20 o
  -3   2  10         82.97         58.26        29.82 o
  -2   2  10       1055.83       1084.98       104.44 o
  -1   2  10       1996.07       2120.78       142.54 o
   0   2  10       1707.28       1962.96        77.15 o
   1   2  10        928.13        907.88        67.68 o
   2   2  10        440.41        472.31        50.49 o
   3   2  10        859.78        850.77        68.23 o
   4   2  10        352.35        372.94        47.04 o
   5   2  10         17.05         25.69        15.48 o
   6   2  10        248.03        268.44        52.24 o
   7   2  10        409.27        346.33        70.50 o
   8   2  10          7.23        -15.73        63.20 o
   9   2  10        119.44        165.23        83.90 o
 -10   3  10         12.94         30.39        58.45 o
  -9   3  10          1.50        -17.28        66.17 o
  -8   3  10          0.22          4.21        45.88 o
  -7   3  10         72.82         61.27        34.50 o
  -6   3  10        135.50        118.78        40.32 o
  -5   3  10         40.51         40.57        20.66 o
  -4   3  10        273.07        281.65        61.00 o
  -3   3  10        135.32        268.20        58.70 o
  -2   3  10       2580.39       2630.90       159.02 o
  -1   3  10        507.46        500.38        53.71 o
   0   3  10         17.34         16.83        12.53 o
   1   3  10         52.06         56.92        20.18 o
   2   3  10         22.99         20.75        18.00 o
   3   3  10        248.38        256.77        40.08 o
   4   3  10       2494.08       2489.89       140.87 o
   5   3  10        615.62        611.65        41.55 o
   6   3  10        707.19        707.45        87.70 o
   7   3  10        246.41        258.20        76.93 o
   8   3  10        102.56        261.71        74.99 o
   9   3  10         34.00        102.08        78.21 o
 -10   4  10          0.35         -1.73        44.94 o
  -9   4  10         79.83        111.72        77.54 o
  -8   4  10         20.09         51.18        43.58 o
  -7   4  10        327.73        315.06        69.87 o
  -6   4  10          0.42         -9.95        31.83 o
  -5   4  10         37.98         31.80        22.94 o
  -4   4  10        121.86         60.84        35.10 o
  -3   4  10         18.73          7.30        22.02 o
  -2   4  10         17.73         69.98        26.99 o
  -1   4  10       2523.82       2512.75       111.71 o
   0   4  10         32.45         43.72        14.89 o
   1   4  10       2103.33       2095.71       142.55 o
   2   4  10          2.28         -9.99        16.45 o
   3   4  10        912.00        874.50        70.37 o
   4   4  10        199.43        194.13        23.07 o
   5   4  10        348.46        275.99        32.69 o
   6   4  10          0.13        -23.03        26.65 o
   7   4  10        155.46        163.44        33.71 o
   8   4  10         77.56         61.27        35.29 o
   9   4  10         50.18         74.83        53.18 o
 -10   5  10         69.94         95.23        85.67 o
  -9   5  10          0.13        -20.66        46.10 o
  -8   5  10         37.62         41.80        31.84 o
  -7   5  10         33.91         63.04        40.48 o
  -6   5  10        280.11        262.80        60.39 o
  -5   5  10          4.72          6.60        23.47 o
  -4   5  10        338.17        257.86        73.09 o
  -3   5  10         91.65        117.30        31.97 o
  -2   5  10       1912.35       1878.86       101.22 o
  -1   5  10        689.70        819.18        53.70 o
   0   5  10        338.99        318.30        26.48 o
   1   5  10         71.61         64.29         9.35 o
   2   5  10         72.11         47.61        26.37 o
   3   5  10        196.44        167.85        45.72 o
   4   5  10        896.94        885.02        52.35 o
   5   5  10        177.57        149.37        23.53 o
   6   5  10       1166.13       1191.26       120.97 o
   7   5  10        190.94        193.61        38.79 o
   8   5  10         66.83         82.42        41.90 o
   9   5  10          4.33        -33.24        34.00 o
 -10   6  10          1.14        -67.75        67.75 o
  -9   6  10         91.13        124.44        52.36 o
  -8   6  10         34.53        -32.76        32.76 o
  -7   6  10        183.52        181.83        56.09 o
  -6   6  10          3.52        -19.01        26.00 o
  -5   6  10         41.01         14.13        20.67 o
  -4   6  10        101.22         46.17        51.38 o
  -3   6  10        423.29        422.56        53.56 o
  -2   6  10        190.95        147.32        33.32 o
  -1   6  10       2802.28       2865.26       110.73 o
   0   6  10       1470.57       1462.84        57.76 o
   1   6  10       1483.59       1528.48        50.43 o
   2   6  10        155.48        154.14        31.02 o
   3   6  10        228.33        272.90        40.83 o
   4   6  10         82.42         86.79        20.32 o
   5   6  10         17.30         14.16        12.81 o
   6   6  10         14.00          9.66        21.88 o
   7   6  10         45.33         79.98        26.89 o
   8   6  10          0.60         -0.70        36.38 o
   9   6  10         52.79         45.33        38.97 o
 -10   7  10         32.75        121.87        76.33 o
  -9   7  10          0.02         11.56        51.00 o
  -8   7  10          3.13         12.60        44.07 o
  -7   7  10         32.47         63.58        37.92 o
  -6   7  10          0.86          2.75        28.79 o
  -5   7  10        124.77        105.49        30.00 o
  -4   7  10          4.67         -8.93        17.84 o
  -3   7  10       1585.20       1645.69        97.21 o
  -2   7  10        288.22        348.05        46.96 o
  -1   7  10       1226.97       1193.95        68.77 o
   0   7  10        362.24        363.34        28.05 o
   1   7  10         13.65          9.40         9.03 o
   2   7  10         14.50         15.04        17.74 o
   3   7  10        540.92        615.37        42.29 o
   4   7  10         22.22         18.81        17.17 o
   5   7  10        278.22        299.73        36.27 o
   6   7  10         63.68         50.10        17.61 o
   7   7  10        263.37        333.04        51.72 o
   8   7  10         83.02         54.04        33.37 o
   9   7  10          9.48          8.58        58.04 o
 -10   8  10         15.25         61.43        58.19 o
  -9   8  10         39.57         53.62        86.53 o
  -8   8  10         91.99        153.38        54.50 o
  -7   8  10          9.48         -0.21        25.09 o
  -6   8  10         89.81        104.04        70.31 o
  -5   8  10         78.02         77.39        32.33 o
  -4   8  10          0.27         -2.73        14.78 o
  -3   8  10         57.37         92.26        30.29 o
  -2   8  10        663.34        687.99        56.20 o
  -1   8  10         66.48         77.03        21.47 o
   0   8  10       5030.02       4931.37       115.39 o
   1   8  10        358.61        346.86        26.68 o
   2   8  10       6211.51       6404.53       163.23 o
   3   8  10        419.46        412.17        35.61 o
   4   8  10        935.16        823.90        51.46 o
   5   8  10          2.20        -13.19        20.90 o
   6   8  10        111.19         83.52        26.21 o
   7   8  10        136.06        146.83        35.51 o
   8   8  10        278.27        247.39        70.18 o
   9   8  10          4.88         -5.05        27.39 o
  -9   9  10          4.27         -0.95        41.44 o
  -8   9  10          3.00         -3.24        25.74 o
  -7   9  10          7.11        -16.39        37.94 o
  -6   9  10         71.83         94.29        38.10 o
  -5   9  10        147.57        192.03        32.42 o
  -4   9  10         22.87         28.01        17.19 o
  -3   9  10        580.10        760.30        56.76 o
  -2   9  10         27.35         22.92        16.76 o
  -1   9  10        545.28        568.20        41.52 o
   0   9  10        417.10        424.92        35.26 o
   1   9  10        532.90        479.74        35.86 o
   2   9  10       2446.16       2456.27       102.96 o
   3   9  10        518.61        624.45        44.46 o
   4   9  10        431.75        386.11        36.09 o
   5   9  10        646.11        598.84        46.45 o
   6   9  10          6.21          0.35        13.81 o
   7   9  10        777.16        927.28        88.00 o
   8   9  10         42.45         37.79        36.49 o
   9   9  10         76.39        111.90        55.26 o
  -8  10  10         27.72         29.62        43.59 o
  -7  10  10         46.36         90.33        40.50 o
  -6  10  10        115.72        120.43        41.90 o
  -5  10  10          4.98          4.86        21.02 o
  -4  10  10          0.10        -11.69        11.69 o
  -3  10  10          0.12          8.19        16.48 o
  -2  10  10        184.04        214.59        30.85 o
  -1  10  10        298.08        278.44        30.55 o
   0  10  10        210.67        188.23        24.98 o
   1  10  10         14.71         11.34        11.65 o
   2  10  10        165.29        104.88        23.18 o
   3  10  10          1.90        -15.16        15.16 o
   4  10  10          1.89         -9.80        14.85 o
   5  10  10          9.93          3.88        12.35 o
   6  10  10          0.73          7.65        16.48 o
   7  10  10         31.03         11.45        33.73 o
   8  10  10        137.24        115.57        48.87 o
   9  10  10         24.63         19.69        29.93 o
  -8  11  10         30.66         58.49        56.16 o
  -7  11  10         12.56        -23.64        38.17 o
  -6  11  10        143.00        130.74        46.18 o
  -5  11  10         48.65         33.34        20.40 o
  -4  11  10        202.94        201.66        27.68 o
  -3  11  10         12.79          9.56        17.03 o
  -2  11  10        401.50        445.89        45.15 o
  -1  11  10        131.07        159.55        24.74 o
   0  11  10         32.70         20.40        16.44 o
   1  11  10        683.44        684.48        45.90 o
   2  11  10         47.51         50.60        24.31 o
   3  11  10         12.87         34.07        15.41 o
   4  11  10        905.80        942.60        66.09 o
   5  11  10        810.67        709.50        62.73 o
   6  11  10       1413.46       1385.33        74.22 o
   7  11  10        125.80         85.95        23.29 o
   8  11  10        126.21        143.56        54.23 o
   9  11  10         17.00        -37.53        37.53 o
  -8  12  10         84.98        258.65       107.12 o
  -7  12  10         98.85         76.56        52.54 o
  -6  12  10         19.21         57.94        37.68 o
  -5  12  10         85.94         20.89        16.72 o
  -4  12  10         19.98          8.67        14.17 o
  -3  12  10          6.98         -6.83        14.02 o
  -2  12  10        214.21        198.25        27.45 o
  -1  12  10        600.73        657.23        47.72 o
   0  12  10        297.34        286.56        31.07 o
   1  12  10       1158.94       1280.00        63.66 o
   2  12  10         13.55         25.94        17.23 o
   3  12  10       1185.25       1206.67        73.76 o
   4  12  10        386.19        325.34        41.13 o
   5  12  10          0.84          7.51        16.02 o
   6  12  10         34.67         40.85        17.15 o
   7  12  10         79.36         75.59        27.70 o
   8  12  10         23.05          9.44        38.31 o
   9  12  10        127.74         92.94        45.34 o
  -8  13  10         58.44        116.08        83.03 o
  -7  13  10         15.05         45.02        60.30 o
  -6  13  10         83.06         55.05        34.51 o
  -5  13  10          1.30        -25.15        25.15 o
  -4  13  10        474.03        607.58        78.68 o
  -3  13  10         54.45         45.30        18.49 o
  -2  13  10        529.60        604.95        46.94 o
  -1  13  10        111.62         97.14        20.08 o
   0  13  10         12.28          5.41        14.73 o
   1  13  10         28.61         47.81        18.25 o
   2  13  10        397.76        488.43        47.52 o
   3  13  10        332.60        297.70        38.59 o
   4  13  10        132.49         94.64        24.40 o
   5  13  10         35.84         45.13        18.89 o
   6  13  10        813.50        956.05        63.72 o
   7  13  10          6.04         11.95        24.03 o
   8  13  10        119.58         96.82        53.89 o
   9  13  10         82.84        183.98       101.70 o
  -8  14  10         50.63         57.81        57.44 o
  -7  14  10         21.05         35.61        54.58 o
  -6  14  10          4.63         -7.30        25.80 o
  -5  14  10          1.80         -8.47        22.40 o
  -4  14  10         51.57         46.00        19.54 o
  -3  14  10        147.97        125.59        24.83 o
  -2  14  10         89.00         99.34        20.36 o
  -1  14  10        678.46        735.54        51.79 o
   0  14  10        475.43        530.91        44.36 o
   1  14  10       1735.84       1869.02        80.39 o
   2  14  10          1.40         -8.29        16.96 o
   3  14  10        329.55        313.64        40.66 o
   4  14  10        124.96        131.89        29.42 o
   5  14  10         63.57         72.60        19.64 o
   6  14  10         10.13          9.21        20.07 o
   7  14  10        210.65        216.66        35.93 o
   8  14  10         12.03         22.07        34.77 o
  -7  15  10          4.08        -75.58        75.58 o
  -6  15  10         51.27         34.54        26.55 o
  -5  15  10         79.73         81.63        27.39 o
  -4  15  10        105.64        119.74        29.81 o
  -3  15  10        264.26        264.48        32.28 o
  -2  15  10        189.91        246.14        31.73 o
  -1  15  10        450.10        508.63        45.62 o
   0  15  10        258.22        231.61        31.28 o
   1  15  10          1.51         -0.73        13.08 o
   2  15  10         23.74         28.16        19.15 o
   3  15  10         82.04         57.54        21.49 o
   4  15  10         53.19         29.48        21.55 o
   5  15  10        134.38        105.48        23.45 o
   6  15  10        135.83        183.53        27.29 o
   7  15  10        133.90        109.73        34.13 o
   8  15  10        108.21         80.69        23.92 o
  -7  16  10          0.31         15.43        61.16 o
  -6  16  10        119.38         75.97        66.37 o
  -5  16  10         42.90         16.94        24.61 o
  -4  16  10         68.99         72.21        27.79 o
  -3  16  10         39.08         12.35        17.22 o
  -2  16  10        215.12        249.46        32.29 o
  -1  16  10        168.07        170.11        27.46 o
   0  16  10       1391.80       1494.40        75.03 o
   1  16  10        146.15        146.72        27.26 o
   2  16  10       1162.10       1177.63        88.11 o
   3  16  10          3.28         10.23        18.64 o
   4  16  10         48.88          4.23        15.38 o
   5  16  10         41.15         49.04        17.36 o
   6  16  10         73.06         91.64        20.36 o
   7  16  10         28.90         26.71        20.39 o
   8  16  10         24.37         25.07        23.49 o
  -7  17  10          0.92        -14.34        35.87 o
  -6  17  10          5.75         16.52        43.74 o
  -5  17  10        461.14        352.76        58.76 o
  -4  17  10          8.76         22.12        19.75 o
  -3  17  10        813.53        819.90        59.53 o
  -2  17  10          9.01         36.76        18.95 o
  -1  17  10        409.17        409.23        40.38 o
   0  17  10         55.28         19.40        17.38 o
   1  17  10          0.21         -1.34        18.08 o
   2  17  10          6.52          2.68        15.67 o
   3  17  10         96.78        111.52        26.21 o
   4  17  10          0.08        -15.22        15.22 o
   5  17  10        501.69        480.73        48.46 o
   6  17  10          7.17         14.70        15.98 o
   7  17  10        202.89        112.75        37.78 o
   8  17  10         73.01        119.24        58.72 o
  -7  18  10          1.08        -24.09        32.22 o
  -6  18  10          8.31        -19.31        35.30 o
  -5  18  10          0.20        -10.37        19.34 o
  -4  18  10         27.91         37.74        18.89 o
  -3  18  10         63.43        133.45        36.08 o
  -2  18  10        380.51        343.63        43.37 o
  -1  18  10        158.38        107.76        26.24 o
   0  18  10        907.02        868.78        66.43 o
   1  18  10         78.85         47.56        18.99 o
   2  18  10        456.08        436.40        66.63 o
   3  18  10        170.73        128.24        31.51 o
   4  18  10        283.96        305.48        48.49 o
   5  18  10          2.93         -8.40        29.06 o
   6  18  10          1.46          4.25        50.77 o
   7  18  10          0.97        -60.00        60.00 o
  -7  19  10         34.64         55.55        37.56 o
  -6  19  10         34.83         35.92        21.32 o
  -5  19  10        112.48         75.71        24.34 o
  -4  19  10        103.98        153.29        44.41 o
  -3  19  10        119.11        150.17        48.30 o
  -2  19  10        262.85        251.63        45.55 o
  -1  19  10         65.93         41.97        31.25 o
   0  19  10        365.76        424.59        78.68 o
   1  19  10         86.92         82.43        37.61 o
   2  19  10         11.38        -57.06        57.06 o
   3  19  10        124.22        124.40        83.60 o
   4  19  10        165.44        266.37        59.90 o
   5  19  10        643.86        753.37        99.00 o
   6  19  10        188.35        234.86        79.34 o
  -6  20  10         49.03         33.70        39.01 o
  -5  20  10         41.54         58.93        35.46 o
  -4  20  10          4.39         -2.72        19.81 o
  -3  20  10          4.07         31.44        21.74 o
  -2  20  10         66.28        121.14        34.05 o
  -1  20  10         73.63         42.79        25.09 o
   0  20  10        117.53        136.14        47.10 o
   1  20  10        297.87        358.12        64.25 o
   2  20  10         53.48         71.44        49.16 o
   3  20  10          9.76        -29.88        31.22 o
   4  20  10         20.19         17.34        33.31 o
   5  20  10         20.74        -18.01        42.80 o
  -6  21  10         46.80         54.12        45.47 o
  -5  21  10          4.66          6.04        22.90 o
  -4  21  10        117.58        126.05        29.17 o
  -3  21  10         21.24         18.32        23.95 o
  -2  21  10        135.97        161.25        34.25 o
  -1  21  10          2.69         -7.45        29.33 o
   0  21  10         61.37         74.04        36.95 o
   1  21  10         20.15         36.96        51.56 o
   2  21  10          3.59        -13.02        48.03 o
   3  21  10         22.55         33.97        28.19 o
   4  21  10        112.77        122.59        48.12 o
   5  21  10         25.85         36.43        30.34 o
  -6  22  10         10.93         53.75        26.95 o
  -5  22  10          2.94          6.23        25.48 o
  -4  22  10          0.00        -15.20        21.77 o
  -3  22  10         42.82         30.06        27.70 o
  -2  22  10         41.17         44.33        20.33 o
  -1  22  10        252.68        218.98        46.82 o
   0  22  10         18.65         34.14        35.98 o
   1  22  10        733.54        817.06       142.88 o
   2  22  10          4.23          0.68        40.50 o
   3  22  10        205.23         49.31        33.20 o
   4  22  10         49.83         86.95        59.17 o
   5  22  10          9.93        -77.91        77.91 o
  -5  23  10          7.48          8.24        26.26 o
  -4  23  10         74.92         44.77        23.50 o
  -3  23  10         78.55         59.82        22.75 o
  -2  23  10        100.13        198.03        40.84 o
  -1  23  10         58.20         38.17        25.39 o
   0  23  10         51.29         30.67        26.06 o
   3  23  10         96.58         57.14        57.36 o
   4  23  10         63.57         92.21        61.58 o
   5  23  10        131.33        144.83        79.64 o
  -4  24  10          2.24          3.46        34.10 o
  -3  24  10          3.24         10.50        24.52 o
  -2  24  10        127.05        161.62        86.95 o
  -1  24  10        125.53        155.82        77.84 o
   3  24  10          9.89        -70.61        70.61 o
   4  24  10        199.81        282.51       124.43 o
  -2  25  10         86.98        130.76        77.46 o
  -1  25  10         17.80         45.09        49.76 o
  -9   0  11         13.24         76.03        58.26 o
  -7   0  11        262.21        311.50       103.20 o
  -5   0  11         93.51        116.83        59.39 o
  -3   0  11        127.61         74.60        44.64 o
  -1   0  11        755.94        865.84       139.34 o
   1   0  11         86.25        130.53        66.77 o
   3   0  11         59.80         52.92        50.06 o
   5   0  11         54.65        101.62        77.91 o
   7   0  11        381.23        451.51       126.54 o
   9   0  11        112.85        214.31       101.93 o
 -10   1  11         14.83        208.74       104.79 o
  -9   1  11          5.80          2.90        36.81 o
  -8   1  11          9.83         22.46        37.95 o
  -7   1  11         27.17         31.42        30.44 o
  -6   1  11         79.71         91.25        28.14 o
  -5   1  11         50.00         80.22        38.69 o
  -4   1  11         11.94          2.50        22.52 o
  -3   1  11        106.98         98.43        36.37 o
  -2   1  11        473.15        679.54        87.43 o
  -1   1  11         11.04         38.35        37.35 o
   0   1  11        228.96        216.73        32.01 o
   1   1  11         70.87         64.23        32.90 o
   2   1  11         16.91         11.48        18.13 o
   3   1  11        179.15        182.73        34.16 o
   4   1  11        497.70        576.85        59.18 o
   5   1  11        499.34        512.03        56.24 o
   6   1  11        461.24        486.91        55.36 o
   7   1  11        126.51        146.42        74.56 o
   8   1  11        290.77        295.20        78.60 o
   9   1  11         25.14         12.54        77.05 o
 -10   2  11         31.70        163.95        94.62 o
  -9   2  11         20.73         38.18        73.13 o
  -8   2  11        105.18        104.73        54.27 o
  -7   2  11        135.13        135.48        47.50 o
  -6   2  11         39.42         52.19        23.22 o
  -5   2  11          1.87         -8.72        26.95 o
  -4   2  11          6.63          8.69        35.53 o
  -3   2  11        107.86        117.51        42.75 o
  -2   2  11        251.70        333.20        92.10 o
  -1   2  11        654.79        688.57        86.64 o
   0   2  11        930.87        915.03        52.12 o
   1   2  11        291.65        312.56        42.92 o
   2   2  11         21.41         27.05        28.53 o
   3   2  11         45.40         73.31        37.58 o
   4   2  11        213.27        197.46        40.81 o
   5   2  11        500.92        467.49        54.92 o
   6   2  11         39.24         40.78        33.43 o
   7   2  11          5.09         -1.09        44.93 o
   8   2  11        180.38        195.38        69.14 o
   9   2  11         66.65         98.62        52.16 o
 -10   3  11         11.29        155.97        81.37 o
  -9   3  11         18.48         64.34        42.44 o
  -8   3  11          1.95         28.21        61.28 o
  -7   3  11         14.05          0.80        55.48 o
  -6   3  11        101.38        175.20        43.51 o
  -5   3  11        144.94        167.19        53.49 o
  -4   3  11        103.13        144.83        48.01 o
  -3   3  11        615.75        828.60        98.80 o
  -2   3  11        413.28        458.83        74.40 o
  -1   3  11        708.50        735.17        51.24 o
   0   3  11        230.54        189.42        24.82 o
   1   3  11          9.22          4.41        36.40 o
   2   3  11         10.01         26.58        19.32 o
   3   3  11        193.69        128.64        34.89 o
   4   3  11        550.82        521.80        57.47 o
   5   3  11       2020.63       1924.09       110.87 o
   6   3  11        467.32        394.06        56.93 o
   7   3  11        653.48        759.76       111.26 o
   8   3  11        130.29        159.67        68.20 o
   9   3  11          0.94        -18.78        72.08 o
 -10   4  11          1.10         11.14        52.39 o
  -9   4  11          8.36          6.08        35.26 o
  -8   4  11         63.68         32.82        33.88 o
  -7   4  11          3.70        -29.37        30.63 o
  -6   4  11        212.67        213.93        59.49 o
  -5   4  11         38.57         68.02        32.75 o
  -4   4  11         33.57          8.21        30.83 o
  -3   4  11          6.99         32.37        37.22 o
  -2   4  11        684.30        696.25        65.54 o
  -1   4  11         58.39        104.09        20.12 o
   0   4  11       1821.63       1886.36        79.40 o
   1   4  11          3.48         12.61        13.99 o
   2   4  11         26.75         41.76        21.47 o
   3   4  11         38.80         55.19        26.17 o
   4   4  11        998.57       1048.34        82.13 o
   5   4  11         35.51         62.85        24.61 o
   6   4  11         43.61         42.24        20.26 o
   7   4  11          0.56         -5.79        32.71 o
   8   4  11        105.62        141.03        73.17 o
   9   4  11          7.14        -17.05        60.45 o
 -10   5  11          9.76        -25.90        58.04 o
  -9   5  11          8.08         53.14        39.39 o
  -8   5  11          0.04          4.28        42.08 o
  -7   5  11         46.24         55.01        37.33 o
  -6   5  11         38.58         54.20        32.37 o
  -5   5  11        118.77        108.32        36.34 o
  -4   5  11          1.78         -5.78        21.37 o
  -3   5  11        827.10        868.18       100.34 o
  -2   5  11        234.95        290.57        44.77 o
  -1   5  11        928.91        892.21        63.00 o
   0   5  11         38.98         47.96        17.22 o
   1   5  11          5.57         20.48        20.40 o
   2   5  11        251.46        265.06        42.91 o
   3   5  11         41.16         27.27        19.62 o
   4   5  11        284.00        281.21        45.87 o
   5   5  11       1437.11       1507.48       101.43 o
   6   5  11         27.02         52.32        25.63 o
   7   5  11        245.72        285.59        50.50 o
   8   5  11         49.98         67.74        45.23 o
   9   5  11          6.93          6.32        47.88 o
 -10   6  11          0.13        -50.06        61.50 o
  -9   6  11         34.67         49.13        34.35 o
  -8   6  11         23.81         48.31        89.13 o
  -7   6  11         19.52         36.27        35.54 o
  -6   6  11        156.03        117.63        90.41 o
  -5   6  11          0.95         -4.88        20.11 o
  -4   6  11         19.45         67.56        39.57 o
  -3   6  11          1.87          5.07        19.52 o
  -2   6  11        282.07        324.74        50.83 o
  -1   6  11        348.39        406.31        50.23 o
   0   6  11        728.58        800.11        43.89 o
   1   6  11         80.10         62.45        24.52 o
   2   6  11        263.96        277.51        45.20 o
   3   6  11         51.19         43.97        24.10 o
   4   6  11        170.47        171.27        36.04 o
   5   6  11         10.40        -19.19        26.56 o
   6   6  11          0.22         14.83        22.43 o
   7   6  11         24.10         14.21        16.47 o
   8   6  11        129.77        156.08        54.02 o
 -10   7  11         15.31         32.44        42.68 o
  -9   7  11         19.41         55.79        41.03 o
  -8   7  11          0.29        -30.66        30.66 o
  -7   7  11          6.29         24.01        32.40 o
  -6   7  11        145.22         68.53        38.56 o
  -5   7  11         43.52         47.52        28.50 o
  -4   7  11        324.50        240.66        57.24 o
  -3   7  11        147.06        199.24        39.43 o
  -2   7  11       1225.76       1256.71        88.06 o
  -1   7  11        294.08        312.19        46.78 o
   0   7  11        592.09        592.51        53.81 o
   1   7  11          1.59          3.35         9.63 o
   2   7  11         67.05         61.42        29.81 o
   3   7  11        359.20        405.90        51.78 o
   4   7  11        342.85        416.34        39.61 o
   5   7  11         15.50         17.79        18.52 o
   6   7  11        568.48        608.36        67.83 o
   7   7  11        114.36        115.06        27.73 o
   8   7  11        215.00        188.33        93.08 o
  -9   8  11         47.61        175.92        88.53 o
  -8   8  11         16.93         38.94        35.28 o
  -7   8  11         99.16        154.69        53.21 o
  -6   8  11         45.18         21.68        28.51 o
  -5   8  11         36.46         57.61        25.10 o
  -4   8  11         52.36         55.62        37.90 o
  -3   8  11         24.93         52.78        37.68 o
  -2   8  11          4.53          1.40        18.76 o
  -1   8  11       2835.59       2998.97       134.69 o
   0   8  11        188.04        146.47        28.66 o
   1   8  11       5462.95       5771.58       116.82 o
   2   8  11          1.33        -15.10        18.43 o
   3   8  11       1154.22       1150.80        74.18 o
   4   8  11         91.69         68.13        17.46 o
   5   8  11          2.56          6.21        27.67 o
   6   8  11        136.42        122.88        43.32 o
   7   8  11         27.68         12.15        18.38 o
   8   8  11          1.58        -36.82        36.82 o
  -8   9  11          3.93        -29.97        46.45 o
  -7   9  11         28.91         63.54        35.32 o
  -6   9  11         67.44         53.32        29.79 o
  -5   9  11         24.89         39.59        26.90 o
  -4   9  11        239.88        288.42        40.33 o
  -3   9  11          1.09         -7.08        18.00 o
  -2   9  11        692.21        663.23        56.18 o
  -1   9  11         41.09         31.16        16.51 o
   0   9  11         37.90         24.78        15.26 o
   1   9  11         22.36         17.18        10.18 o
   2   9  11         16.38         24.60        16.98 o
   3   9  11        677.87        692.80        65.05 o
   4   9  11        577.32        548.87        44.49 o
   5   9  11         47.82         41.19        34.60 o
   6   9  11       1031.71       1032.85        90.89 o
   7   9  11         49.84         54.70        21.21 o
   8   9  11         24.85         33.61        33.82 o
  -8  10  11         68.82        212.28       100.12 o
  -7  10  11         23.58         12.08        38.47 o
  -6  10  11          1.28          6.76        69.78 o
  -5  10  11         48.28         93.87        23.09 o
  -4  10  11         28.94         29.87        18.85 o
  -3  10  11          0.84         11.35        17.89 o
  -2  10  11         20.47         25.39        17.23 o
  -1  10  11         26.03          9.05        13.28 o
   0  10  11         22.21         18.59        14.73 o
   1  10  11        164.52        104.82        18.94 o
   2  10  11         98.24         66.43        18.54 o
   3  10  11         44.89         30.68        18.91 o
   4  10  11        544.53        639.98        48.05 o
   5  10  11         18.91        -11.43        18.21 o
   6  10  11          9.47         25.32        27.99 o
   7  10  11         75.47         54.08        22.96 o
   8  10  11         42.76        123.70        39.29 o
  -8  11  11         71.13         73.92        64.44 o
  -7  11  11          0.69         26.05        49.16 o
  -6  11  11         14.33         -5.27        42.00 o
  -5  11  11        194.58        169.60        31.81 o
  -4  11  11        113.09         71.29        24.76 o
  -3  11  11        252.33        300.56        39.23 o
  -2  11  11        142.39        144.94        35.28 o
  -1  11  11        213.62        180.39        26.88 o
   0  11  11        104.15         85.60        19.50 o
   1  11  11          2.14         -7.95        11.48 o
   2  11  11         51.62         70.09        20.82 o
   3  11  11        149.36        169.75        30.42 o
   4  11  11        209.71        211.60        30.32 o
   5  11  11        983.74        928.57        72.55 o
   6  11  11        330.26        294.48        36.13 o
   7  11  11        315.98        351.48        62.86 o
   8  11  11        153.69        141.17        37.92 o
  -8  12  11         21.52         46.22        54.12 o
  -7  12  11         56.21         75.28        58.34 o
  -6  12  11         58.91         11.44        67.37 o
  -5  12  11         16.50         25.62        26.05 o
  -4  12  11          3.86          6.41        16.84 o
  -3  12  11         58.10         90.86        22.81 o
  -2  12  11        371.33        415.19        39.50 o
  -1  12  11         95.29         86.87        25.31 o
   0  12  11       1251.30       1336.43        68.52 o
   1  12  11          0.99        -11.93        11.93 o
   2  12  11        668.04        713.79        60.31 o
   3  12  11        150.07        113.99        49.40 o
   4  12  11        100.12         96.71        21.21 o
   5  12  11        141.66        117.49        28.23 o
   6  12  11          1.59         -6.08        16.21 o
   7  12  11        130.06        119.80        34.74 o
   8  12  11        118.95        164.72        41.35 o
  -7  13  11         79.31        170.80        89.20 o
  -6  13  11         21.62          9.46        26.38 o
  -5  13  11        163.17        188.88       128.01 o
  -4  13  11          0.02          5.30        15.93 o
  -3  13  11        528.46        541.68        53.28 o
  -2  13  11         35.64          6.83        16.29 o
  -1  13  11        388.22        422.06        40.18 o
   0  13  11          3.96          7.05        12.83 o
   1  13  11         11.04          7.91        20.65 o
   2  13  11        514.26        423.64        47.14 o
   3  13  11         43.17         39.04        20.15 o
   4  13  11        123.99        107.39        25.24 o
   5  13  11        929.44        947.89        74.14 o
   6  13  11          0.04         -1.15        20.93 o
   7  13  11        548.12        508.52        48.95 o
   8  13  11         33.72         46.54        31.04 o
  -7  14  11         39.76         29.58        66.70 o
  -6  14  11         23.32         26.83        27.65 o
  -5  14  11          2.47          1.83        17.39 o
  -4  14  11          1.18          8.72        26.07 o
  -3  14  11          0.04         -4.79        15.61 o
  -2  14  11        186.37        248.57        33.19 o
  -1  14  11         36.24         54.30        17.79 o
   0  14  11       1013.04        975.95        69.23 o
   1  14  11         62.54         95.86        23.46 o
   2  14  11        674.41        741.80        63.27 o
   3  14  11          2.17         10.36        17.42 o
   4  14  11         54.84         60.72        16.69 o
   5  14  11          2.70         -7.14        30.27 o
   6  14  11         10.22          9.42        19.15 o
   7  14  11          0.39          0.87        18.06 o
   8  14  11          3.86          5.01        20.13 o
  -7  15  11          0.12        -39.37        41.93 o
  -6  15  11          4.70        -15.67        31.16 o
  -5  15  11        107.19         64.90        56.22 o
  -4  15  11        121.26        154.09        31.18 o
  -3  15  11        271.28        221.62        30.68 o
  -2  15  11        424.47        410.18        42.34 o
  -1  15  11        300.72        280.60        35.41 o
   0  15  11         36.16         25.33        18.51 o
   1  15  11         13.64         18.16        19.07 o
   2  15  11         57.95         37.06        21.35 o
   3  15  11        143.63        124.19        26.97 o
   4  15  11        126.90        137.86        31.67 o
   5  15  11         27.37         20.16        19.25 o
   6  15  11         84.23        108.00        25.29 o
   7  15  11        149.89        186.19        39.94 o
   8  15  11         14.01         15.24        24.70 o
  -6  16  11         14.18         20.40        20.18 o
  -5  16  11         40.48         34.18        47.43 o
  -4  16  11         10.79         29.27        17.86 o
  -3  16  11          3.24         17.38        18.00 o
  -2  16  11          7.95          7.69        16.09 o
  -1  16  11        650.28        730.20        54.96 o
   0  16  11         35.39         14.90        14.86 o
   1  16  11       1150.13       1309.81        83.15 o
   2  16  11        141.47        160.57        33.38 o
   3  16  11        235.52        211.00        34.48 o
   4  16  11         18.47         15.99        18.00 o
   5  16  11          7.31         47.85        24.18 o
   6  16  11         15.26         15.64        20.00 o
   7  16  11         43.62         68.35        54.02 o
   8  16  11          5.96          6.41        42.64 o
  -6  17  11         10.92         -1.75        36.06 o
  -5  17  11         26.20         50.15        25.76 o
  -4  17  11        463.53        543.77        64.37 o
  -3  17  11          6.19         11.76        19.19 o
  -2  17  11        591.88        651.93        53.51 o
  -1  17  11         13.19         22.06        15.33 o
   0  17  11        121.59        156.94        26.60 o
   1  17  11          0.06          7.73        19.66 o
   2  17  11         31.69         21.06        17.82 o
   3  17  11         19.95         36.63        22.36 o
   4  17  11        342.88        398.08        50.02 o
   5  17  11          3.53         -1.47        23.57 o
   6  17  11        753.25        736.17        98.85 o
   7  17  11         26.21         18.59        39.67 o
  -7  18  11         58.70         99.74        47.50 o
  -6  18  11          5.92          5.37        27.74 o
  -5  18  11         26.90         11.22        15.30 o
  -4  18  11         15.75         20.01        20.05 o
  -3  18  11         41.97         45.68        22.58 o
  -2  18  11         53.43         53.48        28.16 o
  -1  18  11        712.28        631.50        58.77 o
   0  18  11        138.34         94.10        29.01 o
   1  18  11        505.07        562.23        64.90 o
   2  18  11        207.74        225.30        65.19 o
   3  18  11        451.29        566.39       101.07 o
   4  18  11        161.90        155.60        71.10 o
   5  18  11         72.32         37.34        39.90 o
   6  18  11        108.04        166.81        68.65 o
  -7  19  11          1.17        -13.25        32.37 o
  -6  19  11         45.25         42.52        22.10 o
  -5  19  11         42.83         32.24        22.99 o
  -4  19  11        232.89        191.40        42.77 o
  -3  19  11        163.94        193.28        40.92 o
  -2  19  11        270.17        317.17        65.51 o
  -1  19  11        165.07         91.89        33.96 o
   0  19  11         39.47         60.63        34.03 o
   1  19  11         13.66         26.21        31.17 o
   2  19  11         22.12         13.17        31.77 o
   3  19  11        135.31        174.12        70.69 o
   4  19  11        341.15        359.37       106.82 o
   5  19  11        270.93        391.59       103.51 o
  -6  20  11         56.94        117.43        64.14 o
  -5  20  11         11.65         -2.57        27.24 o
  -4  20  11          4.19          9.93        21.33 o
  -3  20  11          2.45          0.62        20.95 o
  -2  20  11         41.10         45.65        38.39 o
  -1  20  11         18.73         19.17        22.70 o
   0  20  11        123.94        131.87        44.00 o
   1  20  11         33.90         49.19        27.66 o
   2  20  11         84.08         83.86        61.05 o
   3  20  11         67.93         87.10        54.88 o
   4  20  11          3.24         -8.12        32.80 o
  -5  21  11         51.70         24.20        30.75 o
  -4  21  11          7.65         24.24        18.46 o
  -3  21  11        104.33         99.12        32.13 o
  -2  21  11          0.05          6.14        25.09 o
  -1  21  11         68.85         61.51        36.49 o
   0  21  11         20.32         31.18        35.28 o
   1  21  11          1.38        -34.84        38.73 o
   2  21  11         19.65         40.42        47.50 o
   4  21  11         36.36         82.35        48.78 o
  -5  22  11          0.03        -46.45        46.45 o
  -4  22  11         12.25         71.35        31.59 o
  -3  22  11         13.30         42.22        28.12 o
  -2  22  11         49.89         40.72        20.62 o
  -1  22  11          9.73         18.13        32.75 o
   0  22  11        347.50        359.67       101.32 o
   4  22  11         18.40         16.03        36.66 o
  -4  23  11         41.12         48.61        39.76 o
  -3  23  11        116.11        176.07        69.78 o
  -2  23  11         56.43         42.61        50.96 o
  -3  24  11          5.17         14.35        31.53 o
  -8   0  12         97.94        117.21        73.02 o
  -6   0  12        180.73        223.56        59.52 o
  -4   0  12         18.42         62.63        30.41 o
  -2   0  12         35.74         90.93        65.57 o
   0   0  12        699.92        786.80       140.02 o
   2   0  12          9.87        -16.86        39.07 o
   4   0  12         50.25        128.50        67.82 o
   6   0  12        228.64        274.84       109.83 o
   8   0  12        241.71        186.62        93.16 o
  -9   1  12          0.98         45.02        34.02 o
  -8   1  12          0.01        -38.20        38.20 o
  -7   1  12         19.74         19.73       105.01 o
  -6   1  12         32.53         15.44        24.32 o
  -5   1  12        158.90        171.47        56.42 o
  -4   1  12        121.16         84.54        34.36 o
  -3   1  12        192.11        181.53        49.23 o
  -2   1  12        103.14        124.98        44.20 o
  -1   1  12        251.86        263.88        67.60 o
   0   1  12         11.89         21.09        30.09 o
   1   1  12         18.21         47.15        39.60 o
   2   1  12        192.51        143.06        44.16 o
   3   1  12         59.98         56.98        23.39 o
   4   1  12         74.19         88.98        28.10 o
   5   1  12        571.73        578.60        74.28 o
   6   1  12         84.02        131.85        51.87 o
   7   1  12        533.84        470.51       101.07 o
   8   1  12         23.82          9.68        23.51 o
  -9   2  12         21.55         57.50       101.29 o
  -8   2  12          0.21        -31.80        31.80 o
  -7   2  12         72.10         45.54        71.55 o
  -6   2  12         95.37         95.25        33.62 o
  -5   2  12         70.24        120.92        51.12 o
  -4   2  12          2.68        -11.80        28.40 o
  -3   2  12         18.46         23.81        27.85 o
  -2   2  12        134.79         98.49        42.18 o
  -1   2  12        368.71        248.25        58.80 o
   0   2  12        478.98        417.85        83.90 o
   1   2  12         67.19         73.12        23.35 o
   2   2  12         51.21         60.42        22.45 o
   3   2  12        503.98        444.48        55.37 o
   4   2  12        945.54        894.27        77.02 o
   5   2  12         21.92         -7.20        23.27 o
   6   2  12        207.64        144.41        31.96 o
   7   2  12        138.56        174.99        80.02 o
   8   2  12         19.29         -3.37        31.02 o
  -9   3  12          3.61        -49.89        49.89 o
  -8   3  12         22.86         69.55        37.58 o
  -7   3  12         45.27         50.54        38.16 o
  -6   3  12        134.87        134.16        33.67 o
  -5   3  12        242.00        232.51        62.01 o
  -4   3  12        323.88        435.22       121.42 o
  -3   3  12        303.73        338.72        69.74 o
  -2   3  12        785.59        730.22        95.13 o
  -1   3  12        203.00        195.63        54.49 o
   0   3  12         65.75         44.62        19.90 o
   1   3  12         34.69         35.25        18.30 o
   2   3  12          2.15         -6.64        19.40 o
   3   3  12        211.11        172.29        34.07 o
   4   3  12       1908.40       1868.65       111.90 o
   5   3  12        394.99        362.97        52.37 o
   6   3  12       1147.09       1214.84        90.86 o
   7   3  12        114.08        112.77        45.42 o
   8   3  12          6.78          1.94        47.50 o
  -9   4  12          9.25        -54.43        64.66 o
  -8   4  12          5.87          7.33        34.27 o
  -7   4  12         83.16         46.79        84.31 o
  -6   4  12         16.00         20.43        21.45 o
  -5   4  12        122.85        140.71        51.92 o
  -4   4  12         10.59         81.28        39.14 o
  -3   4  12         69.54         75.09        43.70 o
  -2   4  12         65.51        106.28        44.34 o
  -1   4  12        846.27        816.39        73.56 o
   0   4  12          6.72         -0.14        16.41 o
   1   4  12        173.63        202.86        37.79 o
   2   4  12          3.44         -0.67        19.26 o
   3   4  12        835.70        873.77        77.78 o
   4   4  12         55.99         43.38        27.68 o
   5   4  12        136.65        137.34        42.47 o
   6   4  12          3.07         -4.91        19.32 o
   7   4  12         68.33         84.96        31.08 o
   8   4  12         16.25          6.27        23.90 o
  -9   5  12          3.67        -18.67        44.79 o
  -8   5  12         17.04         14.79        29.88 o
  -7   5  12          2.91         49.64        37.27 o
  -6   5  12        160.99        148.19        37.42 o
  -5   5  12        111.17        118.59        38.68 o
  -4   5  12        443.93        420.68        76.44 o
  -3   5  12         87.97        112.19        51.15 o
  -2   5  12        617.16        544.78        81.37 o
  -1   5  12         11.34         10.13        20.37 o
   0   5  12        211.95        181.63        26.00 o
   1   5  12        580.67        623.68        71.77 o
   2   5  12         14.68         27.69        47.95 o
   3   5  12        165.38        187.32        37.65 o
   4   5  12       1321.15       1187.90        91.46 o
   5   5  12         18.06         37.24        30.58 o
   6   5  12        746.61        758.43        75.56 o
   7   5  12         40.80         57.25        31.94 o
   8   5  12        190.70        208.17        48.29 o
  -9   6  12         23.71         33.65        54.80 o
  -8   6  12         21.08         38.27        60.86 o
  -7   6  12         50.02        103.13        43.28 o
  -6   6  12          4.95         17.10        31.19 o
  -5   6  12         34.96         75.95        29.18 o
  -4   6  12          3.40        -20.24        29.50 o
  -3   6  12          3.00         37.58        29.94 o
  -2   6  12          0.68          4.28        17.27 o
  -1   6  12        389.19        402.97        52.11 o
   0   6  12        361.96        330.23        47.25 o
   1   6  12        786.12        773.69        72.12 o
   2   6  12        128.17        169.63        42.66 o
   3   6  12        420.00        460.38        58.17 o
   4   6  12        188.60        137.25        32.90 o
   5   6  12         37.05         32.22        21.27 o
   6   6  12         91.59         86.07        34.63 o
   7   6  12         99.18         78.64        45.53 o
   8   6  12          2.60        -29.07        29.07 o
  -9   7  12          8.19         72.19        69.78 o
  -8   7  12          0.01         -4.51        30.97 o
  -7   7  12          0.14        -46.35        74.15 o
  -6   7  12          3.16         15.18        33.72 o
  -5   7  12        230.42        196.84        44.52 o
  -4   7  12         67.58         56.97        27.18 o
  -3   7  12        492.49        548.54        77.09 o
  -2   7  12         74.40        112.58        35.54 o
  -1   7  12       1058.37       1161.79        87.75 o
   0   7  12          3.33         32.14        24.21 o
   1   7  12          7.87        -16.97        28.82 o
   2   7  12         68.27         59.79        26.58 o
   3   7  12        216.78        297.70        64.03 o
   4   7  12         62.53         61.74        28.92 o
   5   7  12        890.62        795.88        78.94 o
   6   7  12        203.87        219.30        44.74 o
   7   7  12        365.23        372.67        61.99 o
   8   7  12         28.96         35.28        24.75 o
  -8   8  12         12.02         25.59        27.47 o
  -7   8  12          0.23        -33.06        33.06 o
  -6   8  12        120.77        144.59        47.38 o
  -5   8  12        104.83         47.61        38.17 o
  -4   8  12          0.05        -18.26        28.50 o
  -3   8  12        112.57        113.49        49.40 o
  -2   8  12        682.33        881.55        78.53 o
  -1   8  12         11.12         38.91        19.55 o
   0   8  12       2966.05       3114.41       143.82 o
   1   8  12         57.22         35.66        24.98 o
   2   8  12       1067.63       1063.02        86.90 o
   3   8  12         12.06        -20.31        25.67 o
   4   8  12        472.58        394.15        56.86 o
   5   8  12         48.05         34.19        23.89 o
   6   8  12          7.03          1.24        25.10 o
   7   8  12         32.31         21.14        16.18 o
   8   8  12        166.16        277.85        54.95 o
  -8   9  12         15.88         51.72        70.53 o
  -7   9  12          5.95         26.20        56.38 o
  -6   9  12         17.23         26.55        31.82 o
  -5   9  12        137.20         84.14        31.42 o
  -4   9  12          5.51         17.69        23.16 o
  -3   9  12        469.82        469.86        61.79 o
  -2   9  12        247.31        294.09        52.52 o
  -1   9  12        493.26        489.01        48.40 o
   0   9  12        862.49        717.21        70.27 o
   1   9  12        165.46        142.71        30.81 o
   2   9  12        104.38        111.04        30.11 o
   3   9  12        323.21        341.59        48.55 o
   4   9  12        154.46        149.48        37.84 o
   5   9  12        965.62        897.05        85.40 o
   6   9  12         77.22        120.64        31.78 o
   7   9  12        278.71        202.67        34.72 o
   8   9  12          4.27        -39.39        45.64 o
  -7  10  12         48.47        126.99        71.51 o
  -6  10  12         68.72        191.15        56.24 o
  -5  10  12          5.02        -16.09        20.19 o
  -4  10  12         86.12        112.41        26.51 o
  -3  10  12         35.23         41.27        24.55 o
  -2  10  12          0.99         -2.45        18.30 o
  -1  10  12         16.07         17.52        12.79 o
   0  10  12         79.39         54.89        19.49 o
   1  10  12         10.33         -2.53        18.08 o
   2  10  12          8.88          5.43        16.66 o
   3  10  12        458.58        473.53        50.85 o
   4  10  12         63.67         25.69        17.52 o
   5  10  12          0.72         -7.46        32.20 o
   6  10  12          6.87         12.72        28.09 o
   7  10  12          2.26         13.01        19.76 o
   8  10  12         19.20         39.36        24.52 o
  -7  11  12         43.97         57.96        60.82 o
  -6  11  12         56.54         98.69        68.95 o
  -5  11  12         85.79         26.12        24.31 o
  -4  11  12        267.70        318.71        44.31 o
  -3  11  12         77.82         62.38        28.40 o
  -2  11  12        248.95        126.46        26.73 o
  -1  11  12         57.71         76.74        18.29 o
   0  11  12          5.40          5.10        20.13 o
   1  11  12         32.65         27.84        23.82 o
   2  11  12         22.41         46.45        23.22 o
   3  11  12         41.22         16.96        18.66 o
   4  11  12        543.81        410.31        49.60 o
   5  11  12        415.91        459.73        52.62 o
   6  11  12        539.97        578.12        72.95 o
   7  11  12        100.05         64.05        37.23 o
   8  11  12         59.10         50.98        44.19 o
  -7  12  12         27.30         37.11        50.29 o
  -6  12  12          8.43         37.49        64.06 o
  -5  12  12         63.21         84.36        31.26 o
  -4  12  12          5.15        -11.28        22.11 o
  -3  12  12         44.28         59.83        27.82 o
  -2  12  12         15.70         31.95        15.43 o
  -1  12  12        426.22        376.98        38.87 o
   0  12  12          2.46          0.14        16.74 o
   1  12  12        259.30        301.51        40.97 o
   2  12  12        364.47        314.10        42.91 o
   3  12  12        360.00        328.26        44.25 o
   4  12  12        134.32        134.24        43.60 o
   5  12  12        229.23        195.86        38.45 o
   6  12  12         88.93        107.45        29.56 o
   7  12  12        143.86        171.64        35.71 o
  -7  13  12         20.14         72.27        53.60 o
  -6  13  12         68.85        163.65        74.37 o
  -5  13  12         31.82         61.97        31.13 o
  -4  13  12        271.01        228.30        37.74 o
  -3  13  12          0.55        -20.79        20.79 o
  -2  13  12        374.61        383.75        47.36 o
  -1  13  12          0.23        -10.42        12.79 o
   0  13  12        334.67        280.35        39.83 o
   1  13  12        408.46        459.00        50.66 o
   2  13  12         25.43         36.90        22.91 o
   3  13  12        108.80        122.81        27.93 o
   4  13  12        821.13        861.55        71.49 o
   5  13  12         34.23         30.13        18.47 o
   6  13  12        495.77        444.84        46.12 o
   7  13  12         25.35         42.86        30.87 o
  -6  14  12          6.01        -47.27        59.92 o
  -5  14  12         27.50         77.16        39.75 o
  -4  14  12         10.72         41.80        19.94 o
  -3  14  12         10.28         36.61        18.90 o
  -2  14  12          0.42         -3.02        19.06 o
  -1  14  12        238.92        266.83        35.43 o
   0  14  12        120.62        115.24        28.17 o
   1  14  12        670.02        684.17        61.97 o
   2  14  12        199.39        202.52        32.49 o
   3  14  12        264.08        294.14        41.57 o
   4  14  12          1.56         -6.56        20.72 o
   5  14  12         52.23         57.61        26.01 o
   6  14  12          0.65          7.36        19.10 o
   7  14  12         39.76         18.39        19.09 o
  -6  15  12         29.28         44.15        27.61 o
  -5  15  12         34.24         47.63        67.03 o
  -4  15  12        139.77         61.95        21.84 o
  -3  15  12        137.59        181.88        31.07 o
  -2  15  12        196.76        178.92        29.32 o
  -1  15  12         69.80         43.76        19.90 o
   0  15  12         35.92         29.42        35.06 o
   1  15  12          0.09          7.31        18.73 o
   2  15  12         27.69         -5.86        20.77 o
   3  15  12         86.81         96.08        29.41 o
   4  15  12         11.16         10.18        21.18 o
   5  15  12        104.50        155.76        33.31 o
   6  15  12        295.41        305.72        46.40 o
   7  15  12        111.65        123.89        26.48 o
  -6  16  12         72.80         72.27        35.39 o
  -5  16  12          7.26          6.08        23.41 o
  -4  16  12          6.23         11.72        16.01 o
  -3  16  12         11.61          3.61        20.53 o
  -2  16  12        105.11        115.75        23.55 o
  -1  16  12         26.67         20.75        17.71 o
   0  16  12        536.29        514.38        54.49 o
   1  16  12        180.67        129.39        29.68 o
   2  16  12        668.51        704.93        65.57 o
   3  16  12         24.68         40.61        23.95 o
   4  16  12        127.19        113.70        29.53 o
   5  16  12          6.07         16.40        27.58 o
   6  16  12         76.61         83.10        24.80 o
   7  16  12         14.03         18.32        30.34 o
  -6  17  12          1.72        -44.49        44.49 o
  -5  17  12         83.52        110.31        31.89 o
  -4  17  12         15.43         60.16        25.34 o
  -3  17  12        371.85        442.89        46.61 o
  -2  17  12          0.64          4.83        17.94 o
  -1  17  12        292.81        309.75        44.25 o
   0  17  12         10.41         -0.65        17.95 o
   1  17  12          2.21         -2.71        19.52 o
   2  17  12         41.64         31.90        20.63 o
   3  17  12        287.07        349.11        47.65 o
   4  17  12         27.68         43.32        21.17 o
   5  17  12        938.24       1152.51       100.18 o
   6  17  12         37.42         39.79        66.81 o
  -6  18  12          8.58          9.50        47.20 o
  -5  18  12          5.84         15.12        21.90 o
  -4  18  12          5.01         47.71        28.57 o
  -3  18  12         51.92         48.34        22.21 o
  -2  18  12        149.34        170.09        38.39 o
  -1  18  12         51.24         46.97        22.84 o
   0  18  12        126.99         68.37        21.43 o
   1  18  12        135.56        187.89        40.23 o
   2  18  12        476.97        642.67        73.30 o
   3  18  12        226.81        188.38        52.60 o
   4  18  12        407.37        409.10        73.06 o
   5  18  12        127.46        155.90        72.72 o
  -6  19  12         23.17         31.32        43.51 o
  -5  19  12         45.35         54.27        23.44 o
  -4  19  12        114.14        123.83        35.88 o
  -3  19  12        267.67        265.21        49.78 o
  -2  19  12         47.68         20.16        58.00 o
  -1  19  12         80.68         93.58        39.00 o
   0  19  12          6.79        -26.88        26.88 o
   1  19  12         20.87         19.99        31.84 o
   2  19  12         59.29         91.17        64.89 o
   3  19  12        148.62        194.73        92.25 o
  -5  20  12          7.55         -3.55        26.79 o
  -4  20  12         14.55         15.51        19.62 o
  -3  20  12         10.05          6.11        21.27 o
  -2  20  12          9.61         41.59        34.99 o
  -1  20  12         44.13         67.39        88.64 o
   0  20  12         28.38         19.15        28.36 o
   1  20  12        132.22        137.72        45.50 o
   2  20  12         53.74        123.91        69.86 o
  -5  21  12          2.87        -42.16        57.74 o
  -4  21  12         21.02        -44.56        50.96 o
  -3  21  12          0.62        -27.40        45.92 o
  -7   0  13         46.74         24.99        49.53 o
  -5   0  13         52.98        183.75        84.08 o
  -3   0  13          0.06         32.44        41.70 o
  -1   0  13        321.42        356.74       102.23 o
   1   0  13        945.50        915.60       156.88 o
   3   0  13         71.59        101.25        67.75 o
   5   0  13         11.67          5.57        43.06 o
   7   0  13         55.80         97.48        70.53 o
  -9   1  13         24.80         67.00        69.93 o
  -8   1  13         11.62         18.23        67.11 o
  -7   1  13         28.38         30.82        40.99 o
  -6   1  13        102.93        106.41        31.98 o
  -5   1  13         30.42         48.49        35.43 o
  -4   1  13        364.55        326.95        75.45 o
  -3   1  13         66.05         52.19        52.96 o
  -2   1  13        272.35        173.53        46.59 o
  -1   1  13         63.39         43.78        26.79 o
   0   1  13         53.62         57.64        29.98 o
   1   1  13        114.25         67.68        33.33 o
   2   1  13        176.43        192.68        54.65 o
   3   1  13         41.62         50.01        38.63 o
   4   1  13        673.08        811.78       115.48 o
   5   1  13         25.05         47.20        60.22 o
   6   1  13        412.38        424.74        86.04 o
   7   1  13        138.52        101.07        52.67 o
  -9   2  13         19.33         57.66        58.64 o
  -8   2  13          4.42         36.99        32.29 o
  -7   2  13          9.53         -3.36        32.35 o
  -6   2  13         79.55         88.96        30.68 o
  -5   2  13         10.86         23.14        35.57 o
  -4   2  13         18.09         38.74        33.08 o
  -3   2  13         50.62         89.83        34.60 o
  -2   2  13         39.42         37.97        32.03 o
  -1   2  13        369.11        351.56       128.46 o
   0   2  13        241.99        187.31        54.31 o
   1   2  13        315.84        347.78        69.32 o
   2   2  13        696.55        643.82        66.93 o
   3   2  13        853.62       1010.37        83.75 o
   4   2  13        373.57        291.84        51.40 o
   5   2  13        257.92        225.76        42.61 o
   6   2  13         57.62         56.01        36.83 o
   7   2  13          5.58         29.12        45.81 o
  -9   3  13          9.15        -13.10        41.70 o
  -8   3  13          7.30         26.51        34.70 o
  -7   3  13          0.69         29.15        57.66 o
  -6   3  13         17.23         13.88        24.96 o
  -5   3  13        223.32        321.85        75.01 o
  -4   3  13         95.25         95.53        36.85 o
  -3   3  13        373.81        369.20        75.28 o
  -2   3  13         25.57          2.47        73.81 o
  -1   3  13        243.43        177.98        50.04 o
   0   3  13         19.13         29.98        37.94 o
   1   3  13          5.45          8.52        24.29 o
   2   3  13          0.47        -11.81        22.62 o
   3   3  13        585.89        652.85        82.71 o
   4   3  13        122.23        166.10        51.71 o
   5   3  13       1321.92       1390.41       102.04 o
   6   3  13        114.42         95.44        32.67 o
   7   3  13         29.01         34.64        95.30 o
  -9   4  13          8.21         51.11        41.55 o
  -8   4  13         37.15         26.02        99.67 o
  -7   4  13         33.90         54.26        44.34 o
  -6   4  13         85.07         87.83        31.03 o
  -5   4  13         37.27        160.04        65.57 o
  -4   4  13          5.91         48.39       103.58 o
  -3   4  13          0.03         24.22        26.12 o
  -2   4  13        150.94        216.57        56.27 o
  -1   4  13          0.10         10.60        34.78 o
   0   4  13        449.59        384.16        54.33 o
   1   4  13         26.34          3.36        19.93 o
   2   4  13       1135.53       1175.25       118.01 o
   3   4  13         47.30         38.62        23.85 o
   4   4  13       1008.99       1053.43        89.26 o
   5   4  13         37.25         52.16        34.92 o
   6   4  13          1.54         -0.96        15.62 o
   7   4  13          1.44        -13.77        31.79 o
  -9   5  13          4.45        -32.14        58.49 o
  -8   5  13         26.18         46.27        67.79 o
  -7   5  13          6.06         -4.73        34.35 o
  -6   5  13          0.40          0.69        45.29 o
  -5   5  13        304.91        333.76        78.47 o
  -4   5  13          5.01         30.10        34.46 o
  -3   5  13        537.04        546.67        88.94 o
  -2   5  13          1.21        -22.40        35.32 o
  -1   5  13        408.32        346.86        52.55 o
   0   5  13          4.50         41.83        40.54 o
   1   5  13         74.88         59.71        29.35 o
   2   5  13        251.85        236.60        45.84 o
   3   5  13        779.51        793.79        78.41 o
   4   5  13         81.14        121.67        33.58 o
   5   5  13       1167.81       1045.55        90.70 o
   6   5  13         65.36         70.77        27.52 o
   7   5  13        390.30        447.95       100.04 o
  -9   6  13          4.65        -40.27        58.19 o
  -8   6  13          5.49        -13.83       102.11 o
  -7   6  13         76.75         90.16        81.11 o
  -6   6  13         43.96         60.90        28.49 o
  -5   6  13         18.40         11.08        22.11 o
  -4   6  13          2.08          6.14        25.79 o
  -3   6  13         30.27         32.94        44.87 o
  -2   6  13        274.28        338.95        51.62 o
  -1   6  13         73.79         55.43        25.76 o
   0   6  13        753.07        754.84        75.76 o
   1   6  13        735.60        780.38        76.14 o
   2   6  13        892.60        921.93        82.47 o
   3   6  13        189.79        229.31        47.26 o
   4   6  13        333.52        326.01        53.84 o
   5   6  13        185.85        145.87        31.50 o
   6   6  13         11.80         28.47        52.73 o
   7   6  13          3.91         24.64        23.93 o
  -9   7  13          1.15        -25.29        46.60 o
  -8   7  13          3.93          8.66        40.05 o
  -7   7  13         33.03          3.57        32.07 o
  -6   7  13         16.35         32.30        21.21 o
  -5   7  13          2.68        -25.42        28.78 o
  -4   7  13        291.49        324.43        72.50 o
  -3   7  13         17.31         29.51        44.53 o
  -2   7  13        693.01        683.08        71.56 o
  -1   7  13         39.76         69.02        24.75 o
   0   7  13        193.15        178.79        41.91 o
   1   7  13          2.53         -2.41        28.53 o
   2   7  13         96.20        116.69        34.36 o
   3   7  13         35.41         36.18        23.67 o
   4   7  13        658.69        622.98        70.93 o
   5   7  13        271.43        309.05        52.16 o
   6   7  13        317.76        371.90        80.21 o
   7   7  13         27.74         17.00        37.79 o
  -8   8  13          0.76        -47.20        47.20 o
  -7   8  13          5.49        -42.38        42.38 o
  -6   8  13          3.44        -17.78        28.01 o
  -5   8  13         94.45         99.24        39.33 o
  -4   8  13        120.14        165.52        56.02 o
  -3   8  13         51.33        105.39        33.88 o
  -2   8  13         44.65         76.42        30.09 o
  -1   8  13        365.56        364.75        54.50 o
   0   8  13         30.93         34.98        34.37 o
   1   8  13       1385.86       1466.91       104.96 o
   2   8  13         58.14         74.22        27.58 o
   3   8  13       1330.73       1287.39        99.51 o
   4   8  13         25.74          7.69        25.94 o
   5   8  13          7.84        -22.91        27.25 o
   6   8  13          1.41        -16.79        20.56 o
   7   8  13        124.42        149.96        42.05 o
  -7   9  13         36.76         38.24        50.44 o
  -6   9  13         56.45         51.50        40.76 o
  -5   9  13          2.07         -5.93        22.32 o
  -4   9  13        385.13        284.91        90.82 o
  -3   9  13        124.47         86.60        31.08 o
  -2   9  13        363.49        374.85        54.62 o
  -1   9  13        319.27        269.13        59.79 o
   0   9  13        216.57        227.44        45.04 o
   1   9  13         17.71        -23.06        28.86 o
   2   9  13        147.57        174.15        40.84 o
   3   9  13         35.96         24.52        41.59 o
   4   9  13        512.81        506.55        64.86 o
   5   9  13         36.74         44.66        29.57 o
   6   9  13        386.38        321.18        62.32 o
   7   9  13          0.20        -26.51        26.51 o
  -7  10  13         31.23         62.48        57.36 o
  -6  10  13          3.95         -8.73        52.17 o
  -5  10  13         14.54         14.01        19.68 o
  -4  10  13         36.32         19.77        30.64 o
  -3  10  13          0.86         -3.46        26.35 o
  -2  10  13          9.05         29.83        32.66 o
  -1  10  13         24.00          8.87        24.51 o
   0  10  13         63.21         45.88        20.58 o
   1  10  13         18.48         39.77        32.35 o
   2  10  13        126.73        139.99        34.89 o
   3  10  13        268.51        270.74        49.37 o
   4  10  13          8.37        -15.98        21.91 o
   5  10  13        132.31        199.12        43.34 o
   6  10  13         63.27         70.58        40.35 o
   7  10  13          4.33        -16.64        38.12 o
  -6  11  13          4.52         -2.26        37.94 o
  -5  11  13        166.04        198.61        63.11 o
  -4  11  13          3.22        -21.45        31.33 o
  -3  11  13        233.69        224.06        45.05 o
  -2  11  13         23.69         25.50        22.80 o
  -1  11  13         61.69         39.18        33.13 o
   0  11  13        114.60         65.51        23.34 o
   1  11  13          1.93        -18.24        18.24 o
   2  11  13          3.19          9.49        20.69 o
   3  11  13        162.23        137.88        41.03 o
   4  11  13        463.53        485.67       109.64 o
   5  11  13        647.04        705.82        79.81 o
   6  11  13         90.50         60.63        32.10 o
   7  11  13        116.84         91.88        80.57 o
  -6  12  13         31.77          6.40        49.83 o
  -5  12  13          7.93         34.37        36.28 o
  -4  12  13         52.73         47.12        27.70 o
  -3  12  13         44.19         80.58        30.35 o
  -2  12  13         22.89         15.16        21.47 o
  -1  12  13         98.59         93.26        25.19 o
   0  12  13         31.87         25.35        20.68 o
   1  12  13         23.74         18.03        21.52 o
   2  12  13        414.60        458.72        52.92 o
   3  12  13         90.50         39.58        23.16 o
   4  12  13        500.09        437.74        52.05 o
   5  12  13          3.02         13.65        22.07 o
   6  12  13         41.88         41.41        28.68 o
   7  12  13          1.76        -26.04        31.96 o
  -6  13  13         20.95         29.21        48.33 o
  -5  13  13         60.94         38.68        26.33 o
  -4  13  13         30.57         25.34        25.02 o
  -3  13  13        345.52        403.89        48.98 o
  -2  13  13          0.26         -2.93        18.28 o
  -1  13  13        168.01        166.06        32.78 o
   0  13  13         10.72         26.18        20.70 o
   1  13  13          8.44         35.97        20.78 o
   2  13  13        133.38        151.29        33.42 o
   3  13  13        304.10        297.35        44.83 o
   4  13  13         47.86         39.79        19.95 o
   5  13  13        258.37        291.42        46.95 o
   6  13  13         34.48         26.81        24.23 o
   7  13  13        106.03         61.78        21.61 o
  -5  14  13         39.41         20.07        26.82 o
  -4  14  13          2.29          4.31        28.61 o
  -3  14  13          4.50          6.45        24.70 o
  -2  14  13         84.66         76.84        22.76 o
  -1  14  13         10.91        -20.19        20.19 o
   0  14  13        189.52        284.53        47.09 o
   1  14  13        160.20        116.02        30.72 o
   2  14  13        636.99        667.50        65.02 o
   3  14  13         12.38          9.78        25.92 o
   4  14  13        262.93        291.69        44.84 o
   5  14  13         16.86         16.00        30.25 o
   6  14  13         39.64         35.85        28.66 o
   7  14  13          0.47        -23.38        23.38 o
  -5  15  13         29.76         33.20        29.51 o
  -4  15  13         25.50         56.14        31.24 o
  -3  15  13        126.54         93.39        26.24 o
  -2  15  13        116.14         78.47        25.92 o
  -1  15  13         10.15          3.15        21.92 o
   0  15  13        136.14        128.05        29.69 o
   1  15  13         14.91         25.49        18.98 o
   2  15  13         36.03         38.14        20.66 o
   3  15  13          4.70         -0.19        21.04 o
   4  15  13        278.17        208.93        36.28 o
   5  15  13        236.92        199.36        58.17 o
   6  15  13        343.61        287.29        39.24 o
   7  15  13         79.24         89.73        58.26 o
  -6  16  13         13.98         59.47        48.33 o
  -5  16  13          8.40         21.91        36.74 o
  -4  16  13          0.03        -10.02        14.84 o
  -3  16  13          0.73        -22.11        22.11 o
  -2  16  13         31.84         20.94        24.86 o
  -1  16  13        158.24         95.90        28.89 o
   0  16  13        136.10        132.10        32.86 o
   1  16  13        497.47        496.23        55.84 o
   2  16  13         65.52         53.02        22.98 o
   3  16  13        397.61        411.58        55.01 o
   4  16  13         11.79         16.26        20.68 o
   5  16  13          0.45        -27.83        27.83 o
   6  16  13         24.89         39.70        47.58 o
  -5  17  13          0.56        -22.89        77.35 o
  -4  17  13        234.88        267.20        48.70 o
  -3  17  13         25.55         33.08        24.16 o
  -2  17  13        145.70        102.26        30.77 o
  -1  17  13          6.80          1.71        18.69 o
   0  17  13         10.14         15.33        32.18 o
   1  17  13         87.99        148.46        35.20 o
   2  17  13         60.99         56.63        24.72 o
   3  17  13        127.04        136.46        33.34 o
   4  17  13        597.14        532.23        72.65 o
   5  17  13          5.89        -57.89        57.89 o
  -6  18  13          2.81         11.67        35.38 o
  -5  18  13         34.74         87.30        37.00 o
  -4  18  13         12.58         16.91        24.73 o
  -3  18  13          0.27        -10.37        33.25 o
  -2  18  13         40.68         33.11        24.11 o
  -1  18  13         12.72         -6.28        23.87 o
   0  18  13         42.40         49.24        32.71 o
   1  18  13        163.82        144.99        75.58 o
   2  18  13        178.11        134.19        51.44 o
   3  18  13        851.84        905.73       156.12 o
  -5  19  13          6.13          9.48        31.16 o
  -4  19  13         70.24         51.87        41.18 o
  -3  19  13          3.12        -58.49        58.49 o
  -2  19  13        142.36        122.67        42.10 o
  -1  19  13         23.75         24.34        72.23 o
   0  19  13         38.92         68.34        37.22 o
   1  19  13          1.81         -0.30        42.38 o
  -8   0  14         18.19        159.29        87.77 o
  -6   0  14          4.49         -0.11        96.17 o
  -4   0  14         19.90         15.81        40.27 o
  -2   0  14         78.46         71.74        63.99 o
   0   0  14        930.12       1018.42       173.21 o
   2   0  14        640.47        720.85       147.02 o
   4   0  14        303.15        331.82       112.99 o
   6   0  14         15.95         21.91        50.74 o
  -8   1  14         31.95        108.96        56.07 o
  -7   1  14          6.13        -45.11        58.42 o
  -6   1  14         27.38         45.77        32.47 o
  -5   1  14         77.31        163.12        60.27 o
  -4   1  14         10.22          8.62        31.50 o
  -3   1  14        282.26        239.80        58.31 o
  -2   1  14          7.12         11.09        34.03 o
  -1   1  14        171.22        176.59        57.76 o
   0   1  14        177.18        136.62        85.48 o
   1   1  14          0.29          0.40        31.10 o
   2   1  14        156.13        169.39        56.12 o
   3   1  14        457.91        455.38        87.12 o
   4   1  14          3.95          8.75        33.82 o
   5   1  14        266.87        217.44        62.02 o
   6   1  14         40.20         24.21        39.50 o
   7   1  14        140.86        155.48        68.58 o
  -8   2  14          7.96         28.15        90.45 o
  -7   2  14         32.09         50.71        32.74 o
  -6   2  14         23.89         -9.74        25.38 o
  -5   2  14        136.59        188.18        66.48 o
  -4   2  14         15.27         26.23        48.55 o
  -3   2  14          2.50        -39.97        68.35 o
  -2   2  14         76.63        105.25        43.81 o
  -1   2  14         72.31         36.10        33.50 o
   0   2  14        344.80        384.57        76.01 o
   1   2  14        518.29        481.41       114.46 o
   2   2  14        599.20        696.85       107.72 o
   3   2  14        480.48        441.81        89.48 o
   4   2  14        110.70         67.37        91.24 o
   5   2  14         27.06         18.94        33.76 o
   6   2  14         48.90         49.96        33.99 o
   7   2  14         40.73        147.30        60.27 o
  -8   3  14         15.95         33.57        47.35 o
  -7   3  14         29.30          4.94        32.86 o
  -6   3  14          4.35          5.13        22.85 o
  -5   3  14         44.75         38.97        51.79 o
  -4   3  14        221.64        246.72        71.45 o
  -3   3  14         29.20         15.71        65.98 o
  -2   3  14         94.14        140.15        54.17 o
  -1   3  14          2.50         -2.35        30.68 o
   0   3  14        196.46        121.52        53.48 o
   1   3  14          0.03        -29.76        29.76 o
   2   3  14         57.85        101.17        34.71 o
   3   3  14         14.03         66.48        26.82 o
   4   3  14        937.46        961.11        87.59 o
   5   3  14          4.17        -10.26        18.75 o
   6   3  14        138.23        204.03        68.84 o
   7   3  14         21.53         34.53        45.43 o
  -8   4  14          2.21         -3.61        38.77 o
  -7   4  14          6.43         21.32        32.88 o
  -6   4  14          5.33         16.25        30.80 o
  -5   4  14         14.36         63.65        48.05 o
  -4   4  14          0.67        -49.81        50.92 o
  -3   4  14          3.96         28.15        35.72 o
  -2   4  14         47.49         72.50        42.87 o
  -1   4  14         32.97         28.32        27.15 o
   0   4  14         11.14        -21.91        36.59 o
   1   4  14       1224.32       1232.77       107.67 o
   2   4  14         77.69         83.39        32.24 o
   3   4  14       2165.94       2150.41       129.20 o
   4   4  14         85.12         89.85        34.33 o
   5   4  14         55.86         69.48        31.62 o
   6   4  14         12.16         47.71        80.06 o
   7   4  14         79.49         90.51        54.59 o
  -8   5  14          6.67          5.57        43.21 o
  -7   5  14         13.40         39.31        37.46 o
  -6   5  14         30.90         57.70        36.90 o
  -5   5  14         17.27         98.84        48.34 o
  -4   5  14        383.72        444.80        85.98 o
  -3   5  14         61.98         44.54        42.07 o
  -2   5  14        439.18        504.57        87.92 o
  -1   5  14        201.11        187.26        59.44 o
   0   5  14         88.70         56.44        25.63 o
   1   5  14         24.33          7.76        24.45 o
   2   5  14        107.67        147.80        36.05 o
   3   5  14        114.41        120.66        35.68 o
   4   5  14        855.46        790.96        80.71 o
   5   5  14          4.75          2.49        19.83 o
   6   5  14        359.70        465.88        62.96 o
   7   5  14         18.37         37.89        86.15 o
  -8   6  14          6.34        -58.19        58.19 o
  -7   6  14          0.52         -7.65        31.44 o
  -6   6  14          0.37          6.86        22.74 o
  -5   6  14          3.39        -22.90        42.64 o
  -4   6  14          1.60        -18.72        39.45 o
  -3   6  14        115.81        152.30        58.42 o
  -2   6  14          0.81         -7.96        70.99 o
  -1   6  14        466.74        502.60        83.39 o
   0   6  14        349.77        349.18        54.11 o
   1   6  14        750.07        771.27        77.48 o
   2   6  14        380.03        488.73        63.10 o
   3   6  14        761.22        702.96        75.66 o
   4   6  14        247.53        268.56        47.65 o
   5   6  14         64.84         82.64        35.51 o
   6   6  14         28.51         47.06        28.75 o
  -8   7  14          0.98         17.61        48.25 o
  -7   7  14         23.22         24.80        46.46 o
  -6   7  14          2.83        -27.44        27.44 o
  -5   7  14         55.16        133.82        44.68 o
  -4   7  14          1.21          4.76        42.49 o
  -3   7  14        280.51        214.27        62.17 o
  -2   7  14          0.58         -4.05        29.96 o
  -1   7  14        386.03        349.86        55.50 o
   0   7  14         11.10         43.93        44.24 o
   1   7  14         82.30         61.56        29.87 o
   2   7  14          3.89         -0.70        26.24 o
   3   7  14        266.54        277.14        58.38 o
   4   7  14        131.47        190.45        47.94 o
   5   7  14        255.52        278.00        51.40 o
   6   7  14          1.26         -4.70        22.89 o
  -7   8  14         17.05         50.66        44.41 o
  -6   8  14         34.21         39.32        29.25 o
  -5   8  14         23.07         35.83        25.35 o
  -4   8  14         77.08         58.96        80.89 o
  -3   8  14         43.68         40.91        36.12 o
  -2   8  14         14.89         15.19        25.48 o
  -1   8  14         15.13          7.03        24.18 o
   0   8  14        679.76        639.47        72.65 o
   1   8  14         40.64         69.34        27.89 o
   2   8  14       1729.03       1733.88       118.75 o
   3   8  14          0.32         -1.22        44.39 o
   4   8  14        109.59         89.81        33.25 o
   5   8  14          2.73         48.82        31.65 o
   6   8  14         54.49         47.56        23.53 o
  -6   9  14         15.25         13.49        38.37 o
  -5   9  14         77.80         71.76        31.66 o
  -4   9  14          2.26          0.88        45.88 o
  -3   9  14        319.87        319.74        55.20 o
  -2   9  14         44.60         37.59        34.31 o
  -1   9  14        149.98        149.17        37.34 o
   0   9  14          1.35         17.35        29.00 o
   1   9  14          0.27         -3.03        22.29 o
   2   9  14          1.06        -16.69        24.60 o
   3   9  14         64.77         76.75        29.61 o
   4   9  14          7.09        -14.71        32.90 o
   5   9  14        356.26        334.45        55.29 o
   6   9  14         24.12         13.55        22.42 o
  -6  10  14         15.30         -3.46        37.49 o
  -5  10  14          4.04         62.37        41.55 o
  -4  10  14          2.13        -27.03        33.79 o
  -3  10  14        125.31        184.20        45.14 o
  -2  10  14         54.47         18.22        40.57 o
  -1  10  14         60.82         56.38        34.94 o
   0  10  14         28.83         11.90        24.78 o
   1  10  14         49.10         36.35        27.65 o
   2  10  14        309.63        408.95        60.30 o
   3  10  14        135.97        144.65        45.62 o
   4  10  14        238.18        315.26        56.03 o
   5  10  14        115.92        101.38        55.54 o
   6  10  14          3.46         11.35        32.64 o
  -5  11  14         51.34         34.10        31.44 o
  -4  11  14        321.83        281.24        90.84 o
  -3  11  14         41.39         59.39        29.08 o
  -2  11  14        308.10        293.85        53.55 o
  -1  11  14         29.16         48.27        25.47 o
   0  11  14        148.83         98.62        27.75 o
   1  11  14          3.17          4.33        22.54 o
   2  11  14         19.25         27.22        21.78 o
   3  11  14        233.24        325.48        56.18 o
   4  11  14        450.89        445.98        63.63 o
   5  11  14         20.94          4.60        22.73 o
   6  11  14         84.38         64.62        46.60 o
  -5  12  14          8.96          1.74        74.67 o
  -4  12  14          6.96         24.49        39.48 o
  -3  12  14         21.11         23.83        23.08 o
  -2  12  14        245.60        194.53        44.37 o
  -1  12  14          6.58         46.64        27.90 o
   0  12  14         23.99         12.71        21.47 o
   1  12  14        208.62        253.28        51.16 o
   2  12  14         27.74         21.07        20.03 o
   3  12  14        380.73        420.70        64.87 o
   4  12  14        103.13         98.14        33.87 o
   5  12  14          1.21         -8.04        26.09 o
   6  12  14         10.70         14.23        30.71 o
  -5  13  14          0.03        -43.65        48.18 o
  -4  13  14        346.05        276.47        53.31 o
  -3  13  14          1.38        -25.97        40.17 o
  -2  13  14        115.21        147.70        39.90 o
  -1  13  14         44.86         67.67        45.51 o
   0  13  14         12.85         40.62        25.71 o
   1  13  14          2.28         -4.06        20.26 o
   2  13  14          1.51         -5.56        23.35 o
   3  13  14          9.92        -23.27        26.56 o
   4  13  14        177.15        141.08        35.55 o
   5  13  14         44.95         28.11        39.64 o
   6  13  14        199.40        111.66        47.83 o
  -5  14  14         19.89         22.78        34.86 o
  -4  14  14          2.31          9.87        23.71 o
  -3  14  14          6.91         -8.27        38.12 o
  -2  14  14         24.28         39.25        60.00 o
  -1  14  14        187.63        247.55        40.66 o
   0  14  14         33.57          5.43        21.01 o
   1  14  14        472.88        541.30        59.52 o
   2  14  14         32.63         18.97        29.96 o
   3  14  14        350.03        316.19        49.39 o
   4  14  14         44.84         27.68        20.73 o
   5  14  14         60.59         31.91        39.37 o
   6  14  14          3.91         11.04        22.20 o
  -5  15  14         51.35         73.49        35.07 o
  -4  15  14         10.40        -17.12        30.22 o
  -3  15  14        205.30        201.46        73.72 o
  -2  15  14        128.60        134.64        32.93 o
  -1  15  14        172.51        171.08        35.55 o
   0  15  14          4.31         14.89        18.51 o
   1  15  14          7.99         28.37        17.79 o
   2  15  14          4.49         10.89        23.03 o
   3  15  14        288.36        200.57        41.26 o
   4  15  14         17.79        -29.87        29.87 o
   5  15  14        241.74        220.57        48.72 o
   6  15  14         19.77         18.08        45.82 o
  -4  16  14          4.80         19.30        26.13 o
  -3  16  14          4.13         -2.05        20.22 o
  -2  16  14         37.11         40.85        19.89 o
  -1  16  14         93.16        106.91        25.31 o
   0  16  14        207.02        160.89        37.10 o
   1  16  14         69.89         38.72        23.02 o
   2  16  14        677.08        719.06        71.16 o
   3  16  14         32.99         11.78        30.11 o
   4  16  14         99.15         72.62        30.71 o
   5  16  14         18.98        -11.45        53.82 o
  -4  17  14          0.01        -73.02        73.02 o
  -3  17  14        213.54        198.75       165.12 o
  -2  17  14          8.87         26.83        31.64 o
  -1  17  14         54.37         52.48        24.49 o
   0  17  14         17.71         45.80        40.39 o
   1  17  14         22.63         70.34        33.78 o
   2  17  14        134.35        166.58        57.86 o
   3  17  14        150.08         82.20        65.27 o
   4  17  14          8.74         -8.36        54.05 o
  -7   0  15         60.31        136.18        82.73 o
  -5   0  15         15.53        135.57        93.34 o
  -3   0  15          7.16         47.27        63.91 o
  -1   0  15        302.04        131.51        79.34 o
   1   0  15        940.31        947.29       174.87 o
   3   0  15        347.78        350.87       115.93 o
   5   0  15         28.54         31.62        54.80 o
  -7   1  15          5.45        -70.41       107.61 o
  -6   1  15         29.46         78.70        27.58 o
  -5   1  15          1.68        -10.62        39.14 o
  -4   1  15         93.04         94.94        52.46 o
  -3   1  15         25.04         68.90        42.19 o
  -2   1  15        239.29        281.48       123.08 o
  -1   1  15         56.32         41.54        33.02 o
   0   1  15          6.43         76.91        31.73 o
   1   1  15        174.28        154.82        62.93 o
   2   1  15         19.27        -42.68        62.52 o
   3   1  15          1.49        -15.28        30.40 o
   4   1  15         29.55         27.47        53.52 o
   5   1  15         10.24        -33.17        43.06 o
   6   1  15         97.76         82.51        42.44 o
  -7   2  15         10.75          3.22        34.54 o
  -6   2  15          2.70        -31.46        31.46 o
  -5   2  15         16.26         79.46        45.94 o
  -4   2  15          2.10          8.53        91.65 o
  -3   2  15         17.79         83.30        41.01 o
  -2   2  15         17.84         28.30        39.78 o
  -1   2  15         36.32          6.16        33.24 o
   0   2  15          4.46         10.61        56.50 o
   1   2  15        258.67        322.71        96.17 o
   2   2  15        155.18        164.52       136.97 o
   3   2  15         99.57         57.56        63.99 o
   4   2  15          6.49        -36.07        44.68 o
   5   2  15        125.00         93.64        43.23 o
   6   2  15          0.71         -1.92        84.61 o
  -7   3  15         17.54         38.03        65.57 o
  -6   3  15          0.53         -3.36        22.98 o
  -5   3  15         39.99         58.78        68.46 o
  -4   3  15         35.47         22.86        58.26 o
  -3   3  15         65.79        142.55        54.22 o
  -2   3  15          5.46         -1.92       135.57 o
  -1   3  15         74.62         43.57        33.02 o
   0   3  15         20.23         33.55        35.88 o
   1   3  15         18.23        -10.47        31.14 o
   2   3  15         73.15        109.87        53.87 o
   3   3  15        312.06        335.95        78.91 o
   4   3  15         32.40         34.53        43.35 o
   5   3  15        105.74         46.44        38.79 o
   6   3  15         10.81         39.46        42.08 o
  -8   4  15         45.07        140.02        83.93 o
  -7   4  15          5.59        -57.96        57.96 o
  -6   4  15         91.49         76.44        61.28 o
  -5   4  15         10.28         21.76        29.46 o
  -4   4  15         56.87         65.99        62.14 o
  -3   4  15          9.98         18.49        38.03 o
  -2   4  15         40.95         59.18        38.60 o
  -1   4  15         19.43         62.24        37.18 o
   0   4  15        263.37        392.10        83.80 o
   1   4  15          7.00         -5.26        30.40 o
   2   4  15       1244.06       1298.48       104.45 o
   3   4  15         13.47         18.33        23.67 o
   4   4  15        295.91        213.76        42.97 o
   5   4  15          0.01        -24.27        24.27 o
   6   4  15          0.08         17.81        67.41 o
  -8   5  15          0.03        -35.38        49.53 o
  -7   5  15         24.74         17.46        48.18 o
  -6   5  15          9.77         15.00        41.10 o
  -5   5  15        104.61        192.97        68.97 o
  -4   5  15          0.10          7.09        89.20 o
  -3   5  15        275.80        347.07        79.05 o
  -2   5  15         72.43        120.98        52.75 o
  -1   5  15        139.62        144.26        52.08 o
   0   5  15         27.21         62.84        45.78 o
   1   5  15         12.22        -41.78        41.78 o
   2   5  15         31.01         42.03        35.74 o
   3   5  15        244.13        245.27        48.98 o
   4   5  15          4.66         14.79        26.54 o
   5   5  15        337.09        211.86        44.69 o
   6   5  15          1.08        -18.27       102.49 o
  -8   6  15          0.23        -63.68        63.68 o
  -7   6  15         32.08         37.41        60.97 o
  -6   6  15         11.10        -10.99        33.68 o
  -5   6  15          5.49         13.28        37.31 o
  -4   6  15         29.79        -48.72        48.72 o
  -3   6  15          3.87         36.88        43.25 o
  -2   6  15        130.06         88.59        42.54 o
  -1   6  15         48.71          7.97        45.09 o
   0   6  15        338.24        314.83        54.38 o
   1   6  15        223.75        237.90        49.59 o
   2   6  15        597.33        605.26        73.20 o
   3   6  15        180.67        162.13        51.47 o
   4   6  15         76.61         74.48        39.52 o
   5   6  15         70.95         24.46        22.53 o
   6   6  15         36.38        117.73       165.61 o
  -7   7  15          2.32         12.87        40.72 o
  -6   7  15          1.76        -35.41        35.41 o
  -5   7  15          3.95        -22.36        22.36 o
  -4   7  15         37.01         30.99        93.12 o
  -3   7  15         65.37         70.02        35.14 o
  -2   7  15        176.83        212.52       129.02 o
  -1   7  15         11.64         38.84        29.74 o
   0   7  15         95.51         40.40        33.56 o
   1   7  15         10.31         36.14        25.14 o
   2   7  15         61.45        109.00        47.43 o
   3   7  15          1.33          3.29        28.84 o
   4   7  15        200.19        196.87        57.12 o
   5   7  15          5.10        -10.31        24.25 o
  -6   8  15          5.17        -11.25        31.28 o
  -5   8  15         83.33        147.06        44.31 o
  -4   8  15         32.67         42.09        33.42 o
  -3   8  15        100.60         48.99        34.92 o
  -2   8  15         11.75         35.16        29.95 o
  -1   8  15        168.38        108.88        34.85 o
   0   8  15          0.90        -24.84        33.18 o
   1   8  15        600.02        623.22        76.45 o
   2   8  15         16.55         36.08        24.98 o
   3   8  15        258.48        203.63        76.49 o
   4   8  15         13.39         35.48        30.12 o
   5   8  15        109.53         85.05        31.25 o
   6   8  15         58.56         17.99        35.61 o
  -6   9  15         45.76        144.62        81.45 o
  -5   9  15          0.32         -8.12        29.91 o
  -4   9  15        137.03        177.16        59.11 o
  -3   9  15          0.09         -3.35        70.05 o
  -2   9  15        150.30        243.91        48.38 o
  -1   9  15         21.00         54.71        28.37 o
   0   9  15         56.73         51.22        28.69 o
   1   9  15          0.00         -7.79        24.55 o
   2   9  15         11.11         16.77        27.17 o
   3   9  15         10.89         27.09        48.26 o
   4   9  15        290.55        275.63        75.38 o
   5   9  15         38.17         33.30        23.93 o
   6   9  15         72.70        102.45        51.72 o
  -6  10  15         19.72        209.50       111.33 o
  -5  10  15          8.18         45.48        39.91 o
  -4  10  15         10.02         11.48        35.55 o
  -3  10  15         67.46         83.17        35.24 o
  -2  10  15         92.33        170.94        41.36 o
  -1  10  15         75.48         10.67        25.62 o
   0  10  15         39.11         74.23        49.45 o
   1  10  15        232.29        277.03        51.69 o
   2  10  15        188.53        189.81        44.59 o
   3  10  15        189.33        130.99        41.48 o
   4  10  15         65.73         92.11        31.62 o
   5  10  15         36.75         39.21        31.89 o
   6  10  15         18.47         45.47        55.03 o
  -5  11  15         54.15         67.01        44.57 o
  -4  11  15         34.59        109.87        48.80 o
  -3  11  15        228.05        291.25        54.18 o
  -2  11  15         41.68         39.83        26.49 o
  -1  11  15         81.33         30.05        36.57 o
   0  11  15          4.46        -19.57        20.23 o
   1  11  15          2.46          5.53        29.34 o
   2  11  15         18.80         21.53        26.91 o
   3  11  15        136.73        130.80        40.41 o
   4  11  15         12.41         15.08        23.64 o
   5  11  15         83.92         58.62        57.36 o
   6  11  15          1.84        -50.36        50.36 o
  -5  12  15          4.37        -41.88        41.88 o
  -4  12  15         21.20          9.01        29.01 o
  -3  12  15         36.43         96.74        34.99 o
  -2  12  15          9.37        -30.04        30.04 o
  -1  12  15         26.73         -2.76        23.93 o
   0  12  15         54.11         43.55        30.07 o
   1  12  15         11.06         20.19        26.33 o
   2  12  15        206.93        226.06        49.84 o
   3  12  15         74.97         44.09        30.56 o
   4  12  15         16.70         15.27        34.85 o
   5  12  15          2.52        -15.85        27.21 o
   6  12  15          0.06        -51.64        51.64 o
  -5  13  15          0.43        -50.22        92.03 o
  -4  13  15          2.92         46.27        45.32 o
  -3  13  15        103.40        113.37        40.67 o
  -2  13  15         27.53         72.97        37.61 o
  -1  13  15         91.09         95.50        27.58 o
   0  13  15          0.19        -39.01        39.01 o
   1  13  15          0.78         14.98        36.02 o
   2  13  15         40.99         24.86        25.68 o
   3  13  15        101.80         84.01        35.28 o
   4  13  15         77.90         63.03        29.94 o
   5  13  15        128.51         74.94        54.54 o
  -5  14  15          9.73          2.63        32.03 o
  -4  14  15          0.90        -14.67        33.72 o
  -3  14  15          4.43         44.34        30.54 o
  -2  14  15         86.72         66.81        53.68 o
  -1  14  15         27.07         66.16        34.64 o
   0  14  15        255.84        311.88        55.77 o
   1  14  15         55.31         43.92        23.05 o
   2  14  15        205.28        231.61        47.82 o
   3  14  15         49.66         49.69        32.44 o
   4  14  15        134.31         88.24        34.48 o
   5  14  15          9.76         45.89        82.69 o
  -5  15  15         18.05        -90.18        90.18 o
  -4  15  15         20.70        -45.51        71.48 o
  -3  15  15        112.27         85.92        44.41 o
  -2  15  15        178.62        205.09        62.56 o
  -1  15  15         95.56        130.08        42.41 o
   0  15  15         82.96         75.03        29.94 o
   1  15  15          3.46        -18.98        24.83 o
   2  15  15          4.15        -50.36        50.36 o
   3  15  15          2.02         -0.16        73.02 o
   4  15  15         99.84        141.45        56.09 o
  -4  16  15          6.65         10.83        67.64 o
  -3  16  15          7.90        -11.33        45.20 o
  -2  16  15          4.33        -39.01        50.25 o
  -1  16  15        202.51        233.10        62.54 o
   0  16  15         50.47         71.38        58.45 o
   1  16  15        533.51        548.51        94.49 o
   2  16  15         76.15        121.86        48.15 o
   3  16  15        361.86        383.13        82.69 o
   4  16  15         11.42         -2.21        28.61 o
  -3  17  15          0.96          8.58        47.65 o
  -2  17  15         86.31        120.44        78.74 o
  -1  17  15         47.81        107.87        62.25 o
   0  17  15         25.76         57.36        46.14 o
   1  17  15         35.61         58.19        60.00 o
   2  17  15         39.40         33.80        55.10 o
  -6   0  16         27.74         97.33        76.56 o
  -4   0  16          2.50        -72.04        72.04 o
  -2   0  16        144.15        157.48        82.58 o
   0   0  16        457.50        459.27       134.67 o
   2   0  16        151.00        171.56        85.51 o
   4   0  16          4.03         -2.03        50.74 o
  -6   1  16         47.78         67.27        41.93 o
  -5   1  16         86.36        100.09        55.86 o
  -4   1  16         35.97         70.23        81.11 o
  -3   1  16        127.88        202.53        66.17 o
  -2   1  16         22.00         26.17        61.09 o
  -1   1  16        128.87        128.11       150.29 o
   0   1  16         38.17         58.96        90.75 o
   1   1  16          0.18        -24.49        35.65 o
   2   1  16         40.06         40.73        96.43 o
   3   1  16         14.70         13.53        53.79 o
   4   1  16         74.21         85.73        47.88 o
   5   1  16         27.84          6.21        35.95 o
  -6   2  16         42.38         72.38        51.64 o
  -5   2  16         68.18        150.04        60.08 o
  -4   2  16         40.44         28.96        66.47 o
  -3   2  16         14.69          6.01        40.50 o
  -2   2  16          0.39        -53.90        53.90 o
  -1   2  16          0.50         -4.35        34.45 o
   0   2  16         46.97         81.12        46.74 o
   1   2  16         22.22         37.82        33.45 o
   2   2  16        134.19        155.57        64.19 o
   3   2  16         73.93         62.99        43.80 o
   4   2  16         81.23         45.70        33.80 o
   5   2  16         34.29         15.67        72.53 o
  -7   3  16          0.06        -10.46        46.14 o
  -6   3  16          1.85        -75.50        75.50 o
  -5   3  16          0.62        -25.84       209.08 o
  -4   3  16        112.82        145.19        59.12 o
  -3   3  16         55.93         91.49        33.75 o
  -2   3  16         80.37        146.47        63.75 o
  -1   3  16          0.21        -50.31        50.89 o
   0   3  16         69.51         95.24        49.60 o
   1   3  16          3.62          6.79        35.23 o
   2   3  16          1.16         -7.57        43.36 o
   3   3  16         23.04         12.79        48.34 o
   4   3  16        141.94        129.96        58.11 o
   5   3  16         16.84         37.79        46.90 o
  -7   4  16          0.53         -5.27        44.87 o
  -6   4  16         22.73         44.87        51.41 o
  -5   4  16         24.88         22.95        87.66 o
  -4   4  16         10.03        -52.17        69.37 o
  -3   4  16          6.14         46.94        41.85 o
  -2   4  16          2.24         74.34        48.99 o
  -1   4  16         76.08        115.02        98.65 o
   0   4  16         12.95         81.89        80.55 o
   1   4  16        404.94        473.85        94.47 o
   2   4  16         10.77         54.16        37.92 o
   3   4  16        290.25        256.03        73.03 o
   4   4  16          3.19        -62.01       103.43 o
   5   4  16          2.97         -4.67        69.82 o
  -7   5  16          0.16        -49.46        49.46 o
  -6   5  16         33.72        139.49        82.35 o
  -5   5  16          5.29         58.19        67.90 o
  -4   5  16         44.91         19.55        41.83 o
  -3   5  16         44.53         18.96        78.93 o
  -2   5  16        161.89        184.91        65.32 o
  -1   5  16          0.44        -30.63        94.81 o
   0   5  16        184.78        175.06        61.01 o
   1   5  16          0.49        -44.04        44.04 o
   2   5  16          7.76        -90.75        90.75 o
   3   5  16          2.74          1.92        28.28 o
   4   5  16        138.03         78.49        31.68 o
   5   5  16          0.51          0.68        25.44 o
  -7   6  16         20.11        -46.07        53.37 o
  -6   6  16          0.98         -8.21        45.84 o
  -5   6  16         55.43        211.03        74.07 o
  -4   6  16          2.55         35.77       141.86 o
  -3   6  16          5.49        -29.47        64.89 o
  -2   6  16         16.88          2.04        39.35 o
  -1   6  16         85.73         58.67        45.33 o
   0   6  16        215.94        167.74        67.17 o
   1   6  16        276.50        233.88        54.06 o
   2   6  16        177.62        126.90        38.79 o
   3   6  16        149.09        161.46        45.75 o
   4   6  16         48.99         35.91        32.97 o
   5   6  16          8.22         30.79        33.65 o
  -6   7  16         15.52         49.61        61.50 o
  -5   7  16         18.61         53.45        32.62 o
  -4   7  16          1.67         -6.10        28.83 o
  -3   7  16         72.85         68.31        43.01 o
  -2   7  16         58.80         85.43        50.59 o
  -1   7  16         88.13        106.40        51.66 o
   0   7  16         29.97         55.46        29.89 o
   1   7  16          5.30        -13.89        28.52 o
   2   7  16         15.35         40.52        27.74 o
   3   7  16         65.67        119.89        37.10 o
   4   7  16          1.86         -9.39        23.02 o
   5   7  16        187.47        262.72        72.72 o
  -5   8  16          2.16         20.79        39.29 o
  -4   8  16         22.12         34.08        51.98 o
  -3   8  16         40.03         63.63        48.71 o
  -2   8  16          5.34         -0.82        49.19 o
  -1   8  16         20.89         19.86        25.89 o
   0   8  16        175.30        273.91        54.57 o
   1   8  16         15.55         25.75        22.77 o
   2   8  16        255.49        349.96        85.47 o
   3   8  16          7.70         10.59        32.11 o
   4   8  16        266.39        326.72        60.21 o
   5   8  16         13.87         -5.04        26.42 o
  -5   9  16          9.17         15.29        51.94 o
  -4   9  16          8.62        -17.38        43.51 o
  -3   9  16        116.46        206.01        67.06 o
  -2   9  16         11.16         18.65        40.31 o
  -1   9  16        227.13        271.41        53.14 o
   0   9  16         41.96         62.02        31.96 o
   1   9  16         15.68         34.65        27.65 o
   2   9  16          4.07        -20.03        26.57 o
   3   9  16        112.61        152.12        44.58 o
   4   9  16         14.19         13.66        39.20 o
   5   9  16         44.77         86.64        59.47 o
  -5  10  16         28.44         69.48        73.02 o
  -4  10  16          1.78         32.15        50.10 o
  -3  10  16         94.01        151.24        57.71 o
  -2  10  16         29.22         10.70        22.77 o
  -1  10  16         52.53        106.72        34.59 o
   0  10  16         37.21         41.55        29.58 o
   1  10  16         88.07        105.92        37.44 o
   2  10  16         71.98         76.50        30.65 o
   3  10  16          4.50         25.39        28.44 o
   4  10  16          3.44          9.59        31.02 o
   5  10  16         12.93         15.66        42.16 o
  -4  11  16         58.19         66.94       158.87 o
  -3  11  16        114.16        190.75       159.66 o
  -2  11  16         96.38         84.74        37.25 o
  -1  11  16         62.55         75.57        33.10 o
   0  11  16         31.33         16.03        21.48 o
   1  11  16         28.78         33.73        35.84 o
   2  11  16          0.99        -10.18        26.22 o
   3  11  16          3.33        -24.12        24.12 o
   4  11  16          1.87        -25.15        25.15 o
   5  11  16          5.95         -1.66        40.05 o
  -4  12  16          6.68         31.24        28.59 o
  -3  12  16         33.13         36.74        43.44 o
  -2  12  16          1.16          1.25        28.03 o
  -1  12  16         45.36         39.27        49.81 o
   0  12  16         20.75         19.47        26.68 o
   1  12  16         98.26        118.53        38.16 o
   2  12  16        129.31        109.73        43.01 o
   3  12  16        280.68        315.39        59.37 o
   4  12  16          0.09        -52.08        52.08 o
  -4  13  16         55.13         63.66        83.11 o
  -3  13  16          7.84         15.13        53.07 o
  -2  13  16        145.82        133.42        57.50 o
  -1  13  16          3.22          8.52        58.45 o
   0  13  16         48.45         27.62        36.07 o
   1  13  16         19.76        -37.17        37.17 o
   2  13  16         27.29         34.05        39.31 o
   3  13  16         13.71        -14.17        96.47 o
  -4  14  16          4.97          2.35        53.48 o
  -3  14  16         19.25         29.69        36.96 o
  -2  14  16          0.05        -43.01        43.01 o
  -1  14  16        100.68         72.76        47.61 o
   0  14  16         28.57         16.54        62.44 o
   1  14  16        218.73        284.12        73.16 o
   2  14  16         41.33         61.31        40.26 o
   3  14  16         15.08          9.10        89.24 o
  -4  15  16          9.96        -50.51        62.78 o
  -3  15  16        102.63        111.23        68.80 o
  -2  15  16        127.76        203.64        65.21 o
  -1  15  16         14.56        -52.04        63.72 o
   0  15  16         48.37         32.49        29.54 o
   1  15  16         16.30        104.90        55.05 o
   2  15  16          0.03        -18.90        33.99 o
   3  15  16         17.96         52.32        42.86 o
  -3  16  16          1.55        -65.49        65.49 o
  -2  16  16         30.99         35.85        54.73 o
  -1  16  16          1.93        -24.74        33.59 o
   0  16  16        345.26        318.00        77.70 o
   1  16  16         32.54         39.27        56.53 o
   2  16  16        369.73        474.36       118.98 o
   3  16  16         46.09         64.51        57.66 o
  -3   0  17         14.69         39.82        60.90 o
  -1   0  17        249.35        332.80       125.71 o
   1   0  17        346.32        442.33       137.15 o
   3   0  17         16.14        -36.51        70.08 o
  -4   1  17         61.63        128.95        67.73 o
  -3   1  17          1.12        -37.72        41.86 o
  -2   1  17        232.81        152.32        56.98 o
  -1   1  17          0.25        -12.78        65.19 o
   0   1  17         75.91         75.62        97.63 o
   1   1  17         12.33         14.49        41.72 o
   2   1  17         29.39         72.06        56.19 o
   3   1  17          0.13        -39.35        39.35 o
  -4   2  17          2.27         -9.68        37.66 o
  -3   2  17          1.45        -27.92        36.47 o
  -2   2  17         19.02         39.13        61.50 o
  -1   2  17         40.17         60.80        53.48 o
   0   2  17         65.09         95.10        60.71 o
   1   2  17         18.90         15.30       145.21 o
   2   2  17         93.11        121.36        45.17 o
   3   2  17         43.00          7.84        37.36 o
  -6   3  17         85.45        143.03        86.95 o
  -4   3  17         68.28        119.49        54.73 o
  -3   3  17         45.07         79.47        50.07 o
  -2   3  17          9.74        -36.36        44.84 o
  -1   3  17         91.82        115.92        54.28 o
   0   3  17         20.61         12.83        32.60 o
   1   3  17          6.11         11.92        40.03 o
   2   3  17          4.27         -2.74        38.95 o
   3   3  17         16.43          1.55        31.29 o
  -6   4  17        107.84        144.61        91.16 o
  -4   4  17          5.85        -34.66        46.89 o
  -3   4  17          4.40         18.77        48.93 o
  -2   4  17         16.65         70.64        42.67 o
  -1   4  17          0.16         13.73        77.87 o
   0   4  17        168.60        295.01        78.18 o
   1   4  17         29.81         33.86        37.31 o
   2   4  17        425.77        494.77       127.75 o
   3   4  17          2.11         16.37        35.28 o
  -6   5  17         94.77        114.87        74.00 o
  -4   5  17          3.83        -76.03        76.03 o
  -3   5  17         73.60         52.22        42.28 o
  -2   5  17         10.78          9.35        50.85 o
  -1   5  17        137.89        210.21        69.99 o
   0   5  17         19.47         16.06        36.33 o
   1   5  17         21.60         44.78        35.02 o
   2   5  17          9.35         48.98        55.55 o
   3   5  17         32.32        -30.29        40.49 o
  -6   6  17         17.36        139.79        75.13 o
  -3   6  17          4.29         16.77        39.15 o
  -2   6  17         18.44         26.36        62.89 o
  -1   6  17         38.41        -24.42        36.36 o
   0   6  17         60.14        112.17        73.06 o
   1   6  17         31.72         23.55        30.86 o
   2   6  17         59.45        120.15        56.69 o
   3   6  17          3.13          1.03        24.45 o
   4   6  17         61.19        104.48        51.26 o
   5   6  17         33.90         39.52        35.30 o
  -3   7  17         46.44         41.37        35.98 o
  -2   7  17         99.42         89.51        54.88 o
  -1   7  17         34.89        116.22        84.76 o
   0   7  17         19.13         90.95        52.60 o
   1   7  17         21.52         24.88        28.02 o
   2   7  17         13.92         53.99        28.72 o
   3   7  17         18.48          2.35        24.04 o
   4   7  17        157.15        214.54        69.86 o
   5   7  17        112.09         80.77        53.52 o
  -3   8  17          3.20          6.74        44.79 o
  -2   8  17         29.25         41.28        41.88 o
  -1   8  17        112.91         55.13        52.68 o
   0   8  17         11.78         17.98        23.71 o
   1   8  17        409.06        432.31        68.38 o
   2   8  17          9.36         76.30        33.79 o
   3   8  17        354.76        490.09        79.30 o
   4   8  17          0.24          0.53        28.45 o
   5   8  17         80.20         78.74        53.90 o
  -3   9  17          2.53         16.18        29.64 o
  -2   9  17         83.34         64.44        36.43 o
  -1   9  17         14.32         43.59        39.13 o
   0   9  17         33.48         42.86        34.74 o
   1   9  17         41.50         72.15        57.19 o
   2   9  17          1.31         -1.39        25.36 o
   3   9  17         24.38         42.46        32.44 o
   4   9  17         18.00         58.04        51.72 o
  -3  10  17          1.00        -27.99        30.03 o
  -2  10  17         39.41         60.85        45.28 o
  -1  10  17         19.83         18.44        31.79 o
   0  10  17         73.93        154.17        58.85 o
   1  10  17         42.31         36.45        24.13 o
   2  10  17          1.18         -6.14        24.66 o
  -3  11  17         42.86         76.26        65.49 o
  -2  11  17         18.10         30.82        27.34 o
  -1  11  17         82.08         82.67        51.23 o
   0  11  17         39.59         23.56        97.11 o
   1  11  17         43.83        114.22        58.87 o
   2  11  17         34.43        117.86        53.67 o
  -2  12  17          0.49         -6.62        28.80 o
  -1  12  17          0.44        -18.59        74.11 o
   0  12  17        127.21        194.91        67.84 o
   1  12  17          7.80        -37.84       161.73 o
   2  12  17        262.38        244.71        73.51 o
  -2  13  17          0.00        -51.15        51.15 o
  -1  13  17         14.95        -22.16        61.05 o
   0  13  17          6.42        -30.38        90.52 o
   1  13  17          3.50        -58.38        58.38 o
  -1  14  17          1.30         -9.70        34.22 o
   0  14  17         63.06        109.86        64.17 o
   1  14  17         10.76         30.19        57.51 o
  -1  15  17         12.04        -66.32        66.32 o
   0  15  17         38.24         36.50        36.62 o
   0   0  18        210.64        288.09       127.37 o
  -1   1  18         92.80         58.47        80.02 o
   0   1  18         19.34          6.53        49.65 o
  -1   2  18          5.46         28.15        50.81 o
   0   2  18        116.49        132.34        63.27 o
   0   3  18         97.01         77.23        64.14 o
                                                
