# Supplementary material for: Syntheses and structural characterizations of the first coordination polymers assembled from the Ni(cyclam)2+ cation and the benzene-1,3,5-tri­carboxyl­ate linker
Source: Acta Crystallogr E Crystallogr Commun. 2022 Oct 13;78(Pt 11):1122–6. doi: 10.1107/S2056989022009860 (PMC9638972; doi:10.1107/S2056989022009860)
Supplement: Supplementary file 3 [file e-78-01122-IIsup3.hkl]

#
# h,k,l, Fc-squared, Fo-squared, sigma(Fo-squared), status flag
#
data_II
_shelx_title ' shi_5051_yala_auto_a.res in P2(1)/n'
_shelx_refln_list_code          4
_shelx_F_calc_maximum      224.93
_exptl_crystal_F_000      1024.00
_reflns_d_resolution_high  0.8000

loop_
 _space_group_symop_operation_xyz
 'x, y, z'
 '-x+1/2, y+1/2, -z+1/2'
 '-x, -y, -z'
 'x-1/2, -y-1/2, z-1/2'

_cell_length_a     9.3852
_cell_length_b    15.1459
_cell_length_c    15.7561
_cell_angle_alpha  90.000
_cell_angle_beta   98.604
_cell_angle_gamma  90.000

_shelx_F_squared_multiplier     1.000

loop_
 _refln_index_h
 _refln_index_k
 _refln_index_l
 _refln_F_squared_calc
 _refln_F_squared_meas
 _refln_F_squared_sigma
 _refln_observed_status
   2   0   0      15020.30      15387.97       151.20 o
   4   0   0      10684.43      10393.66       177.02 o
   6   0   0       3755.85       3798.79       189.96 o
   8   0   0        151.41        144.31        50.61 o
  10   0   0       1862.18       1906.38       183.51 o
   1   1   0      30756.47      29258.22       227.06 o
   2   1   0          0.86          5.27         2.38 o
   3   1   0       8505.53       8606.23        84.54 o
   4   1   0          0.57          5.64         3.63 o
   5   1   0       2407.72       2130.05        54.39 o
   6   1   0        515.45        558.43        37.53 o
   7   1   0       1708.74       1778.11        73.39 o
   8   1   0          1.46         24.55        19.79 o
   9   1   0       1426.47       1472.41       117.04 o
  10   1   0         67.35         81.46        29.81 o
  11   1   0        627.50        792.71        88.63 o
   1   2   0       4411.30       4349.07        56.44 o
   2   2   0        442.73        453.56        11.23 o
   3   2   0        850.75        875.96        21.93 o
   4   2   0       2538.85       2236.74        41.65 o
   5   2   0         73.78         95.03         9.66 o
   6   2   0       6181.13       6244.40       130.38 o
   7   2   0       1971.12       2007.52        76.81 o
   8   2   0        161.33        160.42        33.17 o
   9   2   0         30.19         26.00        18.50 o
  10   2   0        414.18        560.26        69.41 o
  11   2   0         14.16        -12.74        18.02 o
   1   3   0       2533.89       2589.90       134.39 o
   2   3   0       2938.70       2892.20        31.45 o
   3   3   0       3322.70       3343.85        38.68 o
   4   3   0          5.09          9.50         5.29 o
   5   3   0       2951.86       2772.74        52.43 o
   6   3   0        322.22        335.82        25.58 o
   7   3   0       2156.94       2095.61        78.23 o
   8   3   0         26.02         34.13        17.11 o
   9   3   0       1060.07       1003.92        86.94 o
  10   3   0          0.41         -4.23        16.77 o
  11   3   0        538.24        551.46       110.00 o
   0   4   0       1833.82       2141.62        97.28 o
   1   4   0        428.51        427.01        24.58 o
   2   4   0       3398.82       3385.61        36.23 o
   3   4   0       1162.54       1120.69        25.60 o
   4   4   0       7520.57       7352.80        80.91 o
   5   4   0          8.97          3.49         4.66 o
   6   4   0       7935.92       7881.42       161.23 o
   7   4   0         95.47         67.14        15.12 o
   8   4   0        833.30        825.38        72.79 o
   9   4   0         64.82         49.71        20.55 o
  10   4   0        663.06        648.87       117.29 o
  11   4   0          3.40         26.25        31.37 o
   1   5   0       1260.77       1369.57        64.16 o
   2   5   0       1308.87       1337.11        32.55 o
   3   5   0       5027.42       4823.50        57.67 o
   4   5   0        518.98        575.56        22.73 o
   5   5   0       7095.11       6990.97        88.31 o
   6   5   0         56.96         58.34        11.03 o
   7   5   0       1927.31       2029.63       174.06 o
   8   5   0        806.70        907.83       124.37 o
   9   5   0       1193.86       1267.77       155.88 o
  10   5   0         13.13         19.57        26.83 o
  11   5   0        413.54        413.40       100.52 o
   0   6   0      14184.79      13442.99       301.25 o
   1   6   0       1061.58       1126.54        34.60 o
   2   6   0       9270.98       8825.39        91.21 o
   3   6   0        848.84        854.63        27.63 o
   4   6   0       5169.88       5197.35        68.45 o
   5   6   0        153.27        142.20        14.24 o
   6   6   0       4011.59       4061.69       148.35 o
   7   6   0        165.38        143.33        50.95 o
   8   6   0       2176.21       2273.72       199.83 o
   9   6   0          1.20        -11.36        23.52 o
  10   6   0       1182.79       1365.00       173.97 o
  11   6   0          8.38         39.73        39.24 o
   1   7   0      10273.73       9865.13        68.18 o
   2   7   0       3335.14       3748.07        62.58 o
   3   7   0       2977.88       2921.10        51.56 o
   4   7   0        783.82        762.30        26.77 o
   5   7   0       5820.97       5777.33        94.00 o
   6   7   0       1911.52       1740.43        76.02 o
   7   7   0       2074.34       1836.99       173.37 o
   8   7   0          4.31          0.06        20.65 o
   9   7   0       1664.58       1501.82       176.54 o
  10   7   0          3.49         36.34        37.63 o
   0   8   0      18374.53      18080.46       299.46 o
   1   8   0        117.62        100.22        10.26 o
   2   8   0       1680.99       1519.31        44.62 o
   3   8   0        388.23        332.94        39.94 o
   4   8   0       2612.49       2548.67        49.07 o
   5   8   0         54.38         47.91        11.01 o
   6   8   0        600.69        663.33        46.85 o
   7   8   0        682.11        597.19       102.70 o
   8   8   0         56.67         87.11        45.08 o
   9   8   0        111.87        136.73        56.73 o
  10   8   0        941.64       1013.90       158.82 o
   1   9   0       5699.80       5578.22        87.56 o
   2   9   0         18.59         11.69         4.30 o
   3   9   0       3424.11       3527.89       135.16 o
   4   9   0         67.23         57.59        24.22 o
   5   9   0       1652.55       1638.96       109.47 o
   6   9   0          2.76         23.06        16.59 o
   7   9   0       1694.93       1764.04       179.05 o
   8   9   0         86.37         52.97        43.47 o
   9   9   0        631.64        751.05       132.52 o
  10   9   0         13.04         53.56        37.93 o
   0  10   0       1247.52       1201.32        86.86 o
   1  10   0        916.21        879.36        35.63 o
   2  10   0       1919.51       1904.92        30.53 o
   3  10   0          6.59         12.73         7.94 o
   4  10   0       5404.51       5183.46       178.31 o
   5  10   0         65.20         21.16        21.33 o
   6  10   0       2249.50       2209.21       127.09 o
   7  10   0        236.74        232.67        43.97 o
   8  10   0        465.68        521.12       105.93 o
   9  10   0          0.91        -18.89        32.43 o
   1  11   0       1218.57       1161.89        40.38 o
   2  11   0         66.74         78.80         7.37 o
   3  11   0       3178.34       3043.70        62.82 o
   4  11   0         39.24         39.16        12.26 o
   5  11   0       1833.86       1830.02       123.80 o
   6  11   0          6.86         17.94        17.64 o
   7  11   0       1205.75       1221.75       101.93 o
   8  11   0         26.45         71.29        41.09 o
   9  11   0        494.38        406.08       100.04 o
   0  12   0        485.05        475.80        59.30 o
   1  12   0        154.68        196.48        35.27 o
   2  12   0        231.93        217.22        13.95 o
   3  12   0        510.21        498.51        27.73 o
   4  12   0       1569.28       1689.86        63.15 o
   5  12   0         60.63         44.90        12.57 o
   6  12   0        469.95        453.48        39.11 o
   7  12   0          4.89         22.10        12.73 o
   8  12   0        652.76        774.04        87.39 o
   1  13   0       3381.66       3313.21       101.45 o
   2  13   0        471.90        454.40        38.11 o
   3  13   0       2566.92       2855.78       143.81 o
   4  13   0         91.05        168.36        36.90 o
   5  13   0        919.83        930.68        88.68 o
   6  13   0          4.34         28.16        26.59 o
   7  13   0        871.03        953.64        95.84 o
   8  13   0         28.32        212.66        81.21 o
   0  14   0       1220.72       1505.65       115.42 o
   1  14   0        261.07        261.25        32.85 o
   2  14   0       1773.86       1587.09       107.33 o
   3  14   0        528.22        473.28        59.74 o
   4  14   0        454.83        586.63       119.61 o
   5  14   0         39.43         14.87        29.94 o
   6  14   0        740.93        916.46        93.67 o
   7  14   0          4.22        -15.39        30.32 o
   1  15   0       2238.61       2212.03       125.46 o
   2  15   0         29.34         58.61        29.56 o
   3  15   0        724.13        892.30       134.10 o
   4  15   0         12.88         10.00        14.20 o
   5  15   0        668.69        674.06        80.76 o
   6  15   0         72.41         88.12        35.07 o
   7  15   0        519.97        649.72        83.67 o
   0  16   0       1022.77       1013.87       147.01 o
   1  16   0         37.42         39.89        35.75 o
   2  16   0        899.67        999.35       100.86 o
   3  16   0        163.15        121.44        34.27 o
   4  16   0        470.83        479.33        68.11 o
   5  16   0          1.09        -16.44        16.44 o
   6  16   0        460.83        424.74        99.40 o
   1  17   0        761.22        962.92       148.88 o
   2  17   0         25.36         14.17        36.40 o
   3  17   0        719.75        708.00        83.20 o
   4  17   0         45.38         15.46        37.51 o
   5  17   0        309.21        326.17        59.94 o
   0  18   0        354.44        332.56        89.22 o
   1  18   0          6.62         13.52        42.52 o
   2  18   0        381.69        393.64       104.84 o
   3  18   0         17.80         75.07        53.42 o
 -11   0   1          2.16        -17.72        17.72 o
  -9   0   1        620.38        499.97        89.01 o
  -7   0   1        781.24        770.54        94.43 o
  -5   0   1       2950.22       3505.86       116.89 o
  -3   0   1       1176.70       1203.64        52.86 o
  -1   0   1        597.34        525.55        18.22 o
   1   0   1          3.69         -2.83         4.15 o
   3   0   1       1935.17       1938.88        70.25 o
   5   0   1       4252.57       4722.09       190.67 o
   7   0   1        182.44        207.98        45.97 o
   9   0   1         18.92         41.38        29.81 o
  11   0   1        177.61        294.29        78.29 o
 -11   1   1         17.43         50.94        22.77 o
 -10   1   1         12.82         12.77        15.10 o
  -9   1   1         21.11         37.79        14.87 o
  -8   1   1        233.24        288.17        44.13 o
  -7   1   1         93.09        105.61        19.12 o
  -6   1   1        220.52        227.29        31.66 o
  -5   1   1         82.97         74.90        14.99 o
  -4   1   1        266.82        266.41        20.38 o
  -3   1   1          8.96         22.48         5.11 o
  -2   1   1        475.12        474.63        14.84 o
  -1   1   1        470.35        443.58        12.58 o
   0   1   1         28.43         30.76         8.14 o
   1   1   1       1975.40       2014.66        34.83 o
   2   1   1        128.04        189.31        16.01 o
   3   1   1         15.86          9.35         4.07 o
   4   1   1       1123.29       1352.80        37.69 o
   5   1   1       1713.95       1834.49        41.90 o
   6   1   1        548.09        545.16        35.14 o
   7   1   1          8.95         10.37         7.43 o
   8   1   1         20.41         39.09        20.96 o
   9   1   1         29.51         47.32        23.26 o
  10   1   1         30.83         14.02        20.82 o
  11   1   1          0.01         15.48        19.20 o
 -11   2   1          1.11        -30.95        30.95 o
 -10   2   1         67.27         38.23        14.49 o
  -9   2   1        114.74        183.82        37.30 o
  -8   2   1        300.47        270.41        42.56 o
  -7   2   1        332.99        278.80        30.47 o
  -6   2   1       1543.88       1668.99        68.03 o
  -5   2   1        199.72        165.77        15.43 o
  -4   2   1        520.16        545.90        25.21 o
  -3   2   1        779.61        747.42        25.88 o
  -2   2   1        945.16        875.41        19.99 o
  -1   2   1       2241.33       2203.13        26.06 o
   0   2   1       3144.71       2975.85        22.92 o
   1   2   1       1089.70       1103.08        25.66 o
   2   2   1       3265.82       3424.92        38.07 o
   3   2   1       1487.35       1450.01        27.00 o
   4   2   1        208.34        243.13        16.19 o
   5   2   1        195.43        188.02        17.14 o
   6   2   1        123.83        120.25        12.59 o
   7   2   1        950.65        883.94        47.58 o
   8   2   1         75.00         54.62        38.63 o
   9   2   1         72.32         80.38        22.39 o
  10   2   1          1.15         -8.34        18.22 o
  11   2   1         37.58         68.33        46.43 o
 -11   3   1         10.73        -26.79        37.39 o
 -10   3   1          0.70        -30.50        31.42 o
  -9   3   1         50.47         94.08        31.22 o
  -8   3   1         65.19         79.91        55.53 o
  -7   3   1         28.32         19.17         8.47 o
  -6   3   1          0.97          3.17         5.65 o
  -5   3   1          6.04         22.60         5.54 o
  -4   3   1        327.85        331.42        14.87 o
  -3   3   1        857.15        846.95        23.31 o
  -2   3   1        714.09        677.36        18.41 o
  -1   3   1       1418.54       1362.09        22.30 o
   0   3   1        469.15        393.40        10.85 o
   1   3   1         19.28         11.31         5.10 o
   2   3   1         21.80         20.76         3.85 o
   3   3   1        128.00        111.45         8.63 o
   4   3   1        890.68        958.22        34.78 o
   5   3   1        612.32        577.70        30.05 o
   6   3   1        443.12        449.32        25.97 o
   7   3   1         94.05         74.98        14.39 o
   8   3   1        116.18        103.29        28.95 o
   9   3   1         53.72         38.85        18.10 o
  10   3   1          4.11        -20.50        20.50 o
  11   3   1         53.74         39.08        33.69 o
 -11   4   1         15.37         22.13        30.35 o
 -10   4   1        127.92        116.70        54.14 o
  -9   4   1         19.97         20.91        20.25 o
  -8   4   1         73.51        101.10        41.68 o
  -7   4   1        166.85        177.22        29.81 o
  -6   4   1        319.37        351.41        27.57 o
  -5   4   1          0.01          3.84         3.87 o
  -4   4   1       2419.69       2563.97        43.65 o
  -3   4   1        312.46        357.58        15.60 o
  -2   4   1        163.32        149.66        12.41 o
  -1   4   1         46.01         37.08         4.91 o
   0   4   1       1006.54        979.62        23.46 o
   1   4   1        140.04        209.86        23.26 o
   2   4   1       1626.48       1586.96        34.22 o
   3   4   1        786.71        841.67        25.40 o
   4   4   1       1125.86       1205.61        39.82 o
   5   4   1        123.77        142.80        16.07 o
   6   4   1         22.11         21.88         7.34 o
   7   4   1         64.65         38.35        20.01 o
   8   4   1          3.91          1.91         9.86 o
   9   4   1         11.22         -4.66        19.92 o
  10   4   1         22.00         15.28        15.26 o
  11   4   1          5.76          0.46        23.51 o
 -11   5   1          3.79          7.32        23.27 o
 -10   5   1         14.99        -18.82        25.37 o
  -9   5   1        179.78        288.50        76.63 o
  -8   5   1        356.19        397.88        83.26 o
  -7   5   1         51.88         54.32        17.42 o
  -6   5   1         20.47         25.98         8.44 o
  -5   5   1         13.97         10.81         3.93 o
  -4   5   1        158.47        154.37        11.44 o
  -3   5   1       2726.23       2803.07        40.83 o
  -2   5   1          0.45          4.26         6.73 o
  -1   5   1        383.78        450.02        16.96 o
   0   5   1        119.01        160.05        13.77 o
   1   5   1       1133.74       1195.06        49.34 o
   2   5   1        578.24        517.45        32.61 o
   3   5   1        114.16        129.26        28.52 o
   4   5   1          1.34          6.73         9.29 o
   5   5   1         76.47         79.79        10.47 o
   6   5   1         22.00         22.25         9.77 o
   7   5   1          9.28         23.92        11.56 o
   8   5   1         59.64         74.11        27.38 o
   9   5   1          0.05         13.42        17.17 o
  10   5   1          0.01         15.23        19.28 o
  11   5   1          0.73         -2.86        29.10 o
 -11   6   1          2.59        -35.46        35.46 o
 -10   6   1         10.08         27.37        41.57 o
  -9   6   1         61.41        173.82        66.16 o
  -8   6   1        516.03        514.52        97.14 o
  -7   6   1         48.80         91.83        22.32 o
  -6   6   1        508.14        509.27        37.34 o
  -5   6   1         40.04         40.91         6.44 o
  -4   6   1          0.14          1.69         3.85 o
  -3   6   1          4.16          4.91         6.10 o
  -2   6   1        836.50        907.97        30.73 o
  -1   6   1       2619.74       2702.59        51.85 o
   0   6   1       5204.22       5282.99        81.19 o
   1   6   1        532.10        539.74        23.22 o
   2   6   1        255.42        276.17        24.11 o
   3   6   1       1581.28       1778.84        50.98 o
   4   6   1         13.13          7.55         7.00 o
   5   6   1          5.25          2.85         6.37 o
   6   6   1        355.81        349.73        34.21 o
   7   6   1        218.58        237.66        62.07 o
   8   6   1         70.52         40.73        23.10 o
   9   6   1        114.14         54.38        33.11 o
  10   6   1         69.50         -3.10        33.85 o
 -10   7   1         33.19          6.14        27.05 o
  -9   7   1          0.78        -39.57        39.57 o
  -8   7   1         49.67         95.74        38.67 o
  -7   7   1        986.87        924.09        67.35 o
  -6   7   1         14.86         -0.38         7.05 o
  -5   7   1        209.95        202.07        16.41 o
  -4   7   1        125.42        150.87        12.65 o
  -3   7   1        136.35        157.76        20.82 o
  -2   7   1         10.79          5.37         5.22 o
  -1   7   1       3757.47       4054.70        70.54 o
   0   7   1          0.37          8.09         5.05 o
   1   7   1       1885.25       1947.28        48.60 o
   2   7   1       3804.37       3948.95        99.59 o
   3   7   1         44.70         42.13        10.41 o
   4   7   1        347.82        358.94        50.45 o
   5   7   1         22.18         15.28         9.74 o
   6   7   1         53.05         68.71        15.28 o
   7   7   1        980.23       1116.62       136.13 o
   8   7   1        231.09        199.77        60.78 o
   9   7   1         56.42         14.16        28.65 o
  10   7   1          8.06         17.92        30.39 o
 -10   8   1         90.02         82.09        40.18 o
  -9   8   1          4.21        -33.93        35.56 o
  -8   8   1          9.35         15.56        17.33 o
  -7   8   1         13.74         64.72        37.47 o
  -6   8   1        161.19        175.79        16.78 o
  -5   8   1         29.26         21.85         5.70 o
  -4   8   1        362.80        368.96        31.83 o
  -3   8   1        104.58        137.90        16.35 o
  -2   8   1          6.96          7.84         4.81 o
  -1   8   1         68.36         87.11        13.14 o
   0   8   1        123.58        107.86        22.79 o
   1   8   1        206.94        205.62        13.44 o
   2   8   1        680.33        806.71        43.77 o
   3   8   1          3.96          6.15         6.87 o
   4   8   1        162.06        211.53        34.29 o
   5   8   1         38.27         21.43        20.14 o
   6   8   1         28.15         34.48        14.68 o
   8   8   1          4.21         -5.41        19.96 o
   9   8   1          0.43         27.97        19.11 o
  10   8   1          3.49         41.29        37.26 o
 -10   9   1         54.93         44.10        26.40 o
  -9   9   1         34.27         46.93        40.76 o
  -8   9   1         14.98         19.70        32.34 o
  -7   9   1         27.88         23.13        29.33 o
  -6   9   1        432.08        436.03        33.68 o
  -5   9   1         73.20         65.82        12.34 o
  -4   9   1          3.95          7.88         4.56 o
  -3   9   1         25.37         25.84         7.74 o
  -2   9   1       1116.69       1175.22        31.22 o
  -1   9   1        246.04        318.12        28.61 o
   0   9   1        289.09        342.20        41.69 o
   1   9   1        457.71        512.93        20.87 o
   2   9   1       1710.77       1719.03        35.60 o
   3   9   1         74.84         82.86        14.46 o
   4   9   1        165.91        175.25        34.53 o
   5   9   1          0.32          4.37        16.81 o
   6   9   1        183.54        250.17        42.99 o
   7   9   1         71.62        106.57        32.95 o
   8   9   1         41.00         19.63        19.09 o
   9   9   1          1.24         29.99        35.53 o
  10   9   1          2.46        -40.41        40.41 o
  -9  10   1          0.01         21.11        17.82 o
  -8  10   1         22.24         49.36        20.44 o
  -7  10   1          0.21        -14.55        20.10 o
  -6  10   1         35.71         34.52        13.72 o
  -5  10   1        715.06        696.91        29.35 o
  -4  10   1        118.22        116.48        15.97 o
  -3  10   1        173.21        168.54        24.92 o
  -2  10   1         66.03         66.55        11.26 o
  -1  10   1         39.89         48.51         9.08 o
   0  10   1        910.60        860.60        71.39 o
   1  10   1         33.03         36.34         6.75 o
   2  10   1        529.30        567.55        22.33 o
   3  10   1        412.70        417.81        25.80 o
   4  10   1        225.91        224.32        36.93 o
   5  10   1        140.61        199.00        50.47 o
   6  10   1         61.45         47.43        19.87 o
   7  10   1        214.76        287.23        67.27 o
   8  10   1          6.82         11.34        35.11 o
   9  10   1        215.94        187.48        66.74 o
  -9  11   1          2.40         23.89        16.86 o
  -8  11   1         18.92         17.37        21.19 o
  -7  11   1        158.45        111.57        22.25 o
  -6  11   1        322.62        285.79        31.09 o
  -5  11   1          3.56          4.08        11.17 o
  -4  11   1          0.06          3.62         5.86 o
  -3  11   1         23.14         20.06         5.36 o
  -2  11   1         24.25         26.21         6.36 o
  -1  11   1         70.03         68.67         9.62 o
   0  11   1         33.70         42.57        13.37 o
   1  11   1        438.79        445.94        37.57 o
   2  11   1         75.03         81.58         5.53 o
   3  11   1         10.90         18.85         7.13 o
   4  11   1         17.90         48.53        23.28 o
   5  11   1        330.21        327.23        89.12 o
   6  11   1         44.07         64.75        25.70 o
   7  11   1         17.24         67.97        22.48 o
   8  11   1         29.89         75.67        54.40 o
   9  11   1          8.47         68.72        49.39 o
  -9  12   1         18.05         83.75        34.73 o
  -8  12   1         91.19        120.67        34.69 o
  -7  12   1          0.06         -6.64        15.41 o
  -6  12   1         98.95         96.60        29.95 o
  -5  12   1        159.07        168.06        22.19 o
  -4  12   1        312.38        331.70        27.81 o
  -3  12   1         34.58         46.79        12.75 o
  -2  12   1         32.21         22.95         8.25 o
  -1  12   1       1175.57       1253.41        45.91 o
   0  12   1          9.72         -0.23         7.28 o
   1  12   1          9.09         -3.84        14.06 o
   2  12   1          6.97         14.47         4.80 o
   3  12   1        204.45        161.95        16.65 o
   4  12   1        741.73        756.61        74.36 o
   5  12   1          2.21         12.25        18.08 o
   6  12   1         53.92         54.17        22.11 o
   7  12   1          7.21          7.28        21.39 o
   8  12   1          2.35         54.92        35.38 o
  -8  13   1         21.15         40.36        40.35 o
  -7  13   1        228.11        172.44        42.34 o
  -6  13   1          2.72          8.24        18.88 o
  -5  13   1          7.31          5.76        16.25 o
  -4  13   1         91.38        158.48        38.18 o
  -3  13   1         71.89         64.45        11.64 o
  -2  13   1        581.40        579.18        45.41 o
  -1  13   1        141.82        135.15        21.64 o
   0  13   1        289.74        332.23        36.32 o
   1  13   1         42.08         42.07        12.73 o
   2  13   1          6.90         25.75        17.16 o
   3  13   1        216.88        208.02        40.67 o
   4  13   1          9.15          4.43        14.14 o
   5  13   1          1.13        -18.38        18.38 o
   6  13   1         32.65         30.16        22.96 o
   7  13   1        121.79        130.64        37.00 o
   8  13   1         98.58         77.05        49.85 o
  -7  14   1        144.69        149.06        38.20 o
  -6  14   1          4.30          7.74        34.64 o
  -5  14   1        139.97        117.98        40.15 o
  -4  14   1         30.40         49.92        22.90 o
  -3  14   1          5.32          9.21        38.28 o
  -2  14   1        482.58        434.52        37.18 o
  -1  14   1        298.58        306.06        33.68 o
   0  14   1        253.33        241.80        29.68 o
   1  14   1         16.97         23.11        18.54 o
   2  14   1        514.35        522.39        63.49 o
   3  14   1        129.42        119.84        32.31 o
   4  14   1          1.31        -14.61        14.61 o
   5  14   1         30.14         32.38        33.48 o
   6  14   1         48.87         77.18        28.25 o
   7  14   1        140.39        140.05        38.25 o
  -7  15   1          4.91         28.55        22.42 o
  -6  15   1         87.11        195.50        46.58 o
  -5  15   1          0.14         -9.74        14.16 o
  -4  15   1         67.06         12.64        14.20 o
  -3  15   1          8.04         36.70        25.51 o
  -2  15   1        335.62        261.61        45.10 o
  -1  15   1        203.03        196.58        27.89 o
   0  15   1        211.12        268.60        31.77 o
   1  15   1        437.07        389.69        53.38 o
   2  15   1        327.12        369.98        54.90 o
   3  15   1          4.11         -0.29        43.66 o
   4  15   1          8.07         57.68        24.79 o
   5  15   1         71.37         58.73        23.74 o
   6  15   1          5.73         16.97        40.23 o
  -6  16   1          8.20         32.36        26.63 o
  -5  16   1          0.29         13.15        28.09 o
  -4  16   1          3.47        -16.38        16.38 o
  -3  16   1          5.47         23.57        16.44 o
  -2  16   1         16.15          8.58        14.83 o
  -1  16   1        258.15        301.20        49.11 o
   0  16   1         50.78        -26.49        40.82 o
   1  16   1         63.65         49.93        16.45 o
   2  16   1         36.19         35.86        22.53 o
   3  16   1         47.39         28.07        19.70 o
   4  16   1          5.68         11.01        40.19 o
   5  16   1         11.44         -7.10        19.30 o
   6  16   1          9.26         60.18        61.87 o
  -5  17   1          0.47         33.94        30.85 o
  -4  17   1          0.06          2.83        21.98 o
  -3  17   1         14.40         33.47        22.12 o
  -2  17   1          2.80         22.65        31.07 o
  -1  17   1          0.09         -9.28        23.03 o
   0  17   1         79.60         84.35        44.05 o
   1  17   1         38.27         46.39        25.97 o
   2  17   1         32.00         16.71        21.93 o
   3  17   1          6.15         21.21        65.75 o
   4  17   1         11.91        -10.91        18.07 o
  -3  18   1         38.45         -0.24        23.21 o
  -2  18   1         13.25         60.95        47.31 o
  -1  18   1          6.26         -8.95        31.29 o
   0  18   1         83.33        101.27        42.70 o
   1  18   1          0.35        -29.62        29.78 o
   2  18   1          4.42          2.04        18.33 o
   3  18   1          0.02         -4.34        19.01 o
 -10   0   2       1072.11       1175.24       144.61 o
  -8   0   2        156.52        182.11        52.23 o
  -6   0   2       5689.80       5667.82       235.13 o
  -4   0   2       7923.29       8025.71       161.23 o
  -2   0   2        645.28        723.56        37.96 o
   0   0   2      19335.91      17960.13       125.68 o
   2   0   2        879.08        897.68        46.58 o
   4   0   2       7354.53       7081.09       266.23 o
   6   0   2       4357.99       3990.95       198.04 o
   8   0   2        891.20        954.66       113.12 o
  10   0   2       1058.79       1262.07       150.07 o
 -11   1   2        337.65        378.81        90.32 o
 -10   1   2         66.72        105.80        32.51 o
  -9   1   2        699.00        765.78        77.44 o
  -8   1   2          3.52          0.84        13.93 o
  -7   1   2       3404.69       3424.41       110.47 o
  -6   1   2        150.43        103.70        27.78 o
  -5   1   2       5142.69       4930.11       113.98 o
  -4   1   2        504.88        590.00        24.34 o
  -3   1   2       6724.23       6539.90       105.40 o
  -2   1   2       4579.01       4685.98        60.46 o
  -1   1   2      39217.59      36138.56       142.35 o
   0   1   2       5152.49       5271.53        32.15 o
   1   1   2      50591.90      49442.14       228.77 o
   2   1   2       1720.15       1769.25        46.41 o
   3   1   2      16410.90      16025.16       173.23 o
   4   1   2        241.01        254.35        14.30 o
   5   1   2       4404.53       4394.48        78.06 o
   6   1   2        170.38        203.17        18.84 o
   7   1   2       1968.39       1953.93        63.21 o
   8   1   2        162.01        155.55        45.77 o
   9   1   2        304.48        290.92        47.18 o
  10   1   2        212.65        286.33        52.72 o
  11   1   2        322.10        298.36        54.82 o
 -11   2   2          4.50         -6.36        21.84 o
 -10   2   2       2607.85       2288.01       210.18 o
  -9   2   2        634.39        524.96        89.81 o
  -8   2   2       1439.37       1510.17       153.50 o
  -7   2   2         17.06         20.37        10.03 o
  -6   2   2       3553.38       3301.19        99.51 o
  -5   2   2        753.37        929.56        48.33 o
  -4   2   2       2619.24       2420.69        51.90 o
  -3   2   2       1487.21       1412.88        36.52 o
  -2   2   2         18.34         27.70         5.35 o
  -1   2   2       7010.09       6500.53        49.09 o
   0   2   2      28027.10      26250.92       103.49 o
   1   2   2        393.39        486.77        18.18 o
   2   2   2       3834.00       3933.43        51.21 o
   3   2   2       3862.96       3961.74        72.18 o
   4   2   2       7687.97       7799.76       118.18 o
   5   2   2        154.89        159.17        11.39 o
   6   2   2       4037.75       3960.74        81.75 o
   7   2   2         48.34         41.48        11.85 o
   8   2   2        640.93        523.99        58.82 o
   9   2   2          2.68         16.71        18.16 o
  10   2   2        769.33        865.03        87.11 o
  11   2   2          3.43         41.00        35.16 o
 -11   3   2        560.30        623.91       120.23 o
 -10   3   2         40.75         15.39        28.53 o
  -9   3   2       1049.23        894.85       126.72 o
  -8   3   2        214.00        205.12        60.36 o
  -7   3   2       2445.74       2556.47       116.65 o
  -6   3   2       1121.72        986.45        68.06 o
  -5   3   2       4420.42       4322.39       104.81 o
  -4   3   2       2490.88       2550.75        55.78 o
  -3   3   2       7186.62       7068.58        78.95 o
  -2   3   2        787.95        761.46        22.30 o
  -1   3   2      22266.03      21828.89        88.81 o
   0   3   2       4194.66       4063.14        30.50 o
   1   3   2        715.51        729.83        43.96 o
   2   3   2       5026.48       5163.44        75.71 o
   3   3   2       6874.39       6383.35        67.67 o
   4   3   2         37.77         43.04        10.27 o
   5   3   2       3466.99       3420.48        98.71 o
   6   3   2        367.55        346.57        29.73 o
   7   3   2       2473.21       2374.68       160.67 o
   8   3   2          1.64         12.14        13.74 o
   9   3   2        902.70        937.95        84.26 o
  10   3   2         16.37         14.68        14.61 o
  11   3   2         75.73         62.70        36.10 o
 -11   4   2          0.18        -22.62        38.42 o
 -10   4   2       1716.97       1652.85       184.79 o
  -9   4   2         37.94         25.94        27.19 o
  -8   4   2        634.05        655.26       104.68 o
  -7   4   2        443.70        455.09        78.83 o
  -6   4   2       4293.25       4281.65        69.89 o
  -5   4   2       1404.72       1475.51        41.98 o
  -4   4   2        610.89        557.26        34.65 o
  -3   4   2        666.88        690.54        24.70 o
  -2   4   2       5126.29       5167.81        60.44 o
  -1   4   2       1722.44       1873.32        25.75 o
   0   4   2       5991.47       5739.06        43.44 o
   1   4   2        422.34        403.25        24.42 o
   2   4   2       2666.03       2638.52        56.35 o
   3   4   2          7.63         13.81         4.57 o
   4   4   2       5165.55       5023.82        65.33 o
   5   4   2       1072.17       1095.57        52.59 o
   6   4   2       3260.93       3401.04        93.07 o
   7   4   2         85.60         76.52        21.72 o
   8   4   2       2028.78       1918.42       110.39 o
   9   4   2        243.46        208.10        43.81 o
  10   4   2        762.64        803.25       131.13 o
  11   4   2          3.90        -16.72        25.38 o
 -11   5   2        580.40        711.89        77.23 o
 -10   5   2         66.50        126.20        57.39 o
  -9   5   2        947.54       1092.93       145.94 o
  -8   5   2       1011.42        876.20       121.09 o
  -7   5   2       3390.20       3400.00       223.52 o
  -6   5   2        125.79        133.00        17.68 o
  -5   5   2       4264.34       4128.57        73.27 o
  -4   5   2          3.95         12.75         5.69 o
  -3   5   2      11207.99      11185.82        81.16 o
  -2   5   2          8.29         12.19         4.47 o
  -1   5   2       9195.26       9204.41        63.41 o
   0   5   2        419.99        395.13        11.67 o
   1   5   2       5520.15       5332.70        93.76 o
   2   5   2       1178.20       1310.20        59.24 o
   3   5   2       6741.24       6489.58        86.19 o
   4   5   2        340.11        393.20        18.78 o
   5   5   2       4071.60       3985.25        85.71 o
   6   5   2         99.59        112.08        17.82 o
   7   5   2       2552.04       2714.94       117.14 o
   8   5   2        202.55        228.16        69.38 o
   9   5   2       2403.43       2721.47       230.40 o
  10   5   2          6.70         35.31        37.56 o
 -11   6   2          1.42         33.45        21.33 o
 -10   6   2        906.98        843.53       136.67 o
  -9   6   2         19.21         12.91        20.67 o
  -8   6   2        505.37        453.66        92.43 o
  -7   6   2         21.70         25.45        31.23 o
  -6   6   2       3080.26       3026.69        73.88 o
  -5   6   2        732.38        695.62        30.84 o
  -4   6   2       5554.77       5237.40       105.86 o
  -3   6   2       4031.38       4497.32        68.01 o
  -2   6   2        796.96        697.95        24.08 o
  -1   6   2       4897.57       5290.73        46.02 o
   0   6   2       7516.85       7365.43        60.72 o
   1   6   2        998.16       1037.19        38.48 o
   2   6   2       5952.58       6006.75       109.10 o
   3   6   2       1092.52       1103.23        46.44 o
   4   6   2       2459.75       2234.71        62.92 o
   5   6   2        236.50        251.02        26.73 o
   6   6   2       4751.15       5132.72       269.30 o
   7   6   2        412.90        374.64        79.23 o
   8   6   2        440.83        428.29        88.23 o
   9   6   2         28.03         62.18        42.34 o
  10   6   2        789.98        697.05       128.17 o
 -10   7   2          0.16        -16.70        17.75 o
  -9   7   2        547.38        706.65       123.05 o
  -8   7   2         65.97         70.71        39.64 o
  -7   7   2       1794.89       1539.21        90.62 o
  -6   7   2         20.21         24.69         7.86 o
  -5   7   2       3261.28       3291.89        62.70 o
  -4   7   2        901.08        914.25        26.53 o
  -3   7   2       3916.73       3609.37        79.59 o
  -2   7   2        284.30        333.12        21.40 o
  -1   7   2        973.18        874.88        21.05 o
   0   7   2         10.39          7.51         3.11 o
   1   7   2       7727.12       8077.89        74.04 o
   2   7   2        402.97        453.59        30.24 o
   3   7   2       6653.72       6379.12       194.38 o
   4   7   2        215.59        250.32        26.05 o
   5   7   2       1115.59       1075.58        56.66 o
   6   7   2        317.37        245.25        63.52 o
   7   7   2        155.15        166.83        55.67 o
   8   7   2        499.92        441.61        92.25 o
   9   7   2        610.90        711.99       124.89 o
  10   7   2          3.58        -34.99        46.92 o
 -10   8   2        663.10        698.82        73.34 o
  -9   8   2        124.29        173.05        33.98 o
  -8   8   2        475.35        491.83        55.62 o
  -7   8   2        398.49        450.92        48.99 o
  -6   8   2       7468.32       7338.87        96.03 o
  -5   8   2        663.67        675.00        25.86 o
  -4   8   2       6612.37       6548.53        98.73 o
  -3   8   2         92.38         86.17        12.86 o
  -2   8   2       2385.07       2204.69        55.14 o
  -1   8   2        824.60        788.56        20.81 o
   0   8   2      11328.51      11003.91        70.27 o
   1   8   2        402.48        373.14        16.09 o
   2   8   2       2576.81       2473.91        71.23 o
   3   8   2        506.68        563.22        37.32 o
   4   8   2       3067.00       3016.10        90.52 o
   5   8   2          3.86         13.46        11.40 o
   6   8   2       1545.62       1489.05        91.35 o
   7   8   2         84.30         33.79        31.65 o
   8   8   2       1370.11       1297.08       162.23 o
   9   8   2        181.96         55.44        36.12 o
  10   8   2        647.40        797.45       143.39 o
 -10   9   2          0.12         -6.12        15.21 o
  -9   9   2        533.77        541.14        61.25 o
  -8   9   2         25.76          2.79        16.30 o
  -7   9   2        284.76        294.38        39.87 o
  -6   9   2        515.92        545.79        33.62 o
  -5   9   2       4458.28       4496.83        88.91 o
  -4   9   2        361.44        404.92        24.96 o
  -3   9   2       6751.03       6452.77       109.70 o
  -2   9   2        705.16        760.91        27.36 o
  -1   9   2       4967.34       4875.30        75.57 o
   0   9   2          0.00          7.97         8.89 o
   1   9   2       1803.92       1749.91        33.88 o
   2   9   2         21.22         17.69         6.34 o
   3   9   2       4273.33       4005.00       101.03 o
   4   9   2        190.74        197.26        23.82 o
   5   9   2       1469.45       1259.00        85.81 o
   6   9   2        318.93        319.97        45.83 o
   7   9   2        742.04        714.73        68.37 o
   8   9   2        361.90        279.86        79.24 o
   9   9   2        674.45        784.46       136.27 o
  -9  10   2         49.96         96.91        28.03 o
  -8  10   2        658.73        730.36        66.69 o
  -7  10   2         46.31         20.91        11.87 o
  -6  10   2       1677.97       1788.45        77.88 o
  -5  10   2        298.31        289.63        22.43 o
  -4  10   2       2544.87       2518.68        84.67 o
  -3  10   2         26.58         35.29         9.23 o
  -2  10   2       3941.02       3892.60        64.12 o
  -1  10   2        587.27        653.23        36.39 o
   0  10   2       8821.84       8555.93       137.00 o
   1  10   2        148.04        147.05        15.06 o
   2  10   2       1473.84       1460.40        57.37 o
   3  10   2         18.43         15.68         7.87 o
   4  10   2       1972.35       2061.30        76.81 o
   5  10   2        718.40        650.40        64.88 o
   6  10   2       1066.67       1014.22        83.03 o
   7  10   2        140.45        147.21        32.82 o
   8  10   2        876.35       1044.86       153.77 o
   9  10   2          0.05         32.57        33.82 o
  -9  11   2        713.06        832.83        77.53 o
  -8  11   2          5.59         18.77        16.37 o
  -7  11   2        570.75        650.97        51.48 o
  -6  11   2         50.49         31.36        12.97 o
  -5  11   2       1153.26       1256.17        60.69 o
  -4  11   2        559.83        545.37        36.02 o
  -3  11   2       4568.49       4534.00        67.11 o
  -2  11   2        178.72        163.43        11.96 o
  -1  11   2       4632.28       4624.69        80.33 o
   0  11   2        127.74        141.37        18.63 o
   1  11   2        258.26        274.51        26.96 o
   2  11   2       1338.45       1397.08        37.61 o
   3  11   2       1142.27       1095.31        47.19 o
   4  11   2        149.29        200.51        25.03 o
   5  11   2        884.31       1006.04        84.70 o
   6  11   2          2.03         13.28        12.79 o
   7  11   2        837.48        738.62        89.95 o
   8  11   2         48.12         10.62        26.20 o
   9  11   2        731.51        745.15       138.70 o
  -9  12   2          5.98         19.71        17.77 o
  -8  12   2        718.23        730.06        85.09 o
  -7  12   2          2.56          1.13         9.23 o
  -6  12   2       1236.16       1221.64        65.49 o
  -5  12   2         13.38         -2.14         7.09 o
  -4  12   2       1578.72       1585.36        61.80 o
  -3  12   2          6.36         -0.91         7.86 o
  -2  12   2       6587.64       6545.45       144.34 o
  -1  12   2        448.25        430.79        34.32 o
   0  12   2       3159.79       3009.31        88.50 o
   1  12   2          4.63          1.59         5.32 o
   2  12   2        696.93        675.28        18.03 o
   3  12   2         65.32         62.16        14.06 o
   4  12   2       1285.85       1407.94       101.18 o
   5  12   2         76.03         91.93        29.94 o
   6  12   2        933.73        966.17        88.02 o
   7  12   2        183.66        137.92        37.63 o
   8  12   2        783.03        881.27       146.05 o
  -8  13   2         53.32         18.68        37.63 o
  -7  13   2       1032.50       1176.73       123.41 o
  -6  13   2          5.50         27.88        20.94 o
  -5  13   2        295.80        323.55        53.58 o
  -4  13   2        109.18        103.18        48.37 o
  -3  13   2       1016.74       1080.11        64.84 o
  -2  13   2          0.68         -5.86         9.76 o
  -1  13   2        460.96        475.63        53.05 o
   0  13   2          1.58         18.59        10.91 o
   1  13   2        224.31        243.24        28.45 o
   2  13   2        416.88        424.70        75.92 o
   3  13   2        414.94        470.46        38.60 o
   4  13   2        207.96        180.37        37.64 o
   5  13   2        521.40        547.47        67.08 o
   6  13   2         19.15         13.44        18.92 o
   7  13   2        565.91        547.78       113.64 o
   8  13   2         73.33        108.04        52.33 o
  -7  14   2          1.44          6.86        20.26 o
  -6  14   2        347.45        409.48        84.45 o
  -5  14   2        262.86        333.56        57.70 o
  -4  14   2        815.42        891.80        87.79 o
  -3  14   2         74.19         37.37        17.25 o
  -2  14   2        789.85        803.06        53.17 o
  -1  14   2         89.42         93.27        32.92 o
   0  14   2       2285.66       2438.24        92.68 o
   1  14   2         52.34         36.53        12.46 o
   2  14   2       2188.38       2371.59       133.19 o
   3  14   2          2.37         -2.41        14.92 o
   4  14   2       1571.72       1606.68       116.71 o
   5  14   2         14.35          8.80        19.24 o
   6  14   2       1065.79       1195.25       106.58 o
   7  14   2          1.87         17.12        27.19 o
  -7  15   2        773.07        812.57       240.69 o
  -6  15   2          9.75         17.52        23.57 o
  -5  15   2        426.69        440.62        66.17 o
  -4  15   2          5.03         -7.97        19.48 o
  -3  15   2        164.81        151.54        35.02 o
  -2  15   2         42.06         28.46        21.92 o
  -1  15   2        699.15        762.57        62.08 o
   0  15   2         20.30         15.03        12.51 o
   1  15   2       1068.85       1076.15        91.71 o
   2  15   2         75.42         43.97        18.75 o
   3  15   2       2843.54       2990.56       182.76 o
   4  15   2         18.46         21.72        61.47 o
   5  15   2       1077.86       1230.20       109.32 o
   6  15   2         42.46         25.52        29.13 o
  -6  16   2        599.00        729.68        90.34 o
  -5  16   2        136.45        126.50        52.00 o
  -4  16   2        572.06        623.12       111.44 o
  -3  16   2          3.11         17.92        24.57 o
  -2  16   2        429.00        471.66        62.68 o
  -1  16   2          1.50         76.62        42.45 o
   0  16   2       1382.85       1476.27       105.32 o
   1  16   2         55.99         44.28        24.31 o
   2  16   2       1258.33       1323.42        99.61 o
   3  16   2          0.83         -2.29        19.26 o
   4  16   2       1265.92       1430.73       126.48 o
   5  16   2          0.61         36.41        71.80 o
  -5  17   2        275.35        350.59        73.66 o
  -4  17   2          0.05         21.49        15.65 o
  -3  17   2        652.21        629.52        78.70 o
  -2  17   2         30.59        -21.13        21.83 o
  -1  17   2        560.40        541.28       113.15 o
   0  17   2          7.87         26.90        36.81 o
   1  17   2        706.58        668.75        64.89 o
   2  17   2         26.68         14.79        17.54 o
   3  17   2        559.61        564.97        64.29 o
   4  17   2          1.46        -29.78        29.78 o
  -3  18   2         18.15         13.16        29.66 o
  -2  18   2        857.06        980.45       156.84 o
  -1  18   2          3.01         54.88        57.65 o
   0  18   2        600.47        654.99       127.77 o
   1  18   2          8.09        -14.23        22.81 o
   2  18   2        649.84        636.32        89.16 o
   3  18   2          0.21         34.47        20.30 o
 -11   0   3          1.02        -21.37        28.97 o
  -9   0   3         18.39         13.05        17.31 o
  -7   0   3        138.08        161.33        44.47 o
  -5   0   3         44.47         18.98        11.46 o
  -3   0   3       3439.80       3385.33       120.71 o
  -1   0   3        562.79        485.39        30.10 o
   1   0   3       2479.90       2378.40        49.43 o
   3   0   3       7755.16       7877.95       169.53 o
   5   0   3        738.32        822.39        82.34 o
   7   0   3        258.47        203.06        28.13 o
   9   0   3        411.91        439.37        80.30 o
  11   0   3          1.88         20.90        26.71 o
 -11   1   3         50.48         54.17        25.51 o
 -10   1   3         74.33         72.57        41.37 o
  -9   1   3         68.91         78.42        48.85 o
  -8   1   3         70.06         89.97        24.37 o
  -7   1   3          0.97         -3.74        14.18 o
  -6   1   3          8.75         13.00         8.69 o
  -5   1   3       2052.77       2298.14        64.86 o
  -4   1   3      11619.50      12588.65       136.32 o
  -3   1   3        617.67        686.81        28.33 o
  -2   1   3        380.53        333.24        17.71 o
  -1   1   3       1298.33       1267.39        30.80 o
   0   1   3        196.38        185.29         7.60 o
   1   1   3      10942.86      10770.98        78.84 o
   2   1   3       5187.86       5304.31        82.09 o
   3   1   3         18.84         31.03         6.56 o
   4   1   3       2599.47       2825.07        84.75 o
   5   1   3       1239.17       1303.02        73.35 o
   6   1   3        148.73        141.22        26.28 o
   7   1   3        565.58        560.60        58.21 o
   8   1   3          6.43          7.80        29.20 o
   9   1   3         29.96         42.22        23.36 o
  10   1   3         85.27        102.21        31.50 o
  11   1   3          3.62         19.80        29.18 o
 -11   2   3          2.56         15.26        25.56 o
 -10   2   3          6.83          4.86        33.71 o
  -9   2   3          0.24        -24.54        36.35 o
  -8   2   3         92.69         56.92        34.39 o
  -7   2   3        151.57        157.37        45.62 o
  -6   2   3         63.07         54.46        18.29 o
  -5   2   3        150.22        161.61        17.05 o
  -4   2   3       6151.58       6342.44        77.70 o
  -3   2   3       1309.95       1262.41        35.62 o
  -2   2   3        605.44        637.41        21.09 o
  -1   2   3         45.19         52.19         5.67 o
   0   2   3        628.22        655.76        14.03 o
   1   2   3       7189.50       7110.22        74.46 o
   2   2   3        227.28        248.18        15.98 o
   3   2   3        154.95        175.25        18.53 o
   4   2   3        309.56        300.76        27.32 o
   5   2   3         34.58         65.44        17.79 o
   6   2   3          7.38          7.98         6.23 o
   7   2   3        146.50        145.76        29.72 o
   8   2   3         41.23         33.57        60.88 o
   9   2   3        277.42        297.47        49.50 o
  10   2   3          2.95         -2.61        22.00 o
  11   2   3         66.04         47.21        42.91 o
 -11   3   3          7.84         26.94        31.83 o
 -10   3   3         22.58         10.73        24.55 o
  -9   3   3         28.02        -20.11        20.11 o
  -8   3   3         17.37         -3.59        21.22 o
  -7   3   3         20.01         22.76        27.51 o
  -6   3   3        353.24        399.82        67.23 o
  -5   3   3        992.17       1109.47        38.76 o
  -4   3   3        228.15        257.44        16.29 o
  -3   3   3       2279.62       2455.26        50.22 o
  -2   3   3        411.47        436.13        16.93 o
  -1   3   3       1013.71       1044.21        19.73 o
   0   3   3       1659.01       1536.74        25.19 o
   1   3   3       1032.53       1002.33        30.83 o
   2   3   3       1558.33       1616.60        44.92 o
   3   3   3       2804.15       2822.53        56.01 o
   4   3   3       1199.04       1317.60        54.02 o
   5   3   3          0.98          0.75         5.51 o
   6   3   3         87.43        136.82        16.09 o
   7   3   3        326.28        317.15        41.58 o
   8   3   3          5.70         -0.42        24.07 o
   9   3   3         39.32         26.56        19.49 o
  10   3   3         42.31         66.71        40.31 o
  11   3   3          0.01        -24.24        33.23 o
 -11   4   3          1.20         23.83        37.90 o
 -10   4   3          1.04         16.81        13.01 o
  -9   4   3         24.40         26.42        13.44 o
  -8   4   3         66.03        169.81        52.37 o
  -7   4   3        239.79        312.63        69.46 o
  -6   4   3         67.94        130.71        44.89 o
  -5   4   3         50.05         45.57         8.80 o
  -4   4   3        266.58        300.64        19.60 o
  -3   4   3          2.16          2.45         4.38 o
  -2   4   3        890.18        926.05        23.52 o
  -1   4   3         34.26         31.01         3.49 o
   0   4   3        161.27        172.74         8.31 o
   1   4   3       2457.90       2436.47        50.22 o
   2   4   3       1692.12       1921.56        77.16 o
   3   4   3       2213.31       2301.73        41.94 o
   4   4   3          0.53          2.98         3.28 o
   5   4   3         16.77         19.20         9.06 o
   6   4   3        162.61        165.18        27.99 o
   7   4   3        397.14        409.60        61.50 o
   8   4   3          0.36        -17.13        17.35 o
   9   4   3        100.39         90.09        42.24 o
  10   4   3          3.48         21.37        20.36 o
 -11   5   3          2.46          0.57        15.54 o
 -10   5   3        197.66        238.25        42.70 o
  -9   5   3          0.13         23.39        15.89 o
  -8   5   3        125.34        114.49        26.39 o
  -7   5   3        730.69        699.49        36.97 o
  -6   5   3         40.73         48.32         9.25 o
  -5   5   3        147.61        171.07        19.99 o
  -4   5   3          0.44          0.21         4.48 o
  -3   5   3       1829.45       1919.30        44.48 o
  -2   5   3        686.73        736.44        25.11 o
  -1   5   3        552.44        548.06        13.37 o
   0   5   3         60.30         72.42         5.42 o
   1   5   3       2911.47       3139.89        49.97 o
   2   5   3       2003.34       2243.03        68.84 o
   3   5   3        291.69        320.68        16.19 o
   4   5   3        196.93        200.91        14.43 o
   5   5   3          0.03          4.92         5.29 o
   6   5   3        301.98        345.40        65.10 o
   7   5   3        145.27        162.11        29.69 o
   8   5   3         55.45         44.63        14.24 o
   9   5   3         81.91         89.19        46.75 o
  10   5   3          0.97         -6.91        23.42 o
 -11   6   3          0.04         -4.23        16.86 o
 -10   6   3         35.68         53.33        20.10 o
  -9   6   3          1.27         13.54        12.52 o
  -8   6   3        165.50        191.89        40.51 o
  -7   6   3       1075.69       1050.51        57.95 o
  -6   6   3          3.73          2.41         7.03 o
  -5   6   3         71.47         75.51        10.47 o
  -4   6   3        193.74        186.00        14.54 o
  -3   6   3       1192.97       1344.78        38.23 o
  -2   6   3       1743.83       1844.75        40.89 o
  -1   6   3        829.26        753.14        15.97 o
   0   6   3       3718.15       3938.97        40.43 o
   1   6   3       2437.64       2624.28        43.41 o
   2   6   3       1064.72       1087.07        50.19 o
   3   6   3         37.88         47.07        12.07 o
   4   6   3        213.42        227.85        14.26 o
   5   6   3          0.44          0.43         4.15 o
   6   6   3        126.87        130.07        21.97 o
   7   6   3         71.34         69.67        18.17 o
   8   6   3        393.96        358.58        81.76 o
   9   6   3          1.09        -25.83        25.83 o
  10   6   3          3.60          7.51        27.66 o
 -10   7   3         34.35         30.43        28.80 o
  -9   7   3         85.96        121.81        33.35 o
  -8   7   3         86.53        124.78        28.05 o
  -7   7   3        137.68        103.11        24.38 o
  -6   7   3        115.37        154.13        15.17 o
  -5   7   3        213.74        209.15        16.34 o
  -4   7   3          6.98          6.13         3.69 o
  -3   7   3          4.88         16.19         7.59 o
  -2   7   3       1235.95       1367.70        35.51 o
  -1   7   3       5696.38       5703.45        50.36 o
   0   7   3       3213.19       3293.90        49.58 o
   1   7   3         62.34         86.61         9.82 o
   2   7   3        222.66        211.37        20.20 o
   3   7   3         85.67         66.35        17.71 o
   4   7   3         51.55         83.33        13.71 o
   5   7   3         51.06         81.07        14.48 o
   6   7   3         30.02         22.18        20.45 o
   7   7   3         16.13         -1.39        20.08 o
   8   7   3         40.44         78.41        42.84 o
   9   7   3         94.45        210.16        95.53 o
  10   7   3         38.37        106.97        52.39 o
 -10   8   3         33.26         21.98        18.04 o
  -9   8   3          1.62        -12.04        12.04 o
  -8   8   3         23.08         27.40        19.33 o
  -7   8   3          2.01         -1.52        13.25 o
  -6   8   3        656.98        679.92        29.43 o
  -5   8   3         46.65         49.46         7.79 o
  -4   8   3          4.19         15.29         8.43 o
  -3   8   3         92.50        115.44        15.27 o
  -2   8   3         12.20          6.15         5.51 o
  -1   8   3       4324.21       4607.01        48.58 o
   0   8   3        687.18        754.93        22.59 o
   1   8   3        139.94        147.91        12.23 o
   2   8   3        235.32        254.99        23.27 o
   3   8   3        142.36        124.19        21.42 o
   4   8   3        161.29        197.41        23.94 o
   5   8   3         17.47         29.79        16.51 o
   6   8   3        122.13        104.47        23.94 o
   7   8   3        183.66        106.09        46.56 o
   8   8   3        540.63        496.77       103.34 o
   9   8   3          1.20         34.05        39.68 o
  10   8   3         12.53         64.11        50.76 o
 -10   9   3         10.95          3.95        17.99 o
  -9   9   3          1.22        -13.14        17.86 o
  -8   9   3        297.31        247.86        39.48 o
  -7   9   3        121.57        141.30        27.90 o
  -6   9   3        158.50        150.40        18.64 o
  -5   9   3       1103.99       1014.76        44.48 o
  -4   9   3        241.97        257.01        25.38 o
  -3   9   3        280.54        268.48        23.02 o
  -2   9   3        290.29        258.57        18.36 o
  -1   9   3        576.40        636.69        27.44 o
   0   9   3          0.06          4.11         3.22 o
   1   9   3        538.44        535.44        19.03 o
   2   9   3         51.80         51.30        24.75 o
   3   9   3         35.19         38.40        13.58 o
   4   9   3        170.15        166.47        23.10 o
   5   9   3          1.37         -0.58         8.18 o
   6   9   3         25.33         24.57        16.13 o
   7   9   3          1.61          1.13        28.47 o
   8   9   3         86.43        127.93        52.72 o
   9   9   3         19.50         45.21        49.05 o
  -9  10   3         19.12          4.30        18.67 o
  -8  10   3          0.58         10.25        19.74 o
  -7  10   3         37.32         44.47        25.27 o
  -6  10   3         52.70         39.31        16.00 o
  -5  10   3        159.85        142.87        17.31 o
  -4  10   3         62.47         71.76        14.83 o
  -3  10   3         93.62        123.02        14.62 o
  -2  10   3          1.53          1.35         3.55 o
  -1  10   3        788.03        766.13        32.70 o
   0  10   3        577.98        660.71        20.74 o
   1  10   3        374.96        371.52        28.55 o
   2  10   3        184.27        183.17        17.05 o
   3  10   3         16.49         43.08        20.32 o
   4  10   3         61.54         51.66        15.16 o
   5  10   3          0.60          6.78         9.52 o
   6  10   3         37.43         52.86        21.33 o
   7  10   3         67.72         25.44        25.99 o
   8  10   3          2.99          4.08        27.14 o
   9  10   3         55.75         91.04        44.63 o
  -9  11   3         47.77         71.80        21.76 o
  -8  11   3        199.44        195.03        39.92 o
  -7  11   3         33.67          0.85        12.18 o
  -6  11   3          4.49          1.13        10.63 o
  -5  11   3        218.23        271.46        41.06 o
  -4  11   3          8.99          6.55         6.96 o
  -3  11   3          0.08         -4.10         7.89 o
  -2  11   3        132.51        140.94        12.75 o
  -1  11   3         45.20         18.91        13.00 o
   0  11   3        629.04        650.00        39.50 o
   1  11   3        230.71        207.13        13.05 o
   2  11   3         86.50         90.24        12.11 o
   3  11   3        327.97        258.25        25.43 o
   4  11   3        130.33        172.46        24.05 o
   5  11   3        113.71         47.90        49.05 o
   6  11   3         24.70         50.25        33.49 o
   7  11   3        238.60        177.47        62.90 o
   8  11   3         27.68         79.34        48.05 o
   9  11   3         68.59         57.19        42.36 o
  -9  12   3          9.88         42.43        34.94 o
  -8  12   3         21.52         58.22        27.16 o
  -7  12   3          1.71          3.07        10.16 o
  -6  12   3        611.49        689.25        50.00 o
  -5  12   3        206.26        201.89        24.95 o
  -4  12   3        166.81        149.24        17.43 o
  -3  12   3         11.01         12.32         4.61 o
  -2  12   3        354.71        413.05        38.48 o
  -1  12   3          0.01          7.40         8.45 o
   0  12   3        162.85        135.01        25.20 o
   1  12   3         86.13         92.49        22.84 o
   2  12   3        458.04        450.69        22.92 o
   3  12   3          4.29          2.90         5.84 o
   4  12   3         21.58         32.02        16.98 o
   5  12   3         17.31         21.90        12.18 o
   6  12   3         37.39         42.60        20.38 o
   7  12   3        137.49         61.28        31.29 o
   8  12   3        119.43        192.60        70.34 o
  -8  13   3          1.62          1.72        21.64 o
  -7  13   3         28.58         -1.81        19.28 o
  -6  13   3        240.95        152.52        75.17 o
  -5  13   3          2.73          5.07        16.45 o
  -4  13   3        254.45        249.78        35.23 o
  -3  13   3         39.60         30.12        15.03 o
  -2  13   3        337.81        381.45        37.75 o
  -1  13   3        937.23        908.29        73.56 o
   0  13   3        108.22        107.89        23.93 o
   1  13   3        141.78        208.82        63.91 o
   2  13   3        647.77        649.41        49.73 o
   3  13   3         45.28         38.07        13.86 o
   4  13   3        221.55        216.24        43.24 o
   5  13   3          5.38         -7.58        20.97 o
   6  13   3         19.69         13.03        18.31 o
   7  13   3         12.53        -12.75        20.33 o
  -7  14   3         64.16         79.04        30.49 o
  -6  14   3         64.90         49.13        22.95 o
  -5  14   3        153.64         96.43        30.76 o
  -4  14   3         38.68         61.36        48.72 o
  -3  14   3          0.82        -13.79        17.22 o
  -2  14   3         10.93         10.81        14.82 o
  -1  14   3         89.60         83.77        27.40 o
   0  14   3        227.67        219.05        33.39 o
   1  14   3         32.56         70.60        27.60 o
   2  14   3          7.39         63.53        29.51 o
   3  14   3          1.85         10.82        40.58 o
   4  14   3         11.65         37.59        33.05 o
   5  14   3         19.51         41.58        27.71 o
   6  14   3         12.28        -15.13        18.41 o
   7  14   3        104.22        153.36        63.65 o
  -7  15   3          0.08         39.73        21.92 o
  -6  15   3          2.16         -6.44        18.21 o
  -5  15   3         15.77         -3.62        12.81 o
  -4  15   3         39.17         18.78        13.02 o
  -3  15   3          2.01          5.47        15.37 o
  -2  15   3        347.21        321.21        49.50 o
  -1  15   3          3.88         19.74        13.04 o
   0  15   3          0.94         28.94        29.84 o
   1  15   3        113.07        126.17        33.12 o
   2  15   3        218.82        253.11       106.20 o
   3  15   3         11.67         -6.70        16.05 o
   4  15   3          6.52         19.07        44.91 o
   5  15   3          6.40         22.04        19.68 o
   6  15   3          0.25        -17.40        21.60 o
  -6  16   3          0.73         31.15        26.35 o
  -5  16   3          0.37         17.84        47.98 o
  -4  16   3          3.38        -17.24        17.24 o
  -3  16   3         13.15         13.95        21.74 o
  -2  16   3         58.51         32.19        29.57 o
  -1  16   3          4.01         19.14        26.01 o
   0  16   3        201.87        144.16        34.13 o
   1  16   3         72.48         72.17        25.57 o
   2  16   3         94.77         91.98        23.85 o
   3  16   3         18.76         -6.11        14.14 o
   4  16   3          0.79         18.08        18.00 o
   5  16   3          0.80          1.60        13.41 o
  -5  17   3         28.58         63.92        26.72 o
  -4  17   3         38.61         39.61        23.16 o
  -3  17   3          0.03          3.80        30.33 o
  -2  17   3          1.06        670.47       142.16 o
  -1  17   3          3.25         -8.32        21.19 o
   0  17   3          0.90        -26.23        33.45 o
   1  17   3          2.44        -14.64        23.30 o
   2  17   3          3.10         -0.38        18.22 o
   3  17   3         91.07         87.76        27.22 o
   4  17   3         52.44         41.06        21.00 o
  -3  18   3         13.26        114.59        47.06 o
  -2  18   3          0.87        -25.05        34.89 o
  -1  18   3          1.06        -45.10        45.10 o
   0  18   3         23.35         73.04        51.40 o
   1  18   3         13.60         25.97        64.61 o
   2  18   3          0.00         -5.39        30.75 o
 -10   0   4        926.12        722.43       128.89 o
  -8   0   4        852.92        843.62       120.92 o
  -6   0   4       5652.90       4878.56       245.11 o
  -4   0   4      12267.69      11613.50       214.88 o
  -2   0   4         44.02         46.53        12.69 o
   0   0   4        144.38        215.25        15.35 o
   2   0   4       6865.38       6495.29        85.56 o
   4   0   4       2777.01       2951.64       170.11 o
   6   0   4       8521.93       8493.67       295.49 o
   8   0   4       1035.26       1117.21       124.89 o
  10   0   4         44.23         45.97        33.76 o
 -11   1   4        607.18        690.12        96.12 o
 -10   1   4        152.34        116.85        34.98 o
  -9   1   4       1252.66       1328.31        91.31 o
  -8   1   4          9.92         61.03        28.36 o
  -7   1   4       2574.33       2591.20        52.51 o
  -6   1   4        195.30        205.05        20.43 o
  -5   1   4       1822.45       1657.54        73.82 o
  -4   1   4        561.88        617.04        35.56 o
  -3   1   4      14047.41      14192.77       173.93 o
  -2   1   4        161.53        162.49        15.49 o
  -1   1   4        177.32        175.47        11.49 o
   0   1   4      20700.80      20475.02        98.81 o
   1   1   4      19574.53      20286.34       231.91 o
   2   1   4       1418.30       1402.24        38.12 o
   3   1   4      13025.97      12763.16       159.96 o
   4   1   4        496.61        491.73        36.54 o
   5   1   4       1575.73       1469.26        39.66 o
   6   1   4          2.03          9.41         9.43 o
   7   1   4       4314.51       4082.94       156.66 o
   8   1   4         41.32         29.34        18.67 o
   9   1   4       1097.99       1139.73        95.25 o
  10   1   4          6.78         -1.34        15.91 o
 -11   2   4         10.02         22.94        27.63 o
 -10   2   4       1253.62       1306.56       102.96 o
  -9   2   4          0.03         17.88        14.01 o
  -8   2   4       1069.60       1069.88        77.31 o
  -7   2   4         46.24         25.54        18.85 o
  -6   2   4       6798.60       6789.60       122.65 o
  -5   2   4        184.65        148.64        16.57 o
  -4   2   4      13606.13      14121.89       165.68 o
  -3   2   4        115.81         99.43        11.29 o
  -2   2   4      10122.51       9898.27        96.46 o
  -1   2   4       2806.23       2785.19        41.68 o
   0   2   4      45824.15      43727.52       131.67 o
   1   2   4       5882.57       5998.48        70.49 o
   2   2   4       6633.09       6430.03       102.15 o
   3   2   4       6993.84       7218.29        95.63 o
   4   2   4       4784.81       4617.29       151.86 o
   5   2   4         98.97        130.18        14.93 o
   6   2   4       3446.45       3421.12       130.96 o
   7   2   4        247.63        272.31        17.85 o
   8   2   4       1215.75       1190.70        90.39 o
   9   2   4         12.64         37.07        18.74 o
  10   2   4        552.32        626.87        75.09 o
 -11   3   4        828.87        964.49        89.38 o
 -10   3   4          0.02         -7.22        26.27 o
  -9   3   4       2355.43       2286.83       121.16 o
  -8   3   4        434.65        421.40        48.78 o
  -7   3   4       4712.52       4567.45       147.67 o
  -6   3   4        141.68        140.69        18.92 o
  -5   3   4       1809.11       1616.19        52.71 o
  -4   3   4        303.58        325.35        20.49 o
  -3   3   4       4360.16       4396.66        78.75 o
  -2   3   4       1053.89       1071.23        30.21 o
  -1   3   4      13703.42      13326.41        80.02 o
   0   3   4       5593.85       5746.39        50.82 o
   1   3   4      23160.26      22768.51       144.43 o
   2   3   4       3237.32       3525.16        66.77 o
   3   3   4      17826.71      17963.39       160.02 o
   4   3   4         79.71         98.57        18.17 o
   5   3   4       3745.58       3569.40       102.70 o
   6   3   4         75.71         82.64        14.28 o
   7   3   4        998.67       1031.30        45.30 o
   8   3   4        413.06        379.95        50.76 o
   9   3   4       1705.02       1855.17       160.66 o
  10   3   4          3.57         38.68        32.73 o
 -11   4   4          4.25          6.78        17.75 o
 -10   4   4        947.58       1086.65        89.93 o
  -9   4   4         32.51         22.30        16.01 o
  -8   4   4       1785.60       1868.48       103.34 o
  -7   4   4       1553.18       1644.49        89.42 o
  -6   4   4       5162.61       4875.48       112.45 o
  -5   4   4          1.85         -1.17         6.21 o
  -4   4   4       1821.62       1682.55        52.71 o
  -3   4   4         62.04         83.84         9.30 o
  -2   4   4      10730.54      10128.79        87.68 o
  -1   4   4       1222.91       1259.21        24.79 o
   0   4   4      30396.46      29452.04       187.28 o
   1   4   4          3.69          0.96         4.99 o
   2   4   4      11127.65      10872.18       135.82 o
   3   4   4        637.96        725.77        40.95 o
   4   4   4       3089.28       2891.74        58.75 o
   5   4   4        340.02        298.03        24.05 o
   6   4   4       1405.79       1396.56        57.67 o
   7   4   4         99.12        102.15        34.33 o
   8   4   4       1314.07       1314.37        92.72 o
   9   4   4          0.86        -32.16        32.16 o
  10   4   4        601.64        755.86       129.66 o
 -11   5   4        469.05        469.74        63.05 o
 -10   5   4         50.89         43.55        18.16 o
  -9   5   4        728.74        719.79        68.87 o
  -8   5   4        108.22         83.70        25.85 o
  -7   5   4       1013.09        914.92        67.52 o
  -6   5   4         38.90         47.39        13.03 o
  -5   5   4       1134.78       1039.00        44.07 o
  -4   5   4         22.24         25.87         7.55 o
  -3   5   4        464.47        345.70        19.84 o
  -2   5   4       2657.93       2792.36        38.04 o
  -1   5   4       2427.47       2284.42        41.27 o
   0   5   4        783.29        812.60        20.82 o
   1   5   4       9329.91       9284.72        98.61 o
   2   5   4       1013.03       1064.62        54.13 o
   3   5   4       4725.42       4662.88        92.14 o
   4   5   4        311.77        344.46        19.54 o
   5   5   4       1977.05       1950.48        48.31 o
   6   5   4        134.43        104.11        15.26 o
   7   5   4        729.66        706.10        60.54 o
   8   5   4         94.26         66.93        23.09 o
   9   5   4        621.92        680.52       121.25 o
  10   5   4          0.25        -45.52        45.52 o
 -11   6   4         24.04         60.86        30.08 o
 -10   6   4        795.07        897.53       129.99 o
  -9   6   4         10.29          0.73        14.14 o
  -8   6   4        111.49         87.58        23.52 o
  -7   6   4        397.17        362.12        33.80 o
  -6   6   4       4725.99       4589.82       110.50 o
  -5   6   4          0.01          9.16         6.09 o
  -4   6   4       3367.02       3158.07        76.60 o
  -3   6   4         18.00         16.04         6.66 o
  -2   6   4       3966.04       4022.16        51.25 o
  -1   6   4         22.56         21.72         3.69 o
   0   6   4       4620.20       4531.11        47.80 o
   1   6   4        877.34        899.10        32.46 o
   2   6   4       2558.87       2319.17        41.66 o
   3   6   4       1023.21       1078.18        32.54 o
   4   6   4       2752.67       2565.81        51.55 o
   5   6   4        206.49        219.94        17.12 o
   6   6   4        330.74        327.40        26.00 o
   7   6   4        681.35        719.72        97.23 o
   8   6   4        823.17        793.05       123.01 o
   9   6   4        304.59        399.89        95.13 o
  10   6   4        273.33        281.91        77.97 o
 -10   7   4         22.14        -16.10        16.31 o
  -9   7   4        360.11        359.06        48.81 o
  -8   7   4        104.57         63.16        44.32 o
  -7   7   4       1312.18       1285.55        81.39 o
  -6   7   4        139.71        119.05        17.89 o
  -5   7   4       3875.55       3873.39        67.81 o
  -4   7   4         36.57         49.58         7.53 o
  -3   7   4       9532.28       9104.65       189.84 o
  -2   7   4        118.61        121.62         8.75 o
  -1   7   4       4229.18       4234.68        48.38 o
   0   7   4        168.22        177.21        10.74 o
   1   7   4       3488.99       3473.47        48.21 o
   2   7   4        121.81        147.45        15.95 o
   3   7   4       2982.66       2987.28       111.58 o
   4   7   4         62.23         73.15        14.16 o
   5   7   4       1351.10       1396.98        55.41 o
   6   7   4         11.76         22.39         5.87 o
   7   7   4       2512.25       2637.47       216.23 o
   8   7   4        180.00        162.21        60.00 o
   9   7   4        530.11        469.36        99.23 o
  10   7   4          2.87        -33.13        40.33 o
 -10   8   4        633.77        647.34        71.65 o
  -9   8   4          6.70         -2.74        13.29 o
  -8   8   4        461.14        479.86        79.47 o
  -7   8   4          0.59          5.21        21.00 o
  -6   8   4       1165.31       1142.38        50.08 o
  -5   8   4       1867.89       1864.08        44.09 o
  -4   8   4       5483.96       5500.81       106.08 o
  -3   8   4        199.36        213.59        19.96 o
  -2   8   4       4314.21       4102.12        56.62 o
  -1   8   4       1748.32       1887.82        32.54 o
   0   8   4       1990.71       1868.36        37.56 o
   1   8   4        185.46        187.01        11.51 o
   2   8   4       4691.26       4433.63       100.13 o
   3   8   4       1052.83       1123.70        70.81 o
   4   8   4       3168.53       3024.39        92.94 o
   5   8   4        102.50        106.57        18.99 o
   6   8   4       1814.65       1903.47        81.12 o
   7   8   4          0.35        -14.29        28.72 o
   8   8   4        716.73        796.67       129.45 o
   9   8   4         14.43        235.43        75.06 o
 -10   9   4          6.64         21.19        28.41 o
  -9   9   4        443.21        459.65        57.13 o
  -8   9   4        293.84        297.24        42.99 o
  -7   9   4       2194.32       2333.67       111.10 o
  -6   9   4        495.66        456.37        33.28 o
  -5   9   4       1811.28       1919.10        64.14 o
  -4   9   4          0.07          4.72         7.75 o
  -3   9   4       3602.63       3545.04        73.50 o
  -2   9   4          0.09         -0.23         3.83 o
  -1   9   4       5538.73       5227.59        75.27 o
   0   9   4       1614.38       1699.26        45.57 o
   1   9   4       5008.11       4799.66        64.77 o
   2   9   4        177.94        171.07        17.66 o
   3   9   4       3583.26       3472.72       127.70 o
   4   9   4        169.41        218.60        26.81 o
   5   9   4       1261.32       1181.40        64.66 o
   6   9   4        115.58        103.41        21.21 o
   7   9   4       1321.35       1573.36       175.75 o
   8   9   4          8.66         12.94        27.17 o
   9   9   4        888.15       1068.65       160.90 o
  -9  10   4          0.00         22.19        17.93 o
  -8  10   4        304.95        312.53        43.72 o
  -7  10   4          0.89         38.23        20.66 o
  -6  10   4        360.66        423.87        39.02 o
  -5  10   4        142.22        135.65        17.14 o
  -4  10   4       2438.03       2464.58        80.11 o
  -3  10   4        166.77        169.81        15.98 o
  -2  10   4       4173.50       4013.92        73.39 o
  -1  10   4        390.40        392.05        30.59 o
   0  10   4       6364.37       6283.38        86.24 o
   1  10   4         13.44          9.54         4.65 o
   2  10   4       1561.56       1533.45        47.17 o
   3  10   4        295.90        276.00        37.45 o
   4  10   4       1011.70       1056.53        61.13 o
   5  10   4         59.81         46.66        15.33 o
   6  10   4        614.71        612.51        77.49 o
   7  10   4         15.30        -28.79        28.79 o
   8  10   4        472.27        514.55       114.00 o
   9  10   4         23.15         60.90        53.98 o
  -9  11   4        200.49        179.73        43.36 o
  -8  11   4         28.78         37.97        14.75 o
  -7  11   4       1869.15       2075.08       105.65 o
  -6  11   4         16.46          8.68         9.43 o
  -5  11   4       1006.97       1031.88        56.98 o
  -4  11   4         21.00         12.25         7.70 o
  -3  11   4       1932.17       1997.97        42.83 o
  -2  11   4         14.95         29.33         7.22 o
  -1  11   4       8814.30       8595.80       118.65 o
   0  11   4        151.97        138.39        12.69 o
   1  11   4       2750.55       2703.32        71.66 o
   2  11   4         85.44        104.83        13.15 o
   3  11   4       2513.05       2338.04       111.75 o
   4  11   4        112.59        112.26        21.07 o
   5  11   4        470.11        496.22        43.84 o
   6  11   4         40.49         32.39        19.74 o
   7  11   4        491.42        659.20       119.28 o
   8  11   4         60.66         -1.17        27.26 o
  -9  12   4          8.83         18.58        39.62 o
  -8  12   4        982.09       1187.32       156.87 o
  -7  12   4         27.02         53.56        17.91 o
  -6  12   4       1439.93       1416.56        72.71 o
  -5  12   4          2.93          0.51         7.75 o
  -4  12   4        739.13        820.54        61.86 o
  -3  12   4        520.69        473.68        34.44 o
  -2  12   4       1896.85       1867.45        83.14 o
  -1  12   4        459.76        455.76        38.65 o
   0  12   4        948.09       1010.41       126.30 o
   1  12   4          8.26         15.44         7.18 o
   2  12   4       1068.45       1071.35        44.54 o
   3  12   4         58.10         65.27        11.78 o
   4  12   4        817.94        829.66        78.72 o
   5  12   4         25.98         53.49        25.85 o
   6  12   4        526.88        545.14        65.70 o
   7  12   4         87.23        148.26        61.74 o
   8  12   4        226.59        326.09        84.28 o
  -8  13   4          0.83        -27.91        32.46 o
  -7  13   4        790.08        882.09        96.65 o
  -6  13   4         82.09         68.32        30.81 o
  -5  13   4       1265.66       1323.55        84.80 o
  -4  13   4         48.74         32.41        12.44 o
  -3  13   4       1118.81       1136.78        70.28 o
  -2  13   4        282.50        270.51        45.50 o
  -1  13   4       3496.53       3551.67       144.00 o
   0  13   4        169.48        151.43        51.70 o
   1  13   4        792.43        731.11       112.73 o
   2  13   4          4.55          7.65         8.09 o
   3  13   4       1799.51       1773.34        83.06 o
   4  13   4        513.05        477.42        51.83 o
   5  13   4       1594.03       1715.40       118.95 o
   6  13   4          1.57        -19.41        20.23 o
   7  13   4        434.54        476.00       104.76 o
  -7  14   4         13.20         20.34        59.80 o
  -6  14   4        656.84        634.24        82.65 o
  -5  14   4          1.06          5.26        19.77 o
  -4  14   4        742.99        825.12        85.53 o
  -3  14   4         33.41         -0.88        13.88 o
  -2  14   4        436.90        420.85        56.05 o
  -1  14   4          0.02        -12.40        12.40 o
   0  14   4        181.38        207.52        67.39 o
   1  14   4          6.15        -24.16        36.79 o
   2  14   4         80.30         79.01        58.83 o
   3  14   4        460.36        421.84        49.90 o
   4  14   4       1567.34       1699.18       100.93 o
   5  14   4         25.32         22.62        16.29 o
   6  14   4        483.19        520.19        75.09 o
   7  14   4          2.68         18.08        22.53 o
  -7  15   4        186.50        127.36        40.53 o
  -6  15   4          5.34         -6.86        20.01 o
  -5  15   4        331.51        333.48        60.35 o
  -4  15   4        206.14        155.43        71.65 o
  -3  15   4       1435.38       1622.47       117.45 o
  -2  15   4          3.73          3.60        14.11 o
  -1  15   4        506.20        609.99        63.53 o
   0  15   4         19.60          1.60        23.86 o
   1  15   4       1113.14       1158.73        99.33 o
   2  15   4         76.60         48.85        34.53 o
   3  15   4        665.03        735.87        68.55 o
   4  15   4         45.78         75.82        22.91 o
   5  15   4        865.61        894.84        77.65 o
   6  15   4          0.06        -24.85        24.85 o
  -6  16   4        203.27         84.43        31.17 o
  -5  16   4          0.01         54.54        94.29 o
  -4  16   4        405.47        473.77        69.22 o
  -3  16   4          2.17          3.42        30.51 o
  -2  16   4        673.12        720.51       129.13 o
  -1  16   4          5.57         20.46        37.20 o
   0  16   4        688.19        818.82        83.97 o
   1  16   4          0.49         48.06        26.96 o
   2  16   4        824.14        858.02        91.94 o
   3  16   4        309.72        303.13        45.12 o
   4  16   4       1125.04       1253.82        93.36 o
   5  16   4          6.07         -6.63        15.31 o
  -4  17   4         17.75        -15.93        24.32 o
  -3  17   4        840.45        641.55       125.34 o
  -2  17   4         94.20        102.36        60.14 o
  -1  17   4        707.65        860.61       144.56 o
   0  17   4         85.07         89.67        58.62 o
   1  17   4       1117.14       1160.59       105.44 o
   2  17   4          5.32         10.03        28.47 o
   3  17   4        935.21        953.17        82.61 o
   4  17   4         34.81          5.88        26.67 o
  -3  18   4         15.38         -2.69        26.75 o
  -2  18   4        431.77        649.96       130.75 o
  -1  18   4        115.84        132.49        63.95 o
   0  18   4        939.07        965.18       156.93 o
   1  18   4        118.69        263.77        87.04 o
   2  18   4        597.91        644.28        69.10 o
 -11   0   5        142.88        139.38        58.00 o
  -9   0   5        227.15        267.05        77.98 o
  -7   0   5        554.97        581.68        95.36 o
  -5   0   5       2895.97       2962.48       181.07 o
  -3   0   5       5923.41       6326.48       155.02 o
  -1   0   5         43.61         30.91        22.31 o
   1   0   5       4892.15       5159.72        85.72 o
   3   0   5       1575.29       1584.81        86.34 o
   5   0   5          4.93         37.94        33.10 o
   7   0   5          5.36         -9.32        14.48 o
   9   0   5         14.83         15.02        31.42 o
 -11   1   5          3.36         -3.36        25.02 o
 -10   1   5         47.14        124.79        44.59 o
  -9   1   5         42.22         80.52        36.59 o
  -8   1   5        359.29        325.78        34.72 o
  -7   1   5         77.12        125.14        28.77 o
  -6   1   5       1327.99       1325.16        92.77 o
  -5   1   5        255.56        242.93        38.91 o
  -4   1   5        232.62        244.61        28.18 o
  -3   1   5        667.39        735.63        33.48 o
  -2   1   5       1006.16        931.19        35.43 o
  -1   1   5       2420.24       2389.25        45.06 o
   0   1   5        493.75        494.27        17.46 o
   1   1   5        115.40        104.04         9.89 o
   2   1   5         48.82         63.30        10.25 o
   3   1   5         14.73         16.50         6.27 o
   4   1   5         20.35          7.14        12.01 o
   5   1   5         44.63         58.99        24.03 o
   6   1   5          2.53         -0.19        10.21 o
   7   1   5         10.52         26.21        17.58 o
   8   1   5        174.59        200.74        39.45 o
   9   1   5          0.11         -8.78        40.14 o
  10   1   5         15.67         47.20        21.89 o
 -11   2   5          0.99        -14.82        20.37 o
 -10   2   5        107.88        114.94        41.44 o
  -9   2   5         19.90         11.26        29.30 o
  -8   2   5        179.54        124.31        27.33 o
  -7   2   5        961.34        871.60        50.96 o
  -6   2   5         54.83         47.49        13.50 o
  -5   2   5        253.21        300.83        40.99 o
  -4   2   5       4335.10       4641.75       100.73 o
  -3   2   5       1104.53       1153.06        38.37 o
  -2   2   5       1844.68       1815.25        47.94 o
  -1   2   5       2945.59       3308.61        52.97 o
   0   2   5        678.04        773.70        19.72 o
   1   2   5        566.63        604.22        22.81 o
   2   2   5        642.61        732.82        27.48 o
   3   2   5        403.98        427.19        27.14 o
   4   2   5         44.13         44.53        12.36 o
   5   2   5        972.16        940.62        41.47 o
   6   2   5        915.30        960.87        49.97 o
   7   2   5         16.14          9.42        20.43 o
   8   2   5         40.94         13.78        52.15 o
   9   2   5          0.01          7.10        12.72 o
  10   2   5         12.57        -23.50        34.19 o
 -11   3   5         55.05         92.88        32.89 o
 -10   3   5          0.28         22.13        17.79 o
  -9   3   5        308.02        296.48        45.24 o
  -8   3   5        307.07        203.79        37.44 o
  -7   3   5        758.31        706.34        44.45 o
  -6   3   5        230.70        253.89        26.06 o
  -5   3   5        638.57        711.73        51.20 o
  -4   3   5        119.73        158.37        28.75 o
  -3   3   5        217.35        269.53        18.77 o
  -2   3   5         60.31         88.40        10.32 o
  -1   3   5       4083.07       4242.09        50.66 o
   0   3   5       1047.01        971.47        24.36 o
   1   3   5        394.88        396.69        17.03 o
   2   3   5        261.93        289.04        20.76 o
   3   3   5        185.61        182.98        19.56 o
   4   3   5        652.69        662.51        40.92 o
   5   3   5         54.47         55.73        13.09 o
   6   3   5         44.32         71.80        18.45 o
   7   3   5        193.48        206.29        23.71 o
   8   3   5         33.59         57.33        28.03 o
   9   3   5         59.28         58.96        21.46 o
  10   3   5          0.03         -6.83        23.76 o
 -11   4   5          2.45         26.29        31.52 o
 -10   4   5          5.09        -14.84        26.17 o
  -9   4   5         37.24         49.33        17.61 o
  -8   4   5        274.32        238.52        35.93 o
  -7   4   5          1.67          2.26        10.87 o
  -6   4   5         38.65         45.83        13.46 o
  -5   4   5        291.75        311.49        27.91 o
  -4   4   5        446.13        406.37        35.69 o
  -3   4   5        296.76        338.94        21.47 o
  -2   4   5       5058.13       5645.46        69.59 o
  -1   4   5       5881.66       6279.87        61.30 o
   0   4   5       1941.06       2063.50        37.69 o
   1   4   5       4523.82       4870.85        60.77 o
   2   4   5         21.36         26.54         7.94 o
   3   4   5       2244.58       2404.21        70.56 o
   4   4   5        287.39        303.64        20.50 o
   5   4   5          0.47          4.32         6.16 o
   6   4   5        482.91        520.09        36.76 o
   7   4   5        468.11        504.07        38.43 o
   8   4   5         16.63         15.91        14.17 o
   9   4   5         24.63         81.89        51.52 o
  10   4   5         46.94        116.52        52.78 o
 -11   5   5          2.58         34.95        32.91 o
 -10   5   5          0.01         -1.14        20.32 o
  -9   5   5          2.37         -2.42        13.20 o
  -8   5   5        408.07        368.41        47.80 o
  -7   5   5       1079.51       1018.35        57.45 o
  -6   5   5          6.93         18.94        10.28 o
  -5   5   5        109.66        115.69        17.29 o
  -4   5   5         16.90          4.50         7.07 o
  -3   5   5        300.16        292.88        18.69 o
  -2   5   5        486.14        505.70        18.81 o
  -1   5   5       1011.54       1071.54        25.51 o
   0   5   5       2684.25       2852.23        41.75 o
   1   5   5          4.83         16.49         5.50 o
   2   5   5        750.66        841.42        37.72 o
   3   5   5        227.22        256.25        32.50 o
   4   5   5         24.52         38.59         9.88 o
   5   5   5          2.26          7.38         4.05 o
   6   5   5         58.08        104.77        19.92 o
   7   5   5        212.36        275.37        29.77 o
   8   5   5        160.25        128.36        50.81 o
   9   5   5         38.60          0.07        19.23 o
  10   5   5          0.12        -40.42        40.42 o
 -11   6   5          1.08         25.66        27.78 o
 -10   6   5        105.67        111.84        28.99 o
  -9   6   5          0.28          8.12        16.74 o
  -8   6   5        151.72         71.56        24.00 o
  -7   6   5        216.06        192.44        31.45 o
  -6   6   5        123.31        112.00        19.58 o
  -5   6   5         22.60         22.17        11.62 o
  -4   6   5          8.08         16.07         8.57 o
  -3   6   5        662.48        697.51        28.24 o
  -2   6   5         20.16         44.34         5.60 o
  -1   6   5        854.54        915.47        23.54 o
   0   6   5        611.87        681.77        20.66 o
   1   6   5          5.45          9.46         4.79 o
   2   6   5        190.99        232.59        20.50 o
   3   6   5        293.35        293.16        29.23 o
   4   6   5          1.69         -1.33         4.67 o
   5   6   5          1.16          1.13         4.37 o
   6   6   5        159.39        162.23        17.35 o
   7   6   5        104.72         74.45        26.13 o
   8   6   5          0.26        -18.17        24.34 o
   9   6   5          8.43          8.96        19.72 o
  10   6   5          0.36        -20.48        30.58 o
 -10   7   5         17.66         -2.41        17.48 o
  -9   7   5         68.38         24.72        16.96 o
  -8   7   5          0.16         -2.77        16.05 o
  -7   7   5          1.56          6.74        15.42 o
  -6   7   5          2.10          0.73         6.24 o
  -5   7   5         16.92         25.62        11.11 o
  -4   7   5          6.04         -6.67         7.37 o
  -3   7   5        291.14        322.81        17.16 o
  -2   7   5        318.01        360.07        15.05 o
  -1   7   5          4.01          8.45         4.18 o
   0   7   5        163.61        153.83         9.96 o
   1   7   5        142.58        124.45         9.95 o
   2   7   5         86.22         86.22        11.11 o
   3   7   5        397.14        449.30        37.74 o
   4   7   5        663.42        683.14        25.06 o
   5   7   5        144.54        169.04        14.28 o
   6   7   5          0.93         10.25         7.33 o
   7   7   5         25.52         37.73        46.35 o
   8   7   5          6.93         25.72        33.41 o
   9   7   5         76.95        103.30        50.45 o
 -10   8   5         22.09          6.17        35.99 o
  -9   8   5         69.98         60.16        22.19 o
  -8   8   5          0.00          4.03        17.54 o
  -7   8   5         46.34         38.54        16.25 o
  -6   8   5        767.22        760.39        59.48 o
  -5   8   5         25.10         23.04         6.50 o
  -4   8   5         26.70         15.80         8.54 o
  -3   8   5          0.38          9.35         8.29 o
  -2   8   5        183.73        180.71        11.53 o
  -1   8   5          4.92         14.17         3.80 o
   0   8   5          0.02          1.96         3.23 o
   1   8   5        112.83        106.31         9.45 o
   2   8   5         15.30         13.65         7.51 o
   3   8   5       2535.90       2490.20        92.11 o
   4   8   5         23.05         30.11         8.86 o
   5   8   5        201.98        165.11        19.75 o
   6   8   5        236.40        242.79        22.91 o
   7   8   5         20.87         22.76        28.80 o
   8   8   5         25.69         43.75        38.38 o
   9   8   5         73.69         67.79        44.25 o
 -10   9   5          4.37        -14.14        27.10 o
  -9   9   5         83.88         84.22        25.40 o
  -8   9   5          0.01          7.91        14.15 o
  -7   9   5          5.64         -9.59        12.90 o
  -6   9   5        144.21        126.74        21.95 o
  -5   9   5        540.14        524.32        43.10 o
  -4   9   5        166.39        168.98        23.55 o
  -3   9   5         47.84         45.71         8.35 o
  -2   9   5         84.37         76.83         7.67 o
  -1   9   5        126.68        132.25        11.58 o
   0   9   5        221.72        240.71        14.73 o
   1   9   5        428.01        415.13        19.53 o
   2   9   5        193.73        200.32        19.92 o
   3   9   5          2.59         12.12        14.82 o
   4   9   5         10.82         19.92         7.38 o
   5   9   5        113.37        131.56        17.52 o
   6   9   5          3.28         16.44        11.67 o
   7   9   5          0.84         21.98        15.29 o
   8   9   5        157.09        122.59        55.33 o
   9   9   5          1.12         55.98        44.98 o
  -9  10   5        138.18        110.21        33.80 o
  -8  10   5          0.36         -4.26        15.18 o
  -7  10   5        154.08        167.03        30.55 o
  -6  10   5         11.61         10.41        10.71 o
  -5  10   5       1135.44       1100.88        59.54 o
  -4  10   5        245.98        268.59        23.02 o
  -3  10   5          3.45         10.91         7.38 o
  -2  10   5        456.94        501.70        27.76 o
  -1  10   5        554.59        591.02        24.36 o
   0  10   5         29.02         21.65         5.51 o
   1  10   5         11.12         13.27         7.05 o
   2  10   5        515.03        575.00        33.83 o
   3  10   5          4.96          5.90        10.73 o
   4  10   5          1.99          7.93         9.18 o
   5  10   5        149.00        199.43        37.76 o
   6  10   5          3.74         11.81        13.73 o
   7  10   5         96.08         85.94        28.22 o
   8  10   5          2.70         33.45        38.88 o
  -9  11   5          0.20        -11.13        19.26 o
  -8  11   5          2.08         31.00        15.73 o
  -7  11   5         12.85         13.88        11.92 o
  -6  11   5          9.76          3.20        15.75 o
  -5  11   5          1.38        -16.97        16.97 o
  -4  11   5        329.76        398.06        31.53 o
  -3  11   5          9.06         15.98         9.16 o
  -2  11   5        364.06        393.76        24.60 o
  -1  11   5        268.04        251.37        16.81 o
   0  11   5        583.77        570.76        28.90 o
   1  11   5          8.10         17.80         9.35 o
   2  11   5        126.92        120.51        17.35 o
   3  11   5        165.24        143.36        18.33 o
   4  11   5         12.58         16.99         8.04 o
   5  11   5        172.38        183.53        27.45 o
   6  11   5        104.64        119.84        34.70 o
   7  11   5         23.23         68.28        28.35 o
   8  11   5         33.40        -41.09        41.09 o
  -8  12   5          1.79        -24.44        24.44 o
  -7  12   5          6.53        -10.86        10.86 o
  -6  12   5        171.48        144.43        24.71 o
  -5  12   5        183.77        180.32        21.89 o
  -4  12   5         35.76         23.36        18.97 o
  -3  12   5         73.70         52.21        22.59 o
  -2  12   5        514.89        467.66        43.09 o
  -1  12   5       1393.35       1399.45        92.55 o
   0  12   5        104.56         42.58        32.36 o
   1  12   5        188.72        205.66        63.81 o
   2  12   5         12.85          7.03         5.90 o
   3  12   5          0.43         -7.40         7.66 o
   4  12   5          0.30         11.17        20.17 o
   5  12   5        197.06        147.25        27.69 o
   6  12   5         65.93         62.69        22.67 o
   7  12   5          0.66          8.11        19.26 o
   8  12   5         22.55         34.93        41.29 o
  -8  13   5         15.47         78.49        38.53 o
  -7  13   5          7.59         -8.23        25.47 o
  -6  13   5         81.35         37.37        31.40 o
  -5  13   5         97.39         97.62        28.02 o
  -4  13   5         54.37         85.65        28.07 o
  -3  13   5        231.89        175.83        43.94 o
  -2  13   5         48.77         63.29        16.05 o
  -1  13   5        313.56        316.40        66.52 o
   0  13   5         75.44         71.89        41.04 o
   1  13   5         17.46         42.68        29.56 o
   2  13   5          8.49          5.87         6.19 o
   3  13   5        129.84        155.74        32.29 o
   4  13   5         46.93         31.05        22.08 o
   5  13   5         22.95         14.54        20.26 o
   6  13   5          0.78        -12.29        16.36 o
   7  13   5          0.67          5.57        23.88 o
  -7  14   5          1.69        -11.30        16.02 o
  -6  14   5         24.74         44.12        19.47 o
  -5  14   5        216.58        267.59        46.89 o
  -4  14   5        167.92        219.90        33.95 o
  -3  14   5         36.60         18.83        13.09 o
  -2  14   5        470.54        496.24        53.97 o
  -1  14   5        266.31        166.74        55.47 o
   0  14   5          6.81         12.62        27.50 o
   1  14   5         31.12         17.31        29.27 o
   2  14   5         30.99         45.87        36.26 o
   3  14   5        110.11         71.12        60.20 o
   4  14   5         39.82         66.68        23.72 o
   5  14   5          0.02        -14.98        14.98 o
   6  14   5         57.51         76.70        31.20 o
  -6  15   5         35.12         49.44        23.85 o
  -5  15   5          0.00         -6.83        17.69 o
  -4  15   5          5.10         22.78        34.95 o
  -3  15   5        116.72        119.54        33.99 o
  -2  15   5         95.69        136.27        35.00 o
  -1  15   5        241.95        269.62        77.01 o
   0  15   5        219.52        198.22        65.86 o
   1  15   5         31.17        -33.65        38.77 o
   2  15   5         49.68         32.46        62.86 o
   3  15   5        159.46        197.94        39.51 o
   4  15   5         11.14         -7.56        17.03 o
   5  15   5         30.74         17.35        12.73 o
  -5  16   5        117.41         82.01        99.07 o
  -4  16   5          1.28        -16.44        16.44 o
  -3  16   5         61.37        128.61        83.71 o
  -2  16   5          1.86        -25.53        31.31 o
  -1  16   5        289.74        342.90        94.53 o
   0  16   5          5.84         21.28        27.23 o
   1  16   5        120.85        196.77        63.96 o
   2  16   5         15.57         50.18        29.08 o
   3  16   5         74.42         35.78        22.38 o
   4  16   5         26.65         65.56        23.96 o
   5  16   5         53.52         34.98        19.34 o
  -4  17   5         32.39          6.36        31.44 o
  -3  17   5          0.01         -7.86        29.73 o
  -2  17   5          0.09        -22.77        41.92 o
  -1  17   5         20.49         51.38        47.31 o
   0  17   5          3.01        117.49        62.27 o
   1  17   5         79.74         62.71        28.88 o
   2  17   5         58.37         32.34        18.36 o
   3  17   5          8.88         23.91        17.70 o
  -2  18   5          1.46        -31.40        45.14 o
  -1  18   5         56.67         26.31        40.45 o
   0  18   5          2.88        -30.16        42.40 o
   1  18   5          1.27         16.78        37.26 o
 -10   0   6       2214.66       2080.30       218.77 o
  -8   0   6       1920.22       1992.03       120.42 o
  -6   0   6        170.10         77.46        31.59 o
  -4   0   6       7765.21       8134.15       284.57 o
  -2   0   6       2713.79       2861.43        85.62 o
   0   0   6       1017.64        970.97        38.10 o
   2   0   6       3455.06       3252.26        80.47 o
   4   0   6       2616.97       2351.17       166.12 o
   6   0   6       1796.99       1913.32       140.97 o
   8   0   6       1773.84       1864.04       166.70 o
  10   0   6        999.68       1155.43       148.25 o
 -11   1   6        135.16        121.59        45.71 o
 -10   1   6          2.35         15.28        52.16 o
  -9   1   6       1259.13       1253.78       112.82 o
  -8   1   6         29.41         37.47        10.96 o
  -7   1   6       4624.97       4705.63       191.48 o
  -6   1   6         13.62         -8.87        13.93 o
  -5   1   6       2129.38       2007.25       108.21 o
  -4   1   6       1749.18       1734.52        93.42 o
  -3   1   6      17454.63      17121.79       191.58 o
  -2   1   6         95.12        127.51        13.28 o
  -1   1   6       3678.04       3697.47        54.34 o
   0   1   6        185.32        182.69        10.96 o
   1   1   6       3527.79       3482.06        66.95 o
   2   1   6        263.90        297.51        17.77 o
   3   1   6      13221.15      13098.10       132.79 o
   4   1   6          2.75         14.57        10.94 o
   5   1   6        604.82        609.27        83.92 o
   6   1   6         12.22        106.90        49.37 o
   7   1   6       3404.94       3289.06       146.10 o
   8   1   6         22.46         21.93        19.89 o
   9   1   6        857.19        927.42        94.51 o
  10   1   6          8.85         20.52        21.66 o
 -11   2   6         42.93         48.09        32.50 o
 -10   2   6       1145.20       1202.23       117.27 o
  -9   2   6          0.61          6.04        17.29 o
  -8   2   6       1169.95       1113.78        63.79 o
  -7   2   6          0.03         11.67        12.58 o
  -6   2   6       3279.23       2978.14       142.90 o
  -5   2   6        247.75        285.35        57.54 o
  -4   2   6       6213.94       5752.96       180.98 o
  -3   2   6        186.89        202.45        17.38 o
  -2   2   6       4362.79       4186.55        68.04 o
  -1   2   6        892.53        965.57        27.65 o
   1   2   6       8798.08       9558.62        88.48 o
   2   2   6       4678.54       4676.64        87.10 o
   3   2   6        592.39        539.02        24.98 o
   4   2   6       3694.97       3605.88        91.29 o
   5   2   6         96.77        135.23        29.86 o
   6   2   6       2459.86       2406.01       120.39 o
   7   2   6          2.40         13.14        21.32 o
   8   2   6       1669.27       1733.96       126.45 o
   9   2   6          2.90         -3.93        12.47 o
  10   2   6        502.35        559.69       108.08 o
 -11   3   6        432.18        427.08       112.36 o
 -10   3   6         17.35        -15.27        15.27 o
  -9   3   6        450.62        501.63        74.61 o
  -8   3   6        262.55        230.37        30.43 o
  -7   3   6       3853.19       3727.64       119.48 o
  -6   3   6        347.34        372.03        36.68 o
  -5   3   6       5315.27       5050.52       170.37 o
  -4   3   6        223.84        249.26        37.44 o
  -3   3   6      14056.43      14311.65       155.96 o
  -2   3   6         94.32        101.90        10.27 o
  -1   3   6      12570.04      12359.74        99.00 o
   0   3   6          2.89          8.54         4.51 o
   1   3   6       5645.16       5399.49        67.61 o
   2   3   6        409.99        417.67        32.98 o
   3   3   6       3723.34       3619.73       108.62 o
   4   3   6         58.26         81.27        16.54 o
   5   3   6       1161.76       1160.62        66.29 o
   6   3   6         37.58         25.14        13.61 o
   7   3   6       1239.69       1205.83        87.35 o
   8   3   6          4.58         25.92        14.77 o
   9   3   6        626.65        609.87       112.13 o
  10   3   6         33.18         11.68        34.85 o
 -11   4   6          3.07         52.12        32.87 o
 -10   4   6        764.79        719.17       110.36 o
  -9   4   6        694.60        681.17        84.29 o
  -8   4   6        493.66        487.34        50.74 o
  -7   4   6       1416.59       1384.71        75.15 o
  -6   4   6       1929.28       1949.87        85.91 o
  -5   4   6        598.05        643.67        61.53 o
  -4   4   6       5187.75       5255.39       162.47 o
  -3   4   6       1491.38       1515.45        57.26 o
  -2   4   6       1808.02       1821.40        38.96 o
  -1   4   6        201.06        211.21        12.59 o
   0   4   6       4774.57       4607.88        61.39 o
   1   4   6          7.07         20.54         5.81 o
   2   4   6       6637.14       6603.10       135.18 o
   3   4   6         15.15          0.49         8.30 o
   4   4   6       2361.92       2141.83        51.33 o
   5   4   6         13.75         20.61        12.82 o
   6   4   6       1498.70       1511.59        64.13 o
   7   4   6          3.62         29.31        82.21 o
   8   4   6        259.09        243.10        41.52 o
   9   4   6        165.60        210.66        66.13 o
  10   4   6        114.78        157.56        58.17 o
 -11   5   6        350.81        399.83        72.96 o
 -10   5   6         17.27         -2.09        25.96 o
  -9   5   6        413.69        496.24        58.26 o
  -8   5   6         45.01         46.12        20.99 o
  -7   5   6       2114.10       2056.87        83.38 o
  -6   5   6         49.64         52.42        15.40 o
  -5   5   6       4441.06       4366.59       125.31 o
  -4   5   6        397.23        439.41        38.73 o
  -3   5   6       5018.24       4907.59        86.71 o
  -2   5   6       1769.78       1834.15        38.91 o
  -1   5   6       9770.22       9628.83        83.45 o
   0   5   6        707.80        738.24        25.66 o
   1   5   6       4494.87       4244.01        66.07 o
   2   5   6       2456.35       2448.03        85.59 o
   3   5   6       1966.47       1781.91        75.10 o
   4   5   6         74.81         62.51        18.09 o
   5   5   6        958.36        877.06        29.67 o
   6   5   6        242.15        260.78        23.63 o
   7   5   6        198.97        249.97        32.92 o
   8   5   6         49.56         61.32        34.60 o
   9   5   6        484.97        402.01        93.06 o
  10   5   6         30.99          5.85        26.61 o
 -10   6   6        846.24        907.54        83.04 o
  -9   6   6        102.35         86.10        26.47 o
  -8   6   6       1038.16       1144.70        83.54 o
  -7   6   6          1.26         15.50        11.36 o
  -6   6   6       1535.74       1525.52        70.27 o
  -5   6   6        185.43        168.81        22.53 o
  -4   6   6       2110.20       2055.73        73.75 o
  -3   6   6        591.29        670.26        27.76 o
  -2   6   6       4506.33       4296.68        59.42 o
  -1   6   6       1153.39       1149.40        30.01 o
   0   6   6       9570.05       9240.75        85.73 o
   1   6   6         46.11         61.14        10.09 o
   2   6   6       5126.11       4741.01       127.23 o
   3   6   6         56.81         52.88        18.45 o
   4   6   6       2913.89       3041.07       114.48 o
   5   6   6         13.13          8.26         6.27 o
   6   6   6       1326.42       1437.60        52.23 o
   7   6   6        146.32        178.12        58.31 o
   8   6   6       2010.03       1754.12       188.87 o
   9   6   6         15.70         -5.19        22.71 o
 -10   7   6          1.54         13.91        17.65 o
  -9   7   6       1051.41       1178.25        91.08 o
  -8   7   6         24.58         52.71        19.68 o
  -7   7   6       1895.22       1822.26        82.17 o
  -6   7   6        288.34        263.13        29.14 o
  -5   7   6       1066.86       1041.41        56.12 o
  -4   7   6        552.62        618.21        30.22 o
  -3   7   6       5108.19       4921.57        69.28 o
  -2   7   6        363.92        378.58        16.86 o
  -1   7   6       4942.76       4713.21        63.71 o
   0   7   6          0.02         -2.41         3.85 o
   1   7   6       4940.41       4861.00        67.87 o
   2   7   6       1065.81       1005.21        35.30 o
   3   7   6       5988.88       5598.73       138.29 o
   4   7   6        513.81        557.25        29.52 o
   5   7   6       1935.52       1911.27        50.52 o
   6   7   6         14.97         34.68        17.37 o
   7   7   6       1507.49       1543.69       115.67 o
   8   7   6        100.67         69.16        50.87 o
   9   7   6        721.55        637.39       123.24 o
 -10   8   6        624.89        596.15        69.82 o
  -9   8   6         47.46         70.13        24.73 o
  -8   8   6       1053.99       1043.18        80.84 o
  -7   8   6          0.28         18.11        16.45 o
  -6   8   6        870.37        907.01        59.31 o
  -5   8   6         86.43        139.82        19.35 o
  -4   8   6        919.85        965.04        34.02 o
  -3   8   6        336.72        340.40        18.27 o
  -2   8   6       3031.69       2963.13        48.76 o
  -1   8   6        281.61        319.63        16.93 o
   0   8   6       8292.42       7951.70        80.26 o
   1   8   6        357.40        336.46        18.96 o
   2   8   6       5685.67       5661.04        81.67 o
   3   8   6         44.61         44.75        13.59 o
   4   8   6       1154.94       1307.28        69.84 o
   5   8   6          0.34          6.75         7.77 o
   6   8   6       1516.72       1561.96        70.95 o
   7   8   6          0.55         -9.05        14.22 o
   8   8   6        929.78       1000.11       146.90 o
   9   8   6        141.78         -4.31        30.23 o
 -10   9   6         65.40        124.99        32.72 o
  -9   9   6        681.76        678.33        69.94 o
  -8   9   6          4.61         29.35        16.12 o
  -7   9   6       1080.96       1217.14        82.50 o
  -6   9   6        376.18        391.93        37.91 o
  -5   9   6        104.65         97.26        16.82 o
  -4   9   6        565.46        523.88        36.26 o
  -3   9   6       2580.09       2677.85        64.89 o
  -2   9   6        177.74        181.55        13.65 o
  -1   9   6       1219.57       1151.76        41.28 o
   0   9   6         62.62         61.03        12.65 o
   1   9   6       1853.33       1827.83        44.06 o
   2   9   6         50.61         52.24         7.29 o
   3   9   6       3350.84       3085.18       110.71 o
   4   9   6        151.69        144.37        24.92 o
   5   9   6        349.35        388.83        32.44 o
   6   9   6          2.34         10.85        23.27 o
   7   9   6       1139.10       1258.76        81.01 o
   8   9   6         23.95          5.79        28.47 o
   9   9   6        156.75        131.76        55.25 o
  -9  10   6         88.96        112.75        32.22 o
  -8  10   6        616.33        691.16        66.86 o
  -7  10   6         47.75         68.91        19.71 o
  -6  10   6       3508.52       3636.12       118.94 o
  -5  10   6         91.73         82.29        15.57 o
  -4  10   6        434.11        417.34        30.96 o
  -3  10   6        216.89        199.95        16.69 o
  -2  10   6       1357.37       1435.66        43.62 o
  -1  10   6         30.03         27.18         7.83 o
   0  10   6       1191.44       1217.73        40.78 o
   1  10   6        505.55        456.56        22.91 o
   2  10   6       2131.01       2147.91        63.30 o
   3  10   6        299.62        390.67        30.88 o
   4  10   6       1389.33       1400.69        77.30 o
   5  10   6          7.17          3.68         9.12 o
   6  10   6       1271.89       1328.00        83.01 o
   7  10   6          4.68         -4.75        17.51 o
   8  10   6        304.97        254.01        77.94 o
  -9  11   6        656.02        793.26        76.18 o
  -8  11   6         50.68         38.39        19.67 o
  -7  11   6        926.63        940.22        73.41 o
  -6  11   6          3.51          1.01        12.00 o
  -5  11   6       1128.58       1196.24        57.86 o
  -4  11   6        160.00        145.85        18.52 o
  -3  11   6        898.74        914.65        33.20 o
  -2  11   6        718.33        710.75        39.26 o
  -1  11   6        458.49        472.76        35.96 o
   0  11   6        171.80        163.13        18.93 o
   1  11   6        630.22        624.97        39.95 o
   2  11   6        651.14        628.63        37.11 o
   3  11   6       1797.42       1706.75        64.79 o
   4  11   6         12.89         14.09        10.10 o
   5  11   6        947.35        979.88        58.32 o
   6  11   6          3.46        -11.36        16.65 o
   7  11   6        437.42        382.52        68.64 o
   8  11   6          6.27         99.78        61.91 o
  -8  12   6        313.64        354.90        60.52 o
  -7  12   6          9.55         20.86        23.45 o
  -6  12   6       1364.27       1384.47        74.91 o
  -5  12   6          0.20         38.18        20.97 o
  -4  12   6       2177.34       2105.20       103.80 o
  -3  12   6        225.12        251.22        31.07 o
  -2  12   6       1635.71       1538.26        88.11 o
  -1  12   6        388.97        390.66        55.05 o
   0  12   6       4539.60       4406.43       191.52 o
   1  12   6         86.50         44.92        23.90 o
   2  12   6       1462.03       1343.54        55.27 o
   3  12   6        228.19        247.24        25.21 o
   4  12   6       2292.96       2211.18        75.98 o
   5  12   6        423.99        384.99        45.37 o
   6  12   6       1016.58        979.18        97.75 o
   7  12   6          2.87          8.83        30.07 o
  -8  13   6          0.21         -4.44        21.89 o
  -7  13   6        544.75        517.51        76.41 o
  -6  13   6         12.83         29.63        17.89 o
  -5  13   6       2128.11       2108.22       111.36 o
  -4  13   6         13.42         -6.54        12.62 o
  -3  13   6       1301.69       1349.21        81.20 o
  -2  13   6         76.20         72.74        52.08 o
  -1  13   6       2061.20       2090.72       121.29 o
   0  13   6        143.49        134.26        69.62 o
   1  13   6        581.75        614.14        97.19 o
   2  13   6         62.88         47.99        12.97 o
   3  13   6       1372.85       1391.95       125.22 o
   4  13   6        195.98        217.01        47.82 o
   5  13   6        913.64        994.06        75.94 o
   6  13   6         11.33        -17.41        38.64 o
   7  13   6        191.02        184.98        67.15 o
  -7  14   6         26.50         14.23        20.19 o
  -6  14   6        569.77        673.92        67.73 o
  -5  14   6         37.82         21.03        23.01 o
  -4  14   6       1132.93       1166.43        80.95 o
  -3  14   6         18.85         29.96        16.86 o
  -2  14   6       2450.12       2396.01       136.32 o
  -1  14   6          1.09         32.99        37.21 o
   0  14   6       1796.60       1610.61       180.25 o
   1  14   6        127.12        110.56        29.33 o
   2  14   6        995.40       1000.74       141.99 o
   3  14   6        312.05        501.09       101.90 o
   4  14   6        811.15        844.58        72.45 o
   5  14   6         55.85         76.84        23.74 o
   6  14   6        312.15        352.97        64.32 o
  -6  15   6         19.90         23.91        25.08 o
  -5  15   6        295.13        340.83        63.70 o
  -4  15   6         51.92         82.00        29.66 o
  -3  15   6        823.02        847.95       142.00 o
  -2  15   6         26.22        -19.04        25.82 o
  -1  15   6        811.91        827.83       135.51 o
   0  15   6          8.35          3.02        27.99 o
   1  15   6        223.84        268.94        76.55 o
   2  15   6         38.36         -3.46        17.10 o
   3  15   6        193.37        186.49        46.88 o
   4  15   6          0.58         16.81        16.85 o
   5  15   6        349.19        311.09        59.56 o
  -5  16   6        107.49        101.88        38.63 o
  -4  16   6        726.35        868.69        93.86 o
  -3  16   6          4.10         46.33        46.35 o
  -2  16   6       1020.17       1012.79       156.64 o
  -1  16   6        123.84        143.11        63.90 o
   0  16   6        583.05        597.01       117.48 o
   1  16   6          0.14          2.05        23.58 o
   2  16   6        623.20        726.14        88.18 o
   3  16   6         30.95         14.93        17.07 o
   4  16   6        202.39        267.41        43.49 o
  -4  17   6          2.50        -22.48        46.38 o
  -3  17   6        155.46         38.64        42.58 o
  -2  17   6         18.11         -2.18        26.49 o
  -1  17   6        674.48        778.81       140.58 o
   0  17   6         77.59        176.86        74.68 o
   1  17   6        557.63        665.87        84.67 o
   2  17   6          3.38         28.62        74.39 o
   3  17   6        575.50        634.15        70.16 o
  -1  18   6         29.54        -38.73        46.73 o
   0  18   6        208.03        136.70        62.43 o
 -11   0   7         14.69         30.62        39.23 o
  -9   0   7        240.89        294.88        82.24 o
  -7   0   7         89.83        102.62        39.74 o
  -5   0   7        106.36        154.11        47.96 o
  -3   0   7       3841.96       4014.53       149.94 o
  -1   0   7          6.22         24.24         8.85 o
   1   0   7         12.92          5.12         7.88 o
   3   0   7       3062.57       3123.27       155.87 o
   5   0   7         36.36         20.35        21.01 o
   7   0   7          5.71        169.20        59.98 o
   9   0   7          0.01         29.38        32.92 o
 -11   1   7         30.26         14.30        21.17 o
 -10   1   7         88.94        151.62        78.01 o
  -9   1   7          6.78         30.73        23.41 o
  -8   1   7          0.20         19.15        18.15 o
  -7   1   7         67.68         66.45        25.57 o
  -6   1   7         12.59          7.87        17.72 o
  -5   1   7         39.91         44.22        22.40 o
  -4   1   7         55.99        116.23        30.59 o
  -3   1   7        282.14        323.98        28.50 o
  -2   1   7       1971.00       2086.22        63.42 o
  -1   1   7        520.77        521.48        22.13 o
   0   1   7         44.56         51.11         8.37 o
   1   1   7       1742.46       1820.96        44.69 o
   2   1   7        656.02        684.51        33.55 o
   3   1   7         42.68         51.38        10.45 o
   4   1   7        747.01        712.40        68.18 o
   5   1   7         10.04         -2.47        15.25 o
   6   1   7          0.00         60.09        31.04 o
   7   1   7         49.05        179.85        81.98 o
   8   1   7          2.17         -0.24        12.66 o
   9   1   7          4.37          3.84        23.52 o
  10   1   7        112.83         94.56        42.59 o
 -11   2   7         35.67         38.84        35.12 o
 -10   2   7         10.62          3.92        24.52 o
  -9   2   7        190.68        133.51        40.10 o
  -8   2   7         52.03         44.16        17.96 o
  -7   2   7          6.25          3.37        25.59 o
  -6   2   7        505.61        532.59        64.05 o
  -5   2   7         54.48         52.25        20.53 o
  -4   2   7       2109.34       2215.29       110.34 o
  -3   2   7         67.00         60.49        18.79 o
  -2   2   7        288.51        296.94        19.51 o
  -1   2   7          8.02         11.33         5.04 o
   0   2   7       1091.32       1116.90        34.22 o
   1   2   7          3.69          9.91         6.52 o
   2   2   7       3656.09       3717.25        99.67 o
   3   2   7        939.95       1014.85        45.55 o
   4   2   7        528.51        449.88        67.84 o
   5   2   7          4.18         -7.71        15.60 o
   6   2   7         20.64         31.93        31.41 o
   7   2   7         27.63         90.96        39.59 o
   8   2   7          7.05         10.21        18.55 o
   9   2   7         22.66         23.67        13.52 o
  10   2   7          0.07         44.81        46.62 o
 -11   3   7          0.05         29.35        38.63 o
 -10   3   7         14.38         -3.68        27.24 o
  -9   3   7        166.74        106.07        43.20 o
  -8   3   7         47.37         26.44        17.46 o
  -7   3   7         16.21         -1.56        10.97 o
  -6   3   7        500.11        487.52        59.66 o
  -5   3   7          1.02         12.54        31.06 o
  -4   3   7          0.13        -11.35        11.35 o
  -3   3   7        329.20        357.48        41.08 o
  -2   3   7       3084.70       3434.24        70.96 o
  -1   3   7       1061.54       1189.42        33.15 o
   0   3   7        690.30        694.51        27.23 o
   1   3   7       2065.50       2004.73        46.85 o
   2   3   7       1364.04       1271.97        50.67 o
   3   3   7        323.03        358.99        33.15 o
   4   3   7         38.99         30.08        11.76 o
   5   3   7        296.68        335.95        31.86 o
   6   3   7         48.46         40.12        11.40 o
   7   3   7        266.08        307.57        50.68 o
   8   3   7          5.44         -2.06        16.61 o
   9   3   7        122.12        131.88        58.67 o
  10   3   7         24.72          7.82        21.87 o
 -11   4   7         47.27         64.96        33.56 o
 -10   4   7         88.02        110.77        56.76 o
  -9   4   7        110.55         71.68        75.32 o
  -8   4   7         19.37        -10.81        10.81 o
  -7   4   7       1964.68       1844.16        89.57 o
  -6   4   7         89.71        104.51        21.18 o
  -5   4   7        275.24        241.68        39.64 o
  -4   4   7         68.56         58.93        20.26 o
  -3   4   7       1864.17       2005.36        97.01 o
  -2   4   7          1.23          6.41         4.53 o
  -1   4   7         47.92         46.28         7.94 o
   0   4   7         48.56         47.19         7.16 o
   1   4   7        487.13        525.49        24.39 o
   2   4   7        245.12        231.54        27.45 o
   3   4   7       1419.57       1396.71        67.40 o
   4   4   7         16.55         14.47        10.48 o
   5   4   7         54.57         58.86        32.17 o
   6   4   7          7.42          7.58         7.85 o
   7   4   7         50.58         72.97        50.74 o
   8   4   7         86.31        126.24        51.79 o
   9   4   7          9.44         61.67        40.02 o
 -11   5   7          4.60        -19.51        19.51 o
 -10   5   7          4.10          3.41        26.93 o
  -9   5   7          5.11         14.14        34.49 o
  -8   5   7         87.27        102.00        24.18 o
  -7   5   7        177.99        187.52        30.99 o
  -6   5   7          8.24         11.32        13.10 o
  -5   5   7          1.72         15.49        10.77 o
  -4   5   7          0.54         14.89        27.58 o
  -3   5   7         47.60         28.59        13.40 o
  -2   5   7        114.21        140.40        11.74 o
  -1   5   7        213.61        234.50        14.74 o
   0   5   7        186.41        209.50        16.01 o
   1   5   7         59.21         51.63        12.00 o
   2   5   7        387.31        425.47        29.30 o
   3   5   7         14.70         18.74        19.67 o
   4   5   7          0.51        -10.27        10.64 o
   5   5   7         13.90         18.12        16.19 o
   6   5   7         72.07         83.04        15.42 o
   7   5   7        355.67        361.69        59.61 o
   8   5   7         65.61         76.20        40.74 o
   9   5   7          8.67         77.28        51.83 o
 -10   6   7         50.51         47.34        29.92 o
  -9   6   7          4.64         34.85        26.48 o
  -8   6   7         17.47         12.80         9.33 o
  -7   6   7         39.28         42.07        15.88 o
  -6   6   7        346.50        307.85        39.19 o
  -5   6   7         13.62         -1.85         9.53 o
  -4   6   7         29.73         14.16        15.81 o
  -3   6   7         41.49         47.19        12.02 o
  -2   6   7        480.71        527.87        23.86 o
  -1   6   7         47.05         72.68         8.44 o
   0   6   7         41.97         35.97         6.10 o
   1   6   7       1368.95       1456.60        48.01 o
   2   6   7          0.33          8.11         7.26 o
   3   6   7          9.76         19.32        11.32 o
   4   6   7        295.93        269.80        37.75 o
   5   6   7         44.75         37.54         7.21 o
   6   6   7         41.74         19.66         8.90 o
   7   6   7         60.37         33.89        42.44 o
   8   6   7          6.31          6.03        20.71 o
   9   6   7         52.96          3.77        24.75 o
 -10   7   7          0.63         46.92        31.97 o
  -9   7   7          0.29        -12.08        15.19 o
  -8   7   7         24.17         42.79        32.06 o
  -7   7   7         13.62          4.60        13.69 o
  -6   7   7        561.18        599.86        52.48 o
  -5   7   7         72.15         55.82        16.87 o
  -4   7   7         58.38         56.29        10.58 o
  -3   7   7        242.80        232.96        20.55 o
  -2   7   7        258.55        226.01        14.66 o
  -1   7   7          0.94          2.78         4.53 o
   0   7   7        497.74        492.05        22.52 o
   1   7   7        106.39        117.39        11.82 o
   2   7   7        452.48        423.55        27.39 o
   3   7   7        235.62        197.44        36.72 o
   4   7   7          0.61          2.45        10.25 o
   5   7   7          8.52         11.15         5.86 o
   6   7   7          0.19          3.01        10.22 o
   7   7   7         64.98         80.59        49.66 o
   8   7   7         11.05          0.21        24.38 o
   9   7   7          5.26        -13.17        23.06 o
 -10   8   7          1.49         15.47        21.85 o
  -9   8   7         19.93         52.92        42.56 o
  -8   8   7         20.26         14.79        18.06 o
  -7   8   7         39.25         35.15        14.94 o
  -6   8   7        355.19        472.69        79.82 o
  -5   8   7       1115.46       1128.73        50.54 o
  -4   8   7        896.34        816.97        41.39 o
  -3   8   7          1.79          1.90         5.81 o
  -2   8   7          1.88          1.06         6.28 o
  -1   8   7         57.65         67.39        10.05 o
   0   8   7        200.47        213.95        14.49 o
   1   8   7        101.53         88.82        12.51 o
   2   8   7         75.85         76.59        10.34 o
   3   8   7         82.00         80.83        12.16 o
   4   8   7         66.20         59.34        10.22 o
   5   8   7         12.43         11.70         6.56 o
   6   8   7          6.89          7.11         8.74 o
   7   8   7          1.48         20.12        19.25 o
   8   8   7          3.13        -21.93        21.93 o
   9   8   7         73.11        108.01        53.19 o
  -9   9   7          2.14         18.51        13.57 o
  -8   9   7          7.21         10.52        14.37 o
  -7   9   7         73.52         54.87        25.60 o
  -6   9   7          1.35         -2.00        13.94 o
  -5   9   7       1035.96       1041.00        38.24 o
  -4   9   7          0.41         -4.34         4.96 o
  -3   9   7         21.37         15.27         6.92 o
  -2   9   7         55.29         40.74         8.90 o
  -1   9   7         43.08         36.28         6.64 o
   0   9   7        422.95        422.40        32.05 o
   1   9   7        136.70        115.78        12.64 o
   2   9   7        535.35        533.02        25.19 o
   3   9   7         80.79         79.90        13.96 o
   4   9   7         13.40         23.37        21.36 o
   5   9   7         62.63         55.49        13.01 o
   6   9   7         24.23         12.63        11.74 o
   7   9   7        110.97        159.68        70.16 o
   8   9   7         29.51        -22.46        40.23 o
  -9  10   7        132.32        148.73        39.06 o
  -8  10   7         20.67         36.38        17.50 o
  -7  10   7        196.77        215.16        36.66 o
  -6  10   7        154.90        144.05        23.85 o
  -5  10   7         48.23         51.59        21.63 o
  -4  10   7        505.32        506.11        39.51 o
  -3  10   7         44.18         43.75        11.57 o
  -2  10   7          0.11          4.22         4.84 o
  -1  10   7        531.38        544.28        34.63 o
   0  10   7         23.46         14.45         7.59 o
   1  10   7        857.48        882.22        39.98 o
   2  10   7          0.32          0.07         7.09 o
   3  10   7         90.15         85.75        14.98 o
   4  10   7        574.83        537.40        50.27 o
   5  10   7         68.87         68.72        14.58 o
   6  10   7         18.78         10.53        11.60 o
   7  10   7         38.27         69.93        50.45 o
   8  10   7          4.39         15.54        19.57 o
  -9  11   7          0.05        -13.80        19.51 o
  -8  11   7          9.75          0.55        13.18 o
  -7  11   7        330.25        338.52        45.17 o
  -6  11   7         24.67          0.75        11.58 o
  -5  11   7        476.72        421.05        38.36 o
  -4  11   7          0.16          4.81         9.47 o
  -3  11   7         91.81         73.21        12.84 o
  -2  11   7        123.09        102.80        13.44 o
  -1  11   7       1136.76       1070.45        57.10 o
   0  11   7          5.26          7.12         9.10 o
   1  11   7        572.55        637.23        43.00 o
   2  11   7        190.86        181.16        21.14 o
   3  11   7          0.46         -0.40         8.81 o
   4  11   7          9.99          1.80        10.93 o
   5  11   7          0.97         -4.54        11.43 o
   6  11   7         72.82         98.97        53.98 o
   7  11   7          0.93        112.87        52.56 o
  -8  12   7         30.46         44.27        26.17 o
  -7  12   7         97.27         90.01        25.68 o
  -6  12   7         31.49         56.40        22.90 o
  -5  12   7         12.64        -12.97        48.48 o
  -4  12   7        108.55         59.04        21.14 o
  -3  12   7          0.79         19.67        11.83 o
  -2  12   7        104.32         68.22        26.55 o
  -1  12   7         21.73         21.46        12.00 o
   0  12   7        978.71        825.53        85.55 o
   1  12   7         29.93         34.14        16.58 o
   2  12   7         59.08         41.74        11.93 o
   3  12   7         71.90         69.67        12.73 o
   4  12   7         66.44         37.04        19.15 o
   5  12   7         58.60         88.95        39.98 o
   6  12   7          6.71          0.16        18.57 o
   7  12   7          8.90         -3.41        26.54 o
  -7  13   7        137.51        169.50        44.31 o
  -6  13   7          0.03         -5.67        21.91 o
  -5  13   7         85.87         70.58        33.68 o
  -4  13   7          1.36         37.55        45.33 o
  -3  13   7          2.43          1.98        15.44 o
  -2  13   7         11.03         17.27        16.22 o
  -1  13   7         23.50         11.22        42.90 o
   0  13   7         10.89         11.07        17.02 o
   1  13   7        116.11        145.26        39.37 o
   2  13   7          1.44        -10.54        10.54 o
   3  13   7        111.23         97.27        25.57 o
   4  13   7          2.89         19.26        20.71 o
   5  13   7          0.02         17.88        21.24 o
   6  13   7         39.86         38.29        30.86 o
  -7  14   7          7.77         -0.30        18.11 o
  -6  14   7          3.52          6.99        13.82 o
  -5  14   7          0.19          4.12        16.34 o
  -4  14   7         76.37         44.79        24.93 o
  -3  14   7          0.02        -14.16        21.46 o
  -2  14   7          6.74         28.43        26.73 o
  -1  14   7         29.20         34.45        37.96 o
   0  14   7        641.96        648.63        82.85 o
   1  14   7         98.84        119.48        32.84 o
   2  14   7          3.48         14.26        28.30 o
   3  14   7         71.39         54.59        34.82 o
   4  14   7         43.40         24.64        24.79 o
   5  14   7          5.51         35.04       112.77 o
   6  14   7         39.98         38.35        44.17 o
  -6  15   7          1.63          8.79        26.19 o
  -5  15   7         15.84        -20.95        32.68 o
  -4  15   7          0.02         11.62        24.24 o
  -3  15   7        159.70        198.42        69.22 o
  -2  15   7         35.11         21.46        32.00 o
  -1  15   7         42.77         44.75        49.73 o
   0  15   7        133.77         93.96        50.13 o
   1  15   7         19.47        -28.81        40.89 o
   2  15   7          2.92         88.66        53.47 o
   3  15   7          3.16         11.59        21.80 o
   4  15   7         69.23         44.35        23.61 o
   5  15   7          3.97         19.75        19.47 o
  -5  16   7          1.03        -17.96        37.96 o
  -4  16   7         16.51         48.65        43.49 o
  -3  16   7         33.77          4.45        33.40 o
  -2  16   7         75.89         97.22        53.21 o
  -1  16   7         38.15         29.94        40.72 o
   0  16   7         44.05        144.78        61.54 o
   1  16   7         41.60         96.38        56.25 o
   2  16   7          2.48        -43.37        44.39 o
   3  16   7        277.30        369.16        72.79 o
   4  16   7          1.82         34.30        31.61 o
  -3  17   7          5.10         44.44        41.78 o
  -2  17   7          5.11          7.97        28.18 o
  -1  17   7         18.69         30.96        37.18 o
   0  17   7          3.89          3.73        20.55 o
   1  17   7        146.96        149.04        60.25 o
   2  17   7          2.09        108.37       139.24 o
 -10   0   8        449.96        421.05       104.06 o
  -8   0   8       1714.01       1834.77       187.35 o
  -6   0   8       2310.98       2125.72       179.51 o
  -4   0   8       6581.91       6290.54       275.25 o
  -2   0   8       4491.38       4057.70       200.14 o
   0   0   8       6706.97       6115.87       182.16 o
   2   0   8      13456.25      13314.75       223.04 o
   4   0   8       1905.70       1873.21       163.45 o
   6   0   8       1516.97       1318.55       154.97 o
   8   0   8        735.13        741.15       110.69 o
 -11   1   8        464.11        450.75        89.52 o
 -10   1   8          0.19         17.87        25.83 o
  -9   1   8       1189.52       1196.03       199.54 o
  -8   1   8          0.05         26.14        26.57 o
  -7   1   8       2137.85       2175.87       135.96 o
  -6   1   8         62.74         79.46        27.50 o
  -5   1   8        221.45        207.35        38.27 o
  -4   1   8         62.11         47.02        21.40 o
  -3   1   8       5903.22       5853.17       220.22 o
  -2   1   8         45.72         44.79        25.66 o
  -1   1   8       2930.92       2706.65        60.72 o
   0   1   8        120.12        108.13        12.80 o
   1   1   8       4330.88       4070.05        89.14 o
   2   1   8       4886.05       4849.11        96.03 o
   3   1   8       9074.74       8754.81       123.84 o
   4   1   8        634.89        589.96        66.14 o
   5   1   8       1045.19        948.87       116.31 o
   6   1   8         82.64         78.98        50.81 o
   7   1   8        629.80        650.23        59.66 o
   8   1   8         15.55         -5.96        13.19 o
   9   1   8        898.93        991.93        94.55 o
 -11   2   8         67.00         91.11        61.48 o
 -10   2   8        552.38        593.54        85.18 o
  -9   2   8         49.68         61.66        31.55 o
  -8   2   8       1321.83       1467.42        82.03 o
  -7   2   8          4.99          4.32        25.58 o
  -6   2   8       1391.46       1386.53       102.77 o
  -5   2   8        971.29        971.05        83.90 o
  -4   2   8       5808.64       5340.98       178.33 o
  -3   2   8        166.74        168.18        31.95 o
  -2   2   8       4838.05       4807.58       153.02 o
  -1   2   8          5.04         12.84         8.53 o
   0   2   8       4131.47       3946.53        69.23 o
   1   2   8        202.32        232.87        21.67 o
   2   2   8       9113.12       9109.32       142.89 o
   3   2   8       1944.83       1981.87        70.46 o
   4   2   8        863.70        711.38        72.37 o
   5   2   8          2.82         38.04        25.35 o
   6   2   8       1660.50       1861.95       129.92 o
   7   2   8          3.42         17.41        16.61 o
   8   2   8        717.79        843.85       103.19 o
   9   2   8        169.26        227.62        69.07 o
 -11   3   8        154.67        141.58       103.43 o
 -10   3   8         12.90         81.42        35.57 o
  -9   3   8        484.03        432.09       111.54 o
  -8   3   8        506.77        477.60        48.20 o
  -7   3   8        308.10        352.34        68.09 o
  -6   3   8       3085.11       3138.07       152.99 o
  -5   3   8       1614.55       1383.31        97.16 o
  -4   3   8        357.12        404.82        50.79 o
  -3   3   8       5199.97       4958.74       160.04 o
  -2   3   8        269.82        270.97        37.80 o
  -1   3   8       1397.78       1226.85        43.76 o
   0   3   8        177.31        166.00        16.82 o
   1   3   8         36.40         31.12        11.44 o
   2   3   8       2535.97       2524.59        64.64 o
   3   3   8       2613.13       2543.09        92.88 o
   4   3   8         32.05         38.09         7.03 o
   5   3   8        651.26        661.17       153.28 o
   6   3   8         35.94         24.44        33.18 o
   7   3   8       1125.31       1093.47        74.97 o
   8   3   8        254.27        204.20        40.67 o
   9   3   8        246.49        169.72        61.18 o
 -11   4   8         44.79         10.72        56.53 o
 -10   4   8        722.71        747.12        95.84 o
  -9   4   8         16.71         34.51        19.36 o
  -8   4   8        617.56        585.77        74.08 o
  -7   4   8         62.81         58.62        24.30 o
  -6   4   8       4183.68       4223.66       178.64 o
  -5   4   8        304.45        350.34        58.22 o
  -4   4   8      10251.43      10368.65       205.10 o
  -3   4   8          2.33          0.61        10.16 o
  -2   4   8       9231.93       9325.88       169.53 o
  -1   4   8        797.30        763.54        41.65 o
   0   4   8       5319.56       4898.61        89.95 o
   1   4   8         43.42         30.85         8.42 o
   2   4   8        198.09        149.91        16.37 o
   3   4   8          6.04         11.32         7.36 o
   4   4   8        505.23        450.00        65.21 o
   5   4   8         29.86         37.69        13.45 o
   6   4   8        491.00        542.39        58.51 o
   7   4   8         10.79         16.93        11.33 o
   8   4   8       1022.61       1109.10       149.60 o
   9   4   8          4.54         -3.22        26.91 o
 -10   5   8         29.68         43.35        34.56 o
  -9   5   8       1222.70       1257.75       117.95 o
  -8   5   8         79.27         53.12        29.11 o
  -7   5   8       2306.76       2282.67       105.95 o
  -6   5   8         49.99        100.52        24.78 o
  -5   5   8       1700.66       1712.45       106.69 o
  -4   5   8          0.12         34.25        17.87 o
  -3   5   8       9973.89       9678.09       176.07 o
  -2   5   8         20.60         35.19        16.75 o
  -1   5   8       5412.16       5309.06        98.55 o
   0   5   8        272.11        282.32        22.05 o
   1   5   8       5720.32       5779.91       100.66 o
   2   5   8          9.71         22.29        10.29 o
   3   5   8       3211.86       3022.64       107.45 o
   4   5   8          8.56         20.98        14.28 o
   5   5   8       1491.55       1514.59        89.14 o
   6   5   8          5.29         15.31        22.49 o
   7   5   8       1750.00       1697.96       127.29 o
   8   5   8        253.07        352.24        85.89 o
   9   5   8        361.09        446.95       100.86 o
 -10   6   8        539.45        624.31        88.25 o
  -9   6   8        106.81         62.54        30.15 o
  -8   6   8       1704.78       1785.62        98.71 o
  -7   6   8        185.59        194.53        31.83 o
  -6   6   8       1286.34       1374.72        80.55 o
  -5   6   8        165.95        153.76        25.47 o
  -4   6   8       3360.26       3213.35       187.14 o
  -3   6   8         78.54         62.45        13.78 o
  -2   6   8       4879.58       4995.35       109.48 o
  -1   6   8        228.44        300.48        23.52 o
   0   6   8       4825.09       4631.89        81.02 o
   1   6   8          6.00         18.50         9.09 o
   2   6   8       4331.27       4199.46       100.01 o
   3   6   8        521.34        558.87        48.10 o
   4   6   8       1882.09       1930.78        90.07 o
   5   6   8          0.04          7.58         8.45 o
   6   6   8       1155.43       1019.02        61.86 o
   7   6   8          0.01         14.47        23.99 o
   8   6   8        411.11        573.31       112.03 o
   9   6   8          0.12        -54.25        54.25 o
 -10   7   8         60.58         56.71        50.62 o
  -9   7   8        580.65        672.22        85.56 o
  -8   7   8         17.88          0.95        15.21 o
  -7   7   8       2292.33       2029.38       103.03 o
  -6   7   8        289.63        242.08        35.57 o
  -5   7   8         12.69          2.92        12.88 o
  -4   7   8         17.28         28.76        12.59 o
  -3   7   8       1168.70       1176.51        53.16 o
  -2   7   8         47.34         39.55        11.41 o
  -1   7   8       2025.56       1995.94        83.79 o
   0   7   8        118.48        124.02        12.11 o
   1   7   8       6153.10       5953.18       103.70 o
   2   7   8         80.88        103.43        16.59 o
   3   7   8       3525.92       3496.56       118.09 o
   4   7   8          3.36         -4.23        13.90 o
   5   7   8       1069.71       1118.93        49.18 o
   6   7   8          2.28          2.19        12.09 o
   7   7   8        905.20        898.47        95.08 o
   8   7   8         56.95         74.45        48.38 o
 -10   8   8        818.64        919.41       107.46 o
  -9   8   8         45.62         78.84        31.85 o
  -8   8   8        991.37       1039.36        78.47 o
  -7   8   8          8.12          4.86        17.33 o
  -6   8   8       1181.49       1209.08        78.12 o
  -5   8   8         58.35         55.44        13.43 o
  -4   8   8        497.17        400.93        28.93 o
  -3   8   8          7.64         20.01         9.27 o
  -2   8   8       1155.61       1203.34        48.79 o
  -1   8   8        201.99        197.51        23.35 o
   0   8   8       1072.89       1148.24        36.96 o
   1   8   8          0.14         -0.61         5.17 o
   2   8   8       1486.20       1326.22        44.56 o
   3   8   8         82.58         50.34        15.57 o
   4   8   8       2443.07       2275.81       122.22 o
   5   8   8         36.52         10.13        10.57 o
   6   8   8       1057.80       1069.90        73.67 o
   7   8   8          0.03         54.78        28.62 o
   8   8   8        663.89        632.35       121.88 o
  -9   9   8        410.22        392.40        65.93 o
  -8   9   8         41.93         14.04        35.37 o
  -7   9   8       2475.14       2458.27       117.36 o
  -6   9   8          2.38          5.78        17.27 o
  -5   9   8       1875.90       1849.09        74.60 o
  -4   9   8        128.51        109.20        14.32 o
  -3   9   8        987.46       1034.03        44.12 o
  -2   9   8        205.40        197.94        19.91 o
  -1   9   8       1048.13        911.27        54.23 o
   0   9   8        742.64        767.61        34.76 o
   1   9   8        864.68        915.03        36.16 o
   2   9   8        342.33        369.52        24.85 o
   3   9   8       1675.57       1603.38        67.03 o
   4   9   8         46.04         44.86        16.52 o
   5   9   8        972.48       1128.82        72.70 o
   6   9   8         16.21         11.41        14.60 o
   7   9   8       1066.21       1139.10       107.15 o
   8   9   8          6.72          9.34        36.06 o
  -9  10   8         56.71         70.80        26.42 o
  -8  10   8       1078.34        981.92        98.70 o
  -7  10   8         12.78         45.89        18.61 o
  -6  10   8        542.15        594.83        49.66 o
  -5  10   8         96.04        103.98        19.87 o
  -4  10   8        655.39        660.97        63.20 o
  -3  10   8         17.66         22.92         7.63 o
  -2  10   8        307.31        280.84        27.98 o
  -1  10   8        276.91        241.52        46.42 o
   0  10   8         53.89         22.92        11.64 o
   1  10   8         11.28          9.90         8.83 o
   2  10   8       1450.85       1415.23        61.97 o
   3  10   8         33.21         27.99        10.99 o
   4  10   8        835.32        843.72        50.37 o
   5  10   8         18.98         21.99        13.34 o
   6  10   8       1143.50       1107.85        94.63 o
   7  10   8         49.90         92.09        60.20 o
  -8  11   8          4.01        -11.28        15.96 o
  -7  11   8        785.85        820.86        85.36 o
  -6  11   8        191.21        140.42        54.28 o
  -5  11   8       2121.85       2112.52        88.02 o
  -4  11   8        485.68        441.97        37.75 o
  -3  11   8        965.31        948.84        51.19 o
  -2  11   8        321.90        297.89        40.62 o
  -1  11   8       1975.68       2029.68       103.49 o
   0  11   8        993.36        890.02       120.76 o
   1  11   8       1985.39       2050.59        73.79 o
   2  11   8        361.06        318.48        29.90 o
   3  11   8       1251.04       1247.34        60.63 o
   4  11   8          0.62         23.52        10.27 o
   5  11   8       1598.27       1568.25        91.75 o
   6  11   8         48.69         84.60        23.70 o
   7  11   8        651.63        662.82       130.50 o
  -8  12   8        368.92        471.90        97.82 o
  -7  12   8         54.59        146.76        64.12 o
  -6  12   8        713.36        789.69        91.26 o
  -5  12   8         28.84          8.91        16.71 o
  -4  12   8       1933.70       1904.04       160.53 o
  -3  12   8          1.14         37.90        20.59 o
  -2  12   8        877.15       1065.88        78.53 o
  -1  12   8         31.71         46.20        16.32 o
   0  12   8        851.73        731.91        82.11 o
   1  12   8         23.93         30.07        13.38 o
   2  12   8       1197.87       1324.10        61.41 o
   3  12   8          0.23         -7.01         7.50 o
   4  12   8        616.37        648.49        51.54 o
   5  12   8         25.73         14.32        14.95 o
   6  12   8        587.91        777.39       104.34 o
  -7  13   8        413.30        287.26        79.68 o
  -6  13   8         40.31         16.88        17.80 o
  -5  13   8        688.46        750.45        87.92 o
  -4  13   8         13.57         14.36        18.84 o
  -3  13   8       1271.76       1270.42        89.46 o
  -2  13   8        101.54         26.95        30.75 o
  -1  13   8       1719.80       1715.53       131.25 o
   0  13   8          2.58          4.24        22.56 o
   1  13   8       2670.49       2444.62       121.04 o
   2  13   8          8.96         -2.78        11.96 o
   3  13   8        696.07        674.77        63.41 o
   4  13   8        163.75         99.13        34.45 o
   5  13   8        362.18        418.28        92.50 o
   6  13   8          5.02         23.99       105.67 o
  -6  14   8        416.75        479.52       104.12 o
  -5  14   8         68.51         57.22        27.58 o
  -4  14   8       1059.95        867.73        92.70 o
  -3  14   8          1.39         13.70        14.92 o
  -2  14   8       1174.37       1269.78        90.12 o
  -1  14   8          1.17         13.34        18.36 o
   0  14   8       1238.19       1306.91       137.69 o
   1  14   8        101.98         97.51        28.32 o
   2  14   8        848.20        840.46        85.74 o
   3  14   8          9.33         31.82        30.20 o
   4  14   8        274.23        331.83        55.22 o
   5  14   8          0.22         53.66       112.34 o
  -5  15   8        779.97       1002.69       166.33 o
  -4  15   8         48.88         78.51        53.32 o
  -3  15   8       1022.65       1009.22       159.35 o
  -2  15   8          0.11         -3.04        18.14 o
  -1  15   8       1587.39       1351.15       179.26 o
   0  15   8          1.24         48.35        45.53 o
   1  15   8        887.96        846.59       141.16 o
   2  15   8         65.17         86.73        47.46 o
   3  15   8       1059.96        985.38       150.65 o
   4  15   8          3.03         14.21        39.26 o
  -4  16   8        138.51        233.55        86.01 o
  -3  16   8          2.19         58.94        47.54 o
  -2  16   8        343.56        210.71        75.55 o
  -1  16   8          1.00         29.83        35.10 o
   0  16   8        600.10        801.73       142.11 o
   1  16   8          0.43         85.10        56.17 o
   2  16   8         66.86         95.38        53.24 o
   3  16   8         29.80        -11.31        43.77 o
  -2  17   8         91.93         38.25        29.95 o
  -1  17   8        235.60        225.11        83.27 o
   0  17   8          3.57        -32.29        43.53 o
   1  17   8         26.93         16.20        31.73 o
 -11   0   9          4.19         10.19        32.52 o
  -9   0   9         23.99         32.88        40.36 o
  -7   0   9        537.54        408.09        87.21 o
  -5   0   9        343.69        270.78        60.15 o
  -3   0   9       1342.80       1232.62       119.98 o
  -1   0   9       1991.95       1927.42       126.91 o
   1   0   9        994.21       1129.13        62.88 o
   3   0   9       1042.23       1000.80        60.13 o
   5   0   9          0.01          3.35        29.28 o
   7   0   9        132.94        125.06        51.88 o
   9   0   9         67.13         35.88        29.55 o
 -11   1   9         15.18         -0.36        23.44 o
 -10   1   9         66.89         57.07        29.40 o
  -9   1   9          2.22        -25.46        30.81 o
  -8   1   9          6.02         37.19        20.48 o
  -7   1   9         34.19         55.50        42.39 o
  -6   1   9        399.56        382.12        55.59 o
  -5   1   9         15.79         11.13        35.61 o
  -4   1   9        213.12        264.11        42.26 o
  -3   1   9       1057.31       1173.02        82.29 o
  -2   1   9          0.61         17.17        13.85 o
  -1   1   9         26.07         30.02        10.27 o
   0   1   9        340.36        335.98        23.05 o
   1   1   9        126.86        136.88        19.00 o
   2   1   9        262.22        275.88        21.79 o
   3   1   9        116.38        138.47        16.24 o
   4   1   9        927.13        912.28       118.60 o
   5   1   9         15.33          0.67        36.47 o
   6   1   9         14.10         25.40        39.89 o
   7   1   9         28.94         25.38        41.78 o
   8   1   9          0.03          7.62        23.96 o
   9   1   9          7.28         30.39        20.07 o
 -11   2   9          0.14        -10.06        20.99 o
 -10   2   9         25.82         34.30        26.95 o
  -9   2   9         25.21         39.60        23.04 o
  -8   2   9         52.87         75.23        31.39 o
  -7   2   9         13.76         31.85        24.01 o
  -6   2   9        251.38        273.40        47.05 o
  -5   2   9         16.80         14.59        31.89 o
  -4   2   9         11.54         29.29        20.66 o
  -3   2   9          6.59         -3.69        13.74 o
  -2   2   9         35.97         28.06        26.62 o
  -1   2   9        844.51        849.08        50.22 o
   0   2   9         30.68         50.61        13.65 o
   1   2   9        109.47        111.29        15.89 o
   2   2   9        492.89        482.33        33.61 o
   3   2   9        212.58        222.52        21.28 o
   4   2   9          7.42         25.40        10.93 o
   5   2   9         34.42         27.92        21.37 o
   6   2   9         85.41         75.72        28.46 o
   7   2   9          5.49         13.03        18.57 o
   8   2   9          4.14         19.54        23.40 o
   9   2   9         10.63         27.64        35.12 o
 -10   3   9         60.18         40.08        27.44 o
  -9   3   9         31.19         20.79        36.94 o
  -8   3   9         43.15         21.87        24.39 o
  -7   3   9        893.57        769.73        83.88 o
  -6   3   9          6.19         -1.32        19.02 o
  -5   3   9        521.52        505.07        61.62 o
  -4   3   9          9.49         15.80        18.69 o
  -3   3   9       1878.04       1959.76       106.18 o
  -2   3   9       2010.95       2083.24        86.65 o
  -1   3   9        528.99        522.97        34.13 o
   0   3   9       1125.26       1145.66        51.85 o
   1   3   9        891.58        842.32        51.49 o
   2   3   9          9.64         13.07        23.19 o
   3   3   9        796.13        763.66        74.73 o
   4   3   9          0.02         23.54        10.20 o
   5   3   9        307.86        287.19        58.25 o
   6   3   9         12.23         17.49        43.61 o
   7   3   9        159.10        209.17        40.64 o
   8   3   9         48.55         73.36        45.80 o
   9   3   9         11.38         78.26        41.88 o
 -10   4   9          7.24        -13.47        27.09 o
  -9   4   9          7.33         23.40        20.51 o
  -8   4   9         36.08         27.25        15.49 o
  -7   4   9        330.53        297.41        52.85 o
  -6   4   9        260.81        259.35        47.59 o
  -5   4   9        138.00         83.06        52.91 o
  -4   4   9        812.10        904.38        75.35 o
  -3   4   9          0.21         16.42        20.65 o
  -2   4   9        391.42        473.07        48.13 o
  -1   4   9        316.89        359.88        31.76 o
   0   4   9        284.37        268.20        28.93 o
   1   4   9       1214.81       1263.06        55.34 o
   2   4   9        208.48        249.07        25.12 o
   3   4   9         42.04         54.23        17.88 o
   4   4   9         74.56         49.77        19.92 o
   5   4   9        119.21        114.70        30.67 o
   6   4   9         48.91         -6.89        17.86 o
   7   4   9         30.86         32.77        29.38 o
   8   4   9         92.18         68.68        63.81 o
   9   4   9        143.00         35.56        32.32 o
 -10   5   9          3.10         40.68        64.84 o
  -9   5   9        111.96        125.02        46.63 o
  -8   5   9         78.58         61.42        22.01 o
  -7   5   9         35.44         53.92        21.38 o
  -6   5   9        396.39        316.40        96.28 o
  -5   5   9          8.23         -4.05        14.51 o
  -4   5   9         20.91         36.41        19.36 o
  -3   5   9         73.76        147.43        31.69 o
  -2   5   9        235.96        303.47        34.13 o
  -1   5   9        513.19        544.96        37.35 o
   0   5   9        256.13        246.70        24.59 o
   1   5   9         47.61         63.96        12.93 o
   2   5   9        609.89        621.62        39.88 o
   3   5   9        547.43        475.91        39.43 o
   4   5   9         50.50         19.30        11.20 o
   5   5   9        144.11        143.74        25.02 o
   6   5   9         93.84         80.65        41.66 o
   7   5   9         56.19         19.42        30.68 o
   8   5   9         41.93         63.08        32.50 o
   9   5   9         13.61        -23.10        44.65 o
 -10   6   9          0.07         28.31        91.73 o
  -9   6   9          5.23         37.11        22.60 o
  -8   6   9          5.88         -0.12        17.32 o
  -7   6   9         77.82         78.90        22.99 o
  -6   6   9         89.43         23.60        31.74 o
  -5   6   9        178.15        201.33        38.87 o
  -4   6   9        106.43         79.86        25.17 o
  -3   6   9         22.36         21.61        10.69 o
  -2   6   9       1092.06       1166.72        56.62 o
  -1   6   9         23.02         16.34        11.45 o
   0   6   9         79.25        106.31        14.55 o
   1   6   9         78.92         85.18        14.68 o
   2   6   9         92.88        108.37        17.33 o
   3   6   9        156.07        199.65        23.48 o
   4   6   9         37.38         31.04        16.21 o
   5   6   9          2.04         10.00        12.22 o
   6   6   9        117.69        170.78        57.49 o
   7   6   9         12.59          7.80        30.10 o
   8   6   9          3.41         27.87        83.35 o
 -10   7   9          1.20         60.74        32.51 o
  -9   7   9         46.51         64.48        32.06 o
  -8   7   9        127.81         95.60        31.07 o
  -7   7   9          0.11         -3.53        21.51 o
  -6   7   9         92.59         18.79        33.14 o
  -5   7   9         42.30         55.92        15.77 o
  -4   7   9        282.22        265.03        30.41 o
  -3   7   9         68.30         69.51        18.79 o
  -2   7   9          0.03         -1.72         7.09 o
  -1   7   9        696.57        718.98        53.21 o
   0   7   9        285.58        327.31        22.34 o
   1   7   9         16.46         12.06         8.39 o
   2   7   9         71.02         87.12        17.42 o
   3   7   9          4.68         11.80         8.92 o
   4   7   9        364.81        289.40        49.78 o
   5   7   9         14.06         22.14        16.00 o
   6   7   9          0.06        -17.14        17.46 o
   7   7   9          0.03        118.40        85.86 o
   8   7   9          2.35         14.37        25.02 o
  -9   8   9         32.78         44.27        23.71 o
  -8   8   9         24.13         25.23        15.53 o
  -7   8   9          6.37         -3.84        12.84 o
  -6   8   9          4.31         13.22        10.62 o
  -5   8   9          0.48          2.88         9.41 o
  -4   8   9          2.14          1.38         8.00 o
  -3   8   9         12.30          5.76         6.03 o
  -2   8   9        194.13        193.58        22.94 o
  -1   8   9        306.27        237.41        57.63 o
   0   8   9        553.95        652.29        32.03 o
   1   8   9          9.19         -7.98         7.98 o
   2   8   9         27.89         12.80         9.24 o
   3   8   9         78.06         80.68        19.26 o
   4   8   9         65.28         85.66        20.56 o
   5   8   9         63.22         31.83        16.13 o
   6   8   9        214.68        179.49        60.25 o
   7   8   9          3.71         24.59        27.73 o
   8   8   9          0.02         19.41        76.00 o
  -9   9   9          2.33         -2.44        30.79 o
  -8   9   9        182.43        170.83        34.67 o
  -7   9   9         59.52         48.62        22.66 o
  -6   9   9         19.87         26.60        18.18 o
  -5   9   9        148.71        187.46        31.22 o
  -4   9   9         40.24         35.13        13.56 o
  -3   9   9        146.66        147.78        18.44 o
  -2   9   9         26.05         34.79        10.21 o
  -1   9   9        140.41        117.38        20.76 o
   0   9   9         44.48         56.92        13.13 o
   1   9   9         37.36         39.85         9.08 o
   2   9   9         26.77         15.48         9.29 o
   3   9   9        295.50        288.17        29.90 o
   4   9   9         15.29         17.52        11.61 o
   5   9   9         78.03         65.93        20.64 o
   6   9   9         15.36          1.78        13.84 o
   7   9   9          4.94         45.72        65.36 o
  -9  10   9          0.38          6.88        91.21 o
  -8  10   9         60.27         70.34        33.08 o
  -7  10   9         97.98         60.59        14.77 o
  -6  10   9         12.06         21.33        24.20 o
  -5  10   9        268.96        312.15        40.12 o
  -4  10   9         81.21         81.55        18.52 o
  -3  10   9          0.81         -2.00         7.46 o
  -2  10   9          3.74         -0.94         9.50 o
  -1  10   9         62.18         51.99        15.49 o
   0  10   9         70.68         55.72        16.79 o
   1  10   9        447.60        501.33        38.21 o
   2  10   9          0.50         -3.79         9.60 o
   3  10   9          9.38          0.47        10.89 o
   4  10   9         16.12         46.94        14.35 o
   5  10   9         34.67         79.57        23.40 o
   6  10   9         99.38        105.83        29.40 o
   7  10   9         11.06        307.47       101.60 o
  -8  11   9        183.54        191.80        37.70 o
  -7  11   9          0.17         37.61        38.14 o
  -6  11   9         71.52         68.32        36.33 o
  -5  11   9        528.65        522.10        57.66 o
  -4  11   9        507.84        593.65        61.65 o
  -3  11   9         35.75         82.88        31.64 o
  -2  11   9          0.07         22.83        20.97 o
  -1  11   9        475.93        513.82        55.32 o
   0  11   9        285.64        239.56        48.82 o
   1  11   9        106.10         95.12        17.83 o
   2  11   9         51.12         56.82        13.25 o
   3  11   9         46.94         50.75        13.50 o
   4  11   9         27.62         13.86        11.75 o
   5  11   9         55.30         58.72        16.65 o
   7  11   9          2.12        263.24        94.66 o
  -8  12   9          6.36         93.61        60.61 o
  -7  12   9          4.26        -22.53        34.54 o
  -6  12   9          8.37         10.94        40.53 o
  -5  12   9          0.41         -2.99        19.56 o
  -4  12   9          6.15         12.81        17.43 o
  -3  12   9         43.40         14.48        14.95 o
  -2  12   9          3.53         12.65        14.55 o
  -1  12   9         72.79        103.63        25.84 o
   0  12   9         20.33         15.78        26.44 o
   1  12   9          0.28          2.86        17.00 o
   2  12   9        114.02        131.35        20.67 o
   3  12   9          0.62          6.97        13.88 o
   4  12   9         19.97         33.96        13.53 o
   5  12   9        100.99         95.87        23.98 o
   6  12   9         13.57        405.37       119.36 o
  -7  13   9          6.76         34.29        39.62 o
  -6  13   9         13.10          1.02        22.62 o
  -5  13   9         21.68         56.96        22.63 o
  -4  13   9         62.82         -2.31        14.45 o
  -3  13   9        113.20        116.91        30.37 o
  -2  13   9        411.41        383.02        49.59 o
  -1  13   9         59.25         67.15        31.16 o
   0  13   9         40.97         44.50        24.70 o
   1  13   9        456.78        449.42        54.04 o
   2  13   9          3.18         -4.89        15.07 o
   3  13   9        137.93        158.65        33.33 o
   4  13   9          1.94         27.83        21.56 o
   5  13   9         19.77          8.57        18.62 o
  -6  14   9        130.71        175.03        46.22 o
  -5  14   9         26.81         -0.61        16.24 o
  -4  14   9          0.57          9.91        17.56 o
  -3  14   9          8.72        -12.08        15.64 o
  -2  14   9        267.37        242.03        41.43 o
  -1  14   9        110.38        150.36        40.70 o
   0  14   9        107.74        126.54        38.60 o
   1  14   9          6.25         47.11        21.13 o
   2  14   9        193.74        193.08        36.32 o
   3  14   9         26.52         21.13        25.63 o
   4  14   9         72.19         19.63        17.00 o
  -5  15   9          3.41         20.04        42.11 o
  -4  15   9         33.48          2.46        20.03 o
  -3  15   9         51.89         70.82        35.46 o
  -2  15   9        228.86        170.37        47.82 o
  -1  15   9         17.21         -7.48        27.82 o
   0  15   9        112.14         80.77        31.06 o
   1  15   9          7.03         -3.94        50.04 o
   2  15   9         83.40        115.54        77.18 o
   3  15   9          6.56         15.46        19.58 o
  -4  16   9         13.93         35.97        38.86 o
  -3  16   9          2.73         43.98        38.53 o
  -2  16   9          1.26         91.24        61.03 o
  -1  16   9          1.14        -20.54        34.83 o
   0  16   9         44.37         77.87        49.19 o
   1  16   9         48.47         83.96        57.53 o
   2  16   9         75.24         98.12        44.89 o
 -10   0  10       1584.30       1381.32       189.89 o
  -8   0  10        764.04        695.15       121.57 o
  -6   0  10       1069.08       1005.80       131.94 o
  -4   0  10       1263.10       1139.83       126.98 o
  -2   0  10       3298.62       3085.17       194.60 o
   0   0  10       3344.79       3168.55       117.34 o
   2   0  10       4972.88       4942.97       134.91 o
   4   0  10       1780.81       1640.45       169.06 o
   6   0  10       1205.02       1122.92       154.28 o
   8   0  10        165.22        193.20        59.26 o
 -10   1  10          5.82         -1.13        26.74 o
  -9   1  10        407.07        456.54        73.40 o
  -8   1  10          8.38         67.89        33.58 o
  -7   1  10       2022.03       2341.90       148.74 o
  -6   1  10        952.22        957.20        89.44 o
  -5   1  10        762.52        812.66        77.73 o
  -4   1  10        508.24        479.12        67.12 o
  -3   1  10       2262.37       2335.94       122.81 o
  -2   1  10         38.06         30.82        16.14 o
  -1   1  10       4301.67       4158.77       102.28 o
   0   1  10         16.53         17.70        11.63 o
   1   1  10       3265.36       3076.50        87.10 o
   2   1  10         52.96         45.65        14.43 o
   3   1  10       3373.80       3253.28        74.21 o
   4   1  10          0.84         -9.32         9.32 o
   5   1  10        802.46        813.69        87.56 o
   6   1  10          6.98        -20.64        48.58 o
   7   1  10        659.10        610.25        83.11 o
   8   1  10         10.12         -1.92        22.76 o
   9   1  10        246.77        292.06        79.59 o
 -10   2  10        549.26        456.42        78.63 o
  -9   2  10         53.84         58.83        35.62 o
  -8   2  10        393.10        415.27        65.95 o
  -7   2  10        470.75        359.42        59.01 o
  -6   2  10         19.23         31.71        21.72 o
  -5   2  10        678.83        652.64        69.71 o
  -4   2  10       2876.62       2789.17       138.18 o
  -3   2  10         44.61         41.59        15.77 o
  -2   2  10        949.78        894.86        60.47 o
  -1   2  10         52.03         39.70        13.36 o
   0   2  10       3089.49       3064.04        89.58 o
   1   2  10         90.73        122.60        23.18 o
   2   2  10       2204.28       2233.11        75.14 o
   3   2  10        776.19        754.67        36.62 o
   4   2  10        934.00        908.90        65.36 o
   5   2  10         57.23         62.17        24.06 o
   6   2  10        593.42        633.68        81.78 o
   7   2  10          5.29         35.34        47.17 o
   8   2  10        184.67         88.64        44.84 o
   9   2  10         55.97         15.80        25.33 o
 -10   3  10         30.56         50.12        51.10 o
  -9   3  10       1101.68       1157.02       168.19 o
  -8   3  10        229.52        203.55        49.17 o
  -7   3  10       2144.58       2331.27       372.56 o
  -6   3  10          2.11         -1.18        15.95 o
  -5   3  10       2615.09       2750.47       143.26 o
  -4   3  10          4.88         15.12        13.23 o
  -3   3  10       4943.91       5109.74       181.13 o
  -2   3  10         30.09         31.04        14.24 o
  -1   3  10       3803.30       4063.87       100.72 o
   0   3  10        135.51        203.65        23.38 o
   1   3  10       6523.10       6634.38       152.04 o
   2   3  10        102.88        115.04        23.19 o
   3   3  10       2472.03       2148.46        93.20 o
   4   3  10         35.22         60.40        23.85 o
   5   3  10       1046.32       1060.25       100.44 o
   6   3  10         19.53          0.87        20.67 o
   7   3  10        673.86        691.80        77.33 o
   8   3  10         19.09         38.52        26.76 o
 -10   4  10        515.48        472.60        78.77 o
  -9   4  10          2.49          2.06        34.61 o
  -8   4  10       2195.39       2201.53       112.45 o
  -7   4  10          0.37         -0.39        29.83 o
  -6   4  10        635.19        670.78       117.26 o
  -5   4  10         23.26         13.21        29.04 o
  -4   4  10       3441.97       3097.96       152.39 o
  -3   4  10        569.68        594.99        49.29 o
  -2   4  10       3298.22       3329.85       141.68 o
  -1   4  10        484.43        473.78        38.23 o
   0   4  10       1339.10       1188.27        56.04 o
   1   4  10        284.89        277.68        32.30 o
   2   4  10       5430.48       5378.66       171.18 o
   3   4  10        179.42        144.52        32.77 o
   4   4  10       2551.11       2632.69       150.96 o
   5   4  10         13.25         12.50        21.34 o
   6   4  10       1175.27       1121.99       108.48 o
   7   4  10         38.46         52.38        41.34 o
   8   4  10       1081.30        944.33       104.76 o
 -10   5  10         27.36        -21.62        25.22 o
  -9   5  10        760.16        739.40        93.92 o
  -8   5  10        270.19        304.19        51.93 o
  -7   5  10       1621.78       1668.35       101.20 o
  -6   5  10         76.23         96.26        32.55 o
  -5   5  10       2556.27       2544.58       137.44 o
  -4   5  10        273.80        230.88        41.71 o
  -3   5  10       5574.22       5526.92       148.52 o
  -2   5  10          0.94          0.02        11.57 o
  -1   5  10       2121.21       2011.45        89.34 o
   0   5  10        249.52        252.92        27.01 o
   1   5  10       2168.90       2161.25        76.26 o
   2   5  10        199.51        223.52        26.22 o
   3   5  10       1078.27       1024.27        54.70 o
   4   5  10          0.48          3.20        11.72 o
   5   5  10        707.77        766.21        60.00 o
   6   5  10          9.38         72.84        44.66 o
   7   5  10        621.68        625.80       119.33 o
   8   5  10         18.53         41.37        30.84 o
 -10   6  10        477.71        508.33        90.63 o
  -9   6  10          0.33         -5.77        28.20 o
  -8   6  10       1059.08       1065.01        81.16 o
  -7   6  10          6.55         12.36        22.18 o
  -6   6  10       1167.73       1127.12        81.53 o
  -5   6  10        214.38        204.64        40.44 o
  -4   6  10       2079.52       1953.23        88.97 o
  -3   6  10         53.25         73.63        18.58 o
  -2   6  10       3359.10       3359.70       113.91 o
  -1   6  10        466.12        451.54        44.67 o
   0   6  10       1388.26       1426.00        61.58 o
   1   6  10         13.63         30.88        16.26 o
   2   6  10       1674.26       1544.54        67.10 o
   3   6  10        108.10        132.22        21.28 o
   4   6  10        883.65        804.96        75.79 o
   5   6  10          1.10          5.32        13.55 o
   6   6  10        664.17        692.15       117.92 o
   7   6  10         13.62        -43.51        43.51 o
   8   6  10        408.73        556.58        89.29 o
  -9   7  10        461.42        509.05        78.83 o
  -8   7  10         15.97          3.38        12.73 o
  -7   7  10       1312.50       1312.87        88.29 o
  -6   7  10         50.26         13.36        11.91 o
  -5   7  10        719.54        736.31        49.20 o
  -4   7  10         20.15         38.00        14.42 o
  -3   7  10       2958.18       2877.08       104.30 o
  -2   7  10         70.25         45.93        12.09 o
  -1   7  10       1052.59        875.05        62.70 o
   0   7  10        158.05        151.49        22.35 o
   1   7  10        167.63        188.58        23.95 o
   2   7  10         68.32         67.17        18.99 o
   3   7  10        532.61        529.70        40.26 o
   4   7  10         54.59         54.33        17.57 o
   5   7  10        729.86        666.44        69.54 o
   6   7  10         18.18          0.10        23.48 o
   7   7  10        604.33        592.53       115.31 o
   8   7  10         39.45         69.84        71.53 o
  -9   8  10          8.75         44.40        54.98 o
  -8   8  10        418.39        417.67        64.26 o
  -7   8  10          0.01          2.77        13.48 o
  -6   8  10       1531.91       1642.77        79.71 o
  -5   8  10         16.06         16.19        10.69 o
  -4   8  10        932.67        948.82        53.69 o
  -3   8  10        105.42        107.18        20.92 o
  -2   8  10        815.35        855.61        51.51 o
  -1   8  10         70.31         80.02        33.53 o
   0   8  10        641.12        633.94        49.04 o
   1   8  10         24.05         10.25        10.35 o
   2   8  10        314.33        239.32        26.94 o
   3   8  10         88.88        115.60        19.30 o
   4   8  10        877.93        899.75        61.46 o
   5   8  10          2.30         35.40        19.09 o
   6   8  10        683.64        764.12       100.75 o
   7   8  10         30.89         36.54        34.58 o
  -9   9  10        849.20       1059.49       112.14 o
  -8   9  10        306.90        338.86        47.09 o
  -7   9  10       1066.60       1166.08        83.18 o
  -6   9  10        203.42        188.80        33.61 o
  -5   9  10        679.35        665.24        58.68 o
  -4   9  10         46.98         27.41        10.58 o
  -3   9  10       1106.16       1112.41        52.91 o
  -2   9  10         15.12        -11.24        25.81 o
  -1   9  10        500.12        520.71        42.96 o
   0   9  10          8.95         22.27         9.73 o
   1   9  10        685.97        723.64        42.42 o
   2   9  10        201.23        218.21        24.75 o
   3   9  10       1180.05       1151.46        61.28 o
   4   9  10         20.98         19.31        12.89 o
   5   9  10       1475.88       1475.56        79.30 o
   6   9  10         18.42         -5.44        42.60 o
   7   9  10        547.79        826.89        99.16 o
  -8  10  10        394.43        414.16        46.12 o
  -7  10  10         30.32         52.67        20.79 o
  -6  10  10       1431.28       1370.22        87.84 o
  -5  10  10        299.11        340.87        41.66 o
  -4  10  10       4170.56       4073.95       162.65 o
  -3  10  10        136.44        130.84        18.68 o
  -2  10  10       1578.19       1544.40        72.90 o
  -1  10  10        303.69        277.20        31.87 o
   0  10  10       5256.30       4893.96       161.30 o
   1  10  10        286.31        258.97        26.17 o
   2  10  10       1570.56       1570.71        71.34 o
   3  10  10         20.65         17.48         9.94 o
   4  10  10        963.29       1115.93        62.87 o
   5  10  10          0.09         18.89        11.57 o
   6  10  10       1102.64        976.93       140.55 o
   7  10  10         20.22        154.84        81.62 o
  -8  11  10          3.46         22.65        15.96 o
  -7  11  10        429.63        367.12        62.71 o
  -6  11  10         10.16          0.02        13.43 o
  -5  11  10        647.02        571.92        74.69 o
  -4  11  10         34.59         59.59        28.77 o
  -3  11  10       1320.22       1283.18        99.80 o
  -2  11  10         91.60         85.68        18.24 o
  -1  11  10        763.99        774.94        68.61 o
   0  11  10        100.58         42.07        44.40 o
   1  11  10       1100.91       1059.79        58.46 o
   2  11  10          0.03         -7.23        10.29 o
   3  11  10       1097.19       1138.34        62.86 o
   4  11  10         80.83        108.26        20.27 o
   5  11  10        146.05        203.59        31.39 o
   6  11  10          7.64         40.94        35.70 o
  -7  12  10          1.69         12.68        28.07 o
  -6  12  10        546.97        609.02        82.52 o
  -5  12  10          2.06          2.53        15.11 o
  -4  12  10        419.90        502.13        61.75 o
  -3  12  10        383.05        367.93        48.82 o
  -2  12  10        715.72        734.72        69.88 o
  -1  12  10        127.94        127.70        42.62 o
   0  12  10        966.80       1077.93       103.72 o
   1  12  10        249.83        212.11        40.00 o
   2  12  10       1826.80       1946.43        93.42 o
   3  12  10         45.07         15.88        14.52 o
   4  12  10        110.53         88.08        21.46 o
   5  12  10         71.45         70.95        21.93 o
  -6  13  10         12.81          2.84        38.59 o
  -5  13  10        679.99        634.89        69.63 o
  -4  13  10        153.82        156.42        35.08 o
  -3  13  10        697.92        686.34        70.08 o
  -2  13  10         25.74         31.60        16.28 o
  -1  13  10        420.33        480.94        73.46 o
   0  13  10          3.19         -0.16        24.16 o
   1  13  10        759.36        829.78        75.69 o
   2  13  10         25.54         43.25        19.47 o
   3  13  10        394.73        428.32        54.89 o
   4  13  10         12.39         15.54        17.96 o
   5  13  10         95.60        131.54        41.78 o
  -6  14  10        541.03        503.01       107.53 o
  -5  14  10        218.66        171.67        38.65 o
  -4  14  10        764.34        879.18        82.84 o
  -3  14  10          4.75        -16.40        16.40 o
  -2  14  10        531.47        490.23        58.71 o
  -1  14  10         33.65         22.14        71.11 o
   0  14  10        767.31        744.61        93.17 o
   1  14  10         16.48          9.31        15.94 o
   2  14  10        727.71        734.01        73.35 o
   3  14  10          5.68         21.59        22.24 o
   4  14  10        267.45        247.93        54.70 o
  -4  15  10          0.32         83.46        88.57 o
  -3  15  10        300.70        393.25       102.87 o
  -2  15  10         10.64         18.29        20.00 o
  -1  15  10        399.21        280.92        60.74 o
   0  15  10          2.27         11.72        22.12 o
   1  15  10        535.14        571.94        83.98 o
   2  15  10          0.03         -9.01        28.47 o
   3  15  10        130.16        173.08        45.50 o
  -2  16  10        769.97        646.70        94.60 o
  -1  16  10         17.42         16.94        20.79 o
   0  16  10        363.20        364.49        71.19 o
   1  16  10         71.75         33.13        27.15 o
  -9   0  11         64.47        162.87        64.64 o
  -7   0  11          9.35        -21.10        30.71 o
  -5   0  11        216.82        274.77        69.36 o
  -3   0  11        420.79        355.91        72.06 o
  -1   0  11        687.17        618.78        54.14 o
   1   0  11          5.96          2.80        24.77 o
   3   0  11        287.20        257.12        31.90 o
   5   0  11        275.58        212.69        68.71 o
   7   0  11         19.88          9.02        30.59 o
 -10   1  11         93.18        121.52        43.01 o
  -9   1  11          5.10          8.80        51.34 o
  -8   1  11        173.37        166.50        45.44 o
  -7   1  11         28.67         36.66        25.53 o
  -6   1  11        326.53        332.42        38.68 o
  -5   1  11         58.79        122.67        35.22 o
  -4   1  11        148.42        121.11        29.23 o
  -3   1  11          4.89         -6.47        12.52 o
  -2   1  11         85.15         83.37        60.32 o
  -1   1  11         61.24         74.29        13.23 o
   0   1  11          0.38         -9.47         9.47 o
   1   1  11        336.48        344.40        51.68 o
   2   1  11         12.83         15.41         9.34 o
   3   1  11         37.22         31.06         8.93 o
   4   1  11        159.92        130.53        38.08 o
   5   1  11        231.09        300.38        55.55 o
   6   1  11          3.29         32.30        24.75 o
   7   1  11         19.46         13.63        18.11 o
   8   1  11          0.01          9.91        39.50 o
 -10   2  11         48.98         79.57        36.53 o
  -9   2  11         16.53         26.07        28.87 o
  -8   2  11          1.47         21.13        52.89 o
  -7   2  11         27.00         16.61        22.26 o
  -6   2  11        112.89        153.13        37.42 o
  -5   2  11        117.54         87.65        31.17 o
  -4   2  11         53.36         12.01        18.00 o
  -3   2  11         86.91         89.67        27.20 o
  -2   2  11        701.60        736.78        58.86 o
  -1   2  11       1057.38       1114.36        56.09 o
   0   2  11        580.66        529.77        39.60 o
   1   2  11        149.78        202.51        28.44 o
   2   2  11         81.97         69.26        12.88 o
   3   2  11         11.46         21.77         7.10 o
   4   2  11        120.20        108.28        59.41 o
   5   2  11         36.00         -6.73        25.42 o
   6   2  11        175.36        121.50        39.95 o
   7   2  11          1.54         32.93        54.79 o
   8   2  11         41.66         27.48        24.56 o
 -10   3  11          5.37         68.57        55.39 o
  -9   3  11         12.93          7.99        20.24 o
  -8   3  11          0.22        -21.09        22.90 o
  -7   3  11        117.32         86.34        34.50 o
  -6   3  11        936.72        897.01        90.26 o
  -5   3  11          2.60         27.43        19.87 o
  -4   3  11         13.29         -0.60        13.51 o
  -3   3  11         28.76        -11.92        22.73 o
  -2   3  11         67.81         80.75        19.10 o
  -1   3  11        160.61        195.06        23.97 o
   0   3  11        268.40        230.64        26.83 o
   1   3  11         14.02         13.72        12.06 o
   2   3  11         71.64         32.25        12.56 o
   3   3  11        845.63        780.62        46.19 o
   4   3  11        589.36        568.59        72.16 o
   5   3  11        201.19        151.73        41.13 o
   6   3  11          0.06         -7.42        19.17 o
   7   3  11         43.19         44.02        33.61 o
   8   3  11         62.86         43.66        33.06 o
 -10   4  11         23.64         14.90        54.30 o
  -9   4  11         31.61         94.01        37.40 o
  -8   4  11        161.34         60.78        50.95 o
  -7   4  11        420.90        409.91        65.63 o
  -6   4  11        218.98        259.93        48.26 o
  -5   4  11        141.08        139.23        33.53 o
  -4   4  11        262.96        357.98        51.90 o
  -3   4  11         10.52         26.56        15.01 o
  -2   4  11        112.84        115.33        24.28 o
  -1   4  11        116.14        113.72        24.48 o
   0   4  11         65.15         61.88        15.29 o
   1   4  11        120.82        171.52        26.36 o
   2   4  11        416.03        347.40        37.07 o
   3   4  11       1024.92        967.39        66.28 o
   4   4  11         45.35         49.51        18.01 o
   5   4  11         15.98         72.42        29.97 o
   6   4  11        183.10        161.18        44.90 o
   7   4  11          2.50          9.85        29.43 o
   8   4  11         30.30         87.51        69.90 o
 -10   5  11         19.14         51.83        31.78 o
  -9   5  11         67.00         76.46        50.33 o
  -8   5  11          5.12         22.64        25.19 o
  -7   5  11        424.17        385.40        52.33 o
  -6   5  11        150.53        209.82        41.77 o
  -5   5  11        118.47         74.45        24.18 o
  -4   5  11         90.57        147.34        34.40 o
  -3   5  11        773.13        687.46        55.38 o
  -2   5  11        409.75        308.30        47.73 o
  -1   5  11        121.90        162.15        28.91 o
   0   5  11        293.30        292.39        30.07 o
   1   5  11        105.89         68.37        14.42 o
   2   5  11       1224.67       1230.59        71.38 o
   3   5  11         26.41         27.29        25.67 o
   4   5  11        244.10        217.09        32.77 o
   5   5  11          2.57         13.57        47.73 o
   6   5  11         44.91         58.25        45.42 o
   7   5  11          0.06        -37.05        37.05 o
   8   5  11          0.26         48.37        99.20 o
  -9   6  11          4.77        -32.09        32.09 o
  -8   6  11          0.11        -24.60        28.37 o
  -7   6  11         25.92         20.43        11.84 o
  -6   6  11         37.97         23.89        21.35 o
  -5   6  11         73.77         49.13        19.67 o
  -4   6  11        590.44        640.27        55.27 o
  -3   6  11        317.72        326.20        37.90 o
  -2   6  11         62.30         35.83        14.60 o
  -1   6  11        183.83        211.07        60.44 o
   0   6  11         34.63         41.91        14.66 o
   1   6  11        240.03        213.28        26.77 o
   2   6  11         16.50         23.77         9.89 o
   3   6  11         23.49         35.83        14.98 o
   4   6  11         73.52         46.55        16.79 o
   5   6  11         25.13         23.88        33.08 o
   6   6  11         24.84        -14.00        22.67 o
   7   6  11         10.05         40.19        38.49 o
  -9   7  11         15.62        -21.16        21.16 o
  -8   7  11         34.92         62.73        21.39 o
  -7   7  11         10.10         14.34        16.87 o
  -6   7  11        253.90        233.38        43.93 o
  -5   7  11         84.75         61.53        20.42 o
  -4   7  11        143.82        177.74        28.19 o
  -3   7  11          1.61         18.54        12.04 o
  -2   7  11         39.81         31.88        13.13 o
  -1   7  11          2.56         -5.97        11.88 o
   0   7  11        140.21        132.25        20.71 o
   1   7  11        157.98        145.90        23.40 o
   2   7  11        161.29        213.70        28.69 o
   3   7  11         37.76         24.02        12.01 o
   4   7  11         13.01          4.31        10.91 o
   5   7  11         42.56         45.60        30.44 o
   6   7  11          2.81        -19.21        19.21 o
   7   7  11         18.70        -17.88        37.06 o
  -9   8  11          6.97        -13.74        16.73 o
  -8   8  11          0.05        -20.74        20.74 o
  -7   8  11        250.71        286.22        43.37 o
  -6   8  11        113.17         91.44        24.74 o
  -5   8  11        385.73        408.64        42.94 o
  -4   8  11        371.97        298.12        36.36 o
  -3   8  11         29.45         21.93        20.98 o
  -2   8  11        120.28        146.06        22.75 o
  -1   8  11          0.26          2.89        17.17 o
   0   8  11        182.39        183.23        26.66 o
   1   8  11         30.59         26.83        11.69 o
   2   8  11          0.67         11.09        13.04 o
   3   8  11         99.93         69.88        16.00 o
   4   8  11         12.34          7.99        10.66 o
   5   8  11         30.94         38.14        21.43 o
   6   8  11         11.32          3.71        17.22 o
   7   8  11         17.65         41.65        37.42 o
  -8   9  11         32.78         24.90        17.72 o
  -7   9  11          1.04         13.60        12.18 o
  -6   9  11         65.64         74.39        23.02 o
  -5   9  11        115.12        109.25        26.58 o
  -4   9  11        441.08        474.39        46.30 o
  -3   9  11        137.52        144.51        23.64 o
  -2   9  11         24.99          9.99        16.11 o
  -1   9  11          1.24         14.16        11.50 o
   0   9  11        323.02        415.28        45.80 o
   1   9  11        608.76        672.15        48.56 o
   2   9  11        385.14        385.48        35.95 o
   3   9  11          0.71         -4.02        13.93 o
   4   9  11        153.57        132.41        31.23 o
   5   9  11         96.77        115.41        26.65 o
   6   9  11          0.11        -24.09        24.09 o
  -8  10  11          9.94         22.62        26.43 o
  -7  10  11         12.08         21.73        25.05 o
  -6  10  11         99.27         81.47        22.56 o
  -5  10  11         46.04         45.99        25.57 o
  -4  10  11         14.13         44.95        18.35 o
  -3  10  11        192.41        193.07        23.50 o
  -2  10  11         25.50          2.56         9.04 o
  -1  10  11         49.42         12.84        24.55 o
   0  10  11        185.23        206.63        33.98 o
   1  10  11         13.83         -6.13         8.74 o
   2  10  11         48.71         34.53        18.36 o
   3  10  11        156.28        143.72        23.36 o
   4  10  11          6.42         23.38        12.65 o
   5  10  11          0.48         -6.95        14.71 o
   6  10  11        113.80         89.15        28.55 o
  -7  11  11         28.38         40.80        28.37 o
  -6  11  11         49.85         59.42        30.41 o
  -5  11  11         30.48         31.22        33.34 o
  -4  11  11          1.56         17.00        39.73 o
  -3  11  11          4.86          2.20        13.68 o
  -2  11  11          8.56          9.74        17.71 o
  -1  11  11         35.34         10.50        12.23 o
   0  11  11          1.16         23.67        15.18 o
   1  11  11        131.29        111.42        20.96 o
   2  11  11         46.75         41.44        15.93 o
   3  11  11         53.56         45.26        12.72 o
   4  11  11          5.25         -0.07        10.20 o
   5  11  11         15.28         26.82        16.95 o
  -7  12  11         16.79         21.20        27.00 o
  -6  12  11        373.77        303.87        60.35 o
  -5  12  11         21.05        -29.09        53.36 o
  -4  12  11        552.16        537.88        63.19 o
  -3  12  11         47.04         39.93        19.08 o
  -2  12  11          7.56         23.81        14.59 o
  -1  12  11        243.04        267.59        86.52 o
   0  12  11         51.76         41.40        22.39 o
   1  12  11          2.34          3.29        13.95 o
   2  12  11         11.68         21.70        14.29 o
   3  12  11         10.47         11.26        11.23 o
   4  12  11          7.04          2.92        11.41 o
   5  12  11          3.40        -18.33        19.40 o
  -6  13  11          8.32         -0.87        33.75 o
  -5  13  11          1.99         54.00        43.86 o
  -4  13  11          0.07         -5.61        16.40 o
  -3  13  11        110.65         81.93        32.00 o
  -2  13  11         96.76         93.15        28.59 o
  -1  13  11          0.33         66.62        40.74 o
   0  13  11          0.76         -7.29        15.52 o
   1  13  11         23.05         42.85        26.44 o
   2  13  11        101.72        119.02        27.74 o
   3  13  11         35.07         39.90        19.70 o
   4  13  11         75.14         84.89        29.10 o
  -5  14  11          4.69         -5.59        16.73 o
  -4  14  11          0.34        -17.13        22.20 o
  -3  14  11         30.68         21.69        16.91 o
  -2  14  11        112.34        151.24        37.41 o
  -1  14  11         51.82         36.34        44.50 o
   0  14  11         33.55          8.01        18.41 o
   1  14  11         92.44         83.00        44.27 o
   2  14  11          3.52         11.71        15.27 o
   3  14  11        106.88         96.03        48.56 o
  -3  15  11         22.50          1.36        30.80 o
  -2  15  11          5.62         39.91        30.34 o
  -1  15  11         28.93         24.06        26.99 o
   0  15  11          5.41          1.98        13.99 o
   1  15  11         21.77         99.93        41.28 o
 -10   0  12        452.22        379.01       108.57 o
  -8   0  12        540.68        474.98       105.59 o
  -6   0  12       1438.23       1518.43       169.69 o
  -4   0  12        700.70        712.33       109.22 o
  -2   0  12        773.66        822.76       112.79 o
   0   0  12       2893.30       2823.59       150.81 o
   2   0  12        551.18        458.41        63.53 o
   4   0  12        632.43        654.11        83.24 o
   6   0  12        627.14        536.05       115.78 o
   8   0  12        269.35        326.60        81.72 o
 -10   1  12        148.81        151.27       115.68 o
  -9   1  12        800.03        689.20        94.39 o
  -8   1  12          8.08         -7.59        16.04 o
  -7   1  12        758.24        719.05        61.64 o
  -6   1  12         93.95        133.10        51.59 o
  -5   1  12       1319.93       1308.14       106.27 o
  -4   1  12        169.18        205.88        43.75 o
  -3   1  12        831.64        812.48       132.96 o
  -2   1  12         93.47        104.40        25.62 o
  -1   1  12       2545.17       2615.43        82.88 o
   0   1  12          0.00          1.48        10.10 o
   1   1  12       1536.99       1653.72        83.86 o
   2   1  12        142.79         83.09        30.55 o
   3   1  12        681.13        727.26        58.51 o
   4   1  12        118.68        117.25        31.32 o
   5   1  12       1011.32       1112.31       116.97 o
   6   1  12          8.55        -16.58        27.91 o
   7   1  12        226.51        237.65        65.02 o
   8   1  12          1.42         36.53       100.60 o
 -10   2  12        748.10        797.60       104.52 o
  -9   2  12          0.30         24.46        25.71 o
  -8   2  12       1419.23       1629.42       136.86 o
  -7   2  12        413.11        421.96        67.46 o
  -6   2  12       3018.09       3123.13       171.01 o
  -5   2  12        250.27        247.06        49.19 o
  -4   2  12       1870.94       1769.39       120.94 o
  -3   2  12          6.16         34.96        22.94 o
  -2   2  12       2002.49       2066.58       102.48 o
  -1   2  12          4.86          7.82        13.54 o
   0   2  12       2762.61       2768.79       105.90 o
   1   2  12        161.48        202.59        31.26 o
   2   2  12       1877.51       1873.36        91.79 o
   3   2  12        332.08        344.74        41.49 o
   4   2  12       1424.70       1320.55        82.83 o
   5   2  12          1.46         19.53        46.82 o
   6   2  12        915.63       1155.30       116.49 o
   7   2  12          0.05        -14.63        25.89 o
   8   2  12        434.82        535.06        80.76 o
 -10   3  12         23.93         26.15        25.66 o
  -9   3  12        585.77        647.00        90.58 o
  -8   3  12         95.02         65.51        26.25 o
  -7   3  12        917.90        983.55       100.58 o
  -6   3  12          0.29         10.36        18.68 o
  -5   3  12        203.28        254.48        48.62 o
  -4   3  12        141.76        182.23        38.45 o
  -3   3  12       1733.75       1778.72        94.99 o
  -2   3  12          6.94         12.87        13.87 o
  -1   3  12        925.13        870.88        57.60 o
   0   3  12        244.73        289.68        49.06 o
   1   3  12       2060.07       2031.65        92.66 o
   2   3  12        430.91        474.47        47.08 o
   3   3  12       1839.61       1891.89        95.76 o
   4   3  12          5.68         10.69        13.84 o
   5   3  12       1096.42       1147.69       112.73 o
   6   3  12         13.32          2.72        20.28 o
   7   3  12        369.80        329.94        65.25 o
  -9   4  12         27.06         37.72        29.76 o
  -8   4  12        997.20        968.70       130.60 o
  -7   4  12        169.58        191.31        45.38 o
  -6   4  12        211.56        265.99        52.85 o
  -5   4  12        305.07        291.60        50.58 o
  -4   4  12       2837.63       2698.67       148.48 o
  -3   4  12         16.47         30.59        14.80 o
  -2   4  12       1825.65       2127.13       103.12 o
  -1   4  12         35.49         80.80        21.76 o
   0   4  12       2037.24       1941.86        88.91 o
   1   4  12        221.74        230.82        31.89 o
   2   4  12       3621.09       3731.09       129.42 o
   3   4  12         22.56         39.11        21.67 o
   4   4  12        698.23        609.10        67.58 o
   5   4  12          4.87         29.26        21.28 o
   6   4  12        714.45        646.22        90.25 o
   7   4  12          6.23        105.03        53.59 o
  -9   5  12        447.99        429.10        75.60 o
  -8   5  12         44.92         59.13        19.10 o
  -7   5  12        882.14        925.81        97.91 o
  -6   5  12         10.53          4.28        34.83 o
  -5   5  12        660.26        658.52        75.57 o
  -4   5  12        282.30        271.76        37.85 o
  -3   5  12       1832.41       1766.24        93.84 o
  -2   5  12         62.40         45.73        17.14 o
  -1   5  12       1280.43       1296.02       100.73 o
   0   5  12        224.57        210.51        30.76 o
   1   5  12       1374.85       1418.92        77.63 o
   2   5  12         52.65         55.28        18.98 o
   3   5  12       2124.17       2025.81        99.65 o
   4   5  12          0.02         -0.44        13.37 o
   5   5  12       1033.49        979.70        88.67 o
   6   5  12         11.96         -2.24        36.70 o
   7   5  12        520.65        338.05        91.86 o
  -9   6  12         71.51         11.44        37.59 o
  -8   6  12        454.47        445.70        55.18 o
  -7   6  12         10.62         12.85        20.20 o
  -6   6  12        871.50        874.41        90.16 o
  -5   6  12         29.75         26.62        10.43 o
  -4   6  12       2730.39       2838.63       119.25 o
  -3   6  12        132.58         98.54        23.34 o
  -2   6  12       1059.75       1116.26        73.65 o
  -1   6  12        135.59        140.82        35.18 o
   0   6  12        689.14        681.91        52.69 o
   1   6  12          1.15         20.20        13.73 o
   2   6  12         49.49         53.26        31.51 o
   3   6  12         63.77         53.42        16.53 o
   4   6  12        868.31        904.26        71.30 o
   5   6  12         18.77         38.48        18.01 o
   6   6  12        339.16        387.51        92.74 o
   7   6  12         14.66        -20.62        22.68 o
  -9   7  12        213.15        252.35        45.79 o
  -8   7  12          0.01          8.61        12.15 o
  -7   7  12        983.06       1001.65        80.91 o
  -6   7  12         36.63         14.65        14.95 o
  -5   7  12       1696.27       1596.00        90.11 o
  -4   7  12         27.01         89.24        22.74 o
  -3   7  12       1722.82       1737.82        91.47 o
  -2   7  12          0.04          1.76        11.07 o
  -1   7  12        889.14        805.08        79.15 o
   0   7  12         76.47        100.77        22.96 o
   1   7  12        445.57        463.45        45.15 o
   2   7  12         29.74         19.97        12.96 o
   3   7  12        356.00        435.73        46.61 o
   4   7  12         15.85         -3.63        19.45 o
   5   7  12        427.41        383.29        57.05 o
   6   7  12          2.98         -8.90        29.54 o
   7   7  12        294.29        347.28        92.36 o
  -8   8  12        655.80        624.33        65.93 o
  -7   8  12         31.85         65.25        23.83 o
  -6   8  12        658.93        643.75        64.10 o
  -5   8  12        121.55        141.41        28.34 o
  -4   8  12       1590.74       1558.69       116.54 o
  -3   8  12        296.54        300.29        37.18 o
  -2   8  12       1271.59       1222.17        95.76 o
  -1   8  12          1.32         12.08        11.27 o
   0   8  12       1341.61       1514.57        71.12 o
   1   8  12        186.90        151.48        24.12 o
   2   8  12        628.29        656.68        48.40 o
   3   8  12          5.37         -1.79        13.81 o
   4   8  12        650.42        624.01        49.98 o
   5   8  12          5.59         -8.41        15.22 o
   6   8  12        433.69        476.91        62.69 o
  -8   9  12          0.27         -7.92        18.34 o
  -7   9  12        339.11        352.87        48.93 o
  -6   9  12          1.09         32.90        25.80 o
  -5   9  12        987.81       1123.09        81.71 o
  -4   9  12        130.29        183.29        26.56 o
  -3   9  12       1900.75       1953.68        93.86 o
  -2   9  12        345.78        344.75        50.47 o
  -1   9  12       2233.49       2116.15       108.44 o
   0   9  12        283.07        255.10        39.50 o
   1   9  12       2599.41       2573.42        95.29 o
   2   9  12          1.16         -6.30         9.49 o
   3   9  12        662.60        747.20        53.45 o
   4   9  12         15.16         24.78        19.74 o
   5   9  12        320.17        316.14        43.99 o
   6   9  12         12.53         64.87        27.62 o
  -7  10  12         50.39        117.42        42.03 o
  -6  10  12        385.74        432.52       132.02 o
  -5  10  12          7.04         15.12        15.06 o
  -4  10  12        347.57        333.11        44.07 o
  -3  10  12         27.94          9.68        10.39 o
  -2  10  12        825.39        830.38        60.06 o
  -1  10  12          3.51          1.31        12.05 o
   0  10  12        436.23        451.69        47.63 o
   1  10  12         69.93         76.91        15.94 o
   2  10  12        607.78        635.70        44.88 o
   3  10  12          2.33         -9.84        12.43 o
   4  10  12        520.54        506.26        45.21 o
   5  10  12         19.31         -2.59        17.29 o
  -7  11  12        241.50        229.53        54.65 o
  -6  11  12         78.58         66.68        21.85 o
  -5  11  12        901.67        807.63        95.46 o
  -4  11  12        311.14        284.76       117.11 o
  -3  11  12       1271.17       1270.08        96.48 o
  -2  11  12         29.59         21.95        14.48 o
  -1  11  12       1177.42       1134.92        81.15 o
   0  11  12         66.80         85.99        20.33 o
   1  11  12       1728.99       1802.40        82.93 o
   2  11  12         98.43         78.30        17.87 o
   3  11  12        459.89        500.13        45.08 o
   4  11  12          0.74          7.26        10.70 o
   5  11  12        242.49        310.46        49.00 o
  -6  12  12        113.66         65.23        62.06 o
  -5  12  12         10.08         -0.45        19.03 o
  -4  12  12       1083.42       1038.15       108.70 o
  -3  12  12         32.00         25.08        23.86 o
  -2  12  12       1082.41       1015.17       100.11 o
  -1  12  12         26.64          5.83        19.79 o
   0  12  12        630.78        614.58        68.08 o
   1  12  12          1.10         -9.47        13.25 o
   2  12  12        594.29        663.72        58.66 o
   3  12  12          6.11          5.28        14.00 o
   4  12  12        168.23        192.94        32.05 o
  -5  13  12        602.38        624.18        86.90 o
  -4  13  12        182.96        157.16        35.57 o
  -3  13  12        334.54        354.14        54.41 o
  -2  13  12         24.22         50.64        25.62 o
  -1  13  12        518.55        581.74        82.91 o
   0  13  12         74.61         52.24        20.89 o
   1  13  12        492.08        546.37        64.98 o
   2  13  12         72.46         14.34        19.28 o
   3  13  12        287.08        181.35        37.77 o
  -4  14  12        307.43        310.37        80.15 o
  -3  14  12         40.48          0.34        20.63 o
  -2  14  12        197.37        140.45        34.67 o
  -1  14  12         10.97          6.16        27.13 o
   0  14  12        285.41        293.15        48.15 o
   1  14  12        167.99         86.53        55.99 o
   2  14  12        246.73        216.39        40.25 o
  -1  15  12        121.93        122.82       111.85 o
  -9   0  13         36.53         37.76        45.04 o
  -7   0  13        204.09        160.72        69.39 o
  -5   0  13        493.67        502.42        99.04 o
  -3   0  13        171.87        225.63        68.23 o
  -1   0  13        164.24        152.69        31.28 o
   1   0  13        786.69        904.91       149.61 o
   3   0  13         12.29         31.40        26.58 o
   5   0  13        195.78        219.45        65.40 o
   7   0  13          1.58         86.44        59.00 o
  -9   1  13         41.65         53.88        91.88 o
  -8   1  13          0.93          2.57        23.10 o
  -7   1  13         14.20         16.15        21.87 o
  -6   1  13         88.05         88.15        29.37 o
  -5   1  13        852.91        829.66        89.16 o
  -4   1  13         21.14         18.64        19.83 o
  -3   1  13         69.48         66.93        25.16 o
  -2   1  13       1023.12       1040.22        77.31 o
  -1   1  13        196.37        197.25        25.12 o
   0   1  13        647.59        569.25        50.53 o
   1   1  13         18.74         13.64        19.42 o
   2   1  13          0.24         -4.26        15.15 o
   3   1  13         85.75         56.16        18.99 o
   4   1  13        105.29         84.15        23.95 o
   5   1  13          0.16          1.15        11.93 o
   6   1  13          1.73          3.99        19.97 o
   7   1  13         12.06         -0.35        20.98 o
  -9   2  13         61.47         24.40        24.97 o
  -8   2  13          0.03          4.61        20.55 o
  -7   2  13          3.18         54.04        39.66 o
  -6   2  13        751.87        703.29        85.39 o
  -5   2  13        283.75        156.63       107.24 o
  -4   2  13          1.19         20.86        26.47 o
  -3   2  13         18.98          1.59        15.38 o
  -2   2  13         17.33         20.87        18.10 o
  -1   2  13         41.11         36.56        15.55 o
   0   2  13          1.31         37.31        16.51 o
   1   2  13         77.15        145.95        26.98 o
   2   2  13        117.37         85.60        29.17 o
   3   2  13        127.50        129.37        27.49 o
   4   2  13        115.20        105.91        24.78 o
   5   2  13          1.95          1.29        18.43 o
   6   2  13          2.55          3.79        18.39 o
   7   2  13         27.79         14.21        31.15 o
  -9   3  13         21.54         18.04        19.42 o
  -8   3  13         11.73         16.02        36.94 o
  -7   3  13          5.27         10.23        19.20 o
  -6   3  13         12.88         -5.18        25.41 o
  -5   3  13         15.12         13.97        17.11 o
  -4   3  13        167.65        171.79        41.69 o
  -3   3  13         11.50         16.18        10.39 o
  -2   3  13         43.10         73.67        21.96 o
  -1   3  13         94.93         78.40        20.59 o
   0   3  13         32.31          1.52        11.26 o
   1   3  13         30.60         38.41        19.12 o
   2   3  13        474.78        568.34        60.86 o
   3   3  13         80.68         69.93        22.69 o
   4   3  13         34.72         25.94        15.97 o
   5   3  13        164.37        178.95        33.42 o
   6   3  13         13.25         49.66        59.03 o
   7   3  13          4.71         34.76        27.12 o
  -9   4  13         13.89         44.87        21.50 o
  -8   4  13          0.00         -1.59        18.91 o
  -7   4  13          0.52          0.01        15.19 o
  -6   4  13          0.46         13.16        18.55 o
  -5   4  13          1.17         32.92        29.42 o
  -4   4  13        109.71        115.87        30.40 o
  -3   4  13          8.28          8.60        13.67 o
  -2   4  13          5.39        -16.79        16.79 o
  -1   4  13        109.96        152.42        31.23 o
   0   4  13         45.54         37.64        15.87 o
   1   4  13        708.24        671.90        56.75 o
   2   4  13        119.84         85.81        22.96 o
   3   4  13         32.51         21.03        17.74 o
   4   4  13          7.19         22.78        15.88 o
   5   4  13          0.74          2.43        14.47 o
   6   4  13          5.80          7.79        41.63 o
   7   4  13          0.15          7.32        34.62 o
  -9   5  13          9.40         12.38        29.05 o
  -8   5  13         15.79         -8.35        17.91 o
  -7   5  13          5.67         18.93        29.00 o
  -6   5  13        155.15        167.11        41.87 o
  -5   5  13        282.26        272.76        47.67 o
  -4   5  13          1.50          7.45        13.48 o
  -3   5  13          5.22         34.83        16.39 o
  -2   5  13        120.95        103.99        25.96 o
  -1   5  13         84.92         87.51        29.47 o
   0   5  13         87.69         78.36        21.11 o
   1   5  13        304.63        301.92        38.46 o
   2   5  13          1.25          1.76        10.39 o
   3   5  13         10.82         35.40        14.69 o
   4   5  13        178.15        175.89        33.08 o
   5   5  13         11.94         46.43        17.51 o
   6   5  13          1.27        -11.96        16.62 o
  -9   6  13          0.79          5.74        18.04 o
  -8   6  13         24.46         -2.58        16.43 o
  -7   6  13        191.91        203.02        88.63 o
  -6   6  13        329.32        303.24        56.62 o
  -5   6  13        103.03        133.81        28.26 o
  -4   6  13         64.62         29.03        27.72 o
  -3   6  13         39.99         49.50        21.52 o
  -2   6  13          6.34         -9.95         9.95 o
  -1   6  13          8.55         44.78        27.02 o
   0   6  13        133.20        109.45        23.03 o
   1   6  13        250.94        223.98        32.22 o
   2   6  13         40.43         37.78        15.95 o
   3   6  13        378.60        413.38        45.89 o
   4   6  13          1.91          0.46        20.66 o
   5   6  13         28.32         39.93        34.54 o
   6   6  13          0.01        -18.49        18.49 o
  -8   7  13         18.40         29.37        18.80 o
  -7   7  13          1.22         -6.99        13.14 o
  -6   7  13         52.04         42.66        19.43 o
  -5   7  13        349.47        355.01        44.36 o
  -4   7  13         39.95         42.63        22.02 o
  -3   7  13          3.81          1.62        17.96 o
  -2   7  13         45.49         65.05        28.32 o
  -1   7  13         16.05          3.81        15.16 o
   0   7  13         77.70        106.96        24.17 o
   1   7  13         65.77         66.91        20.62 o
   2   7  13         73.19         60.93        17.07 o
   3   7  13        191.80        137.14        27.36 o
   4   7  13          2.53         16.95        14.96 o
   5   7  13          1.09         -9.28        19.21 o
   6   7  13         16.19         28.33        20.31 o
  -8   8  13          3.30        -20.28        20.28 o
  -7   8  13         31.14         -0.79        24.69 o
  -6   8  13          0.33          4.57        12.85 o
  -5   8  13        182.83        199.01        41.63 o
  -4   8  13          9.63         18.02        12.39 o
  -3   8  13          0.10          5.80        13.36 o
  -2   8  13          0.41          6.02        37.86 o
  -1   8  13          0.62         -8.49        21.61 o
   0   8  13        296.27        349.73        47.37 o
   1   8  13        282.43        362.18        41.04 o
   2   8  13        144.85        134.68        26.41 o
   3   8  13        102.67        102.45        26.51 o
   4   8  13        207.68        144.20        27.40 o
   5   8  13          4.37         27.62        18.39 o
   6   8  13          0.10          8.48        25.95 o
  -7   9  13         28.50         47.04        20.77 o
  -6   9  13          6.95          1.30        11.25 o
  -5   9  13         44.12        115.08        29.52 o
  -4   9  13         12.53         18.10        16.22 o
  -3   9  13          0.64         -9.21        10.69 o
  -2   9  13         66.74         57.61        24.18 o
  -1   9  13          3.55          5.25        14.09 o
   0   9  13          6.75          7.35        20.80 o
   1   9  13        137.83        136.48        23.75 o
   2   9  13          4.44          3.69        10.12 o
   3   9  13         15.59         21.27        24.01 o
   4   9  13          1.70          2.53        15.88 o
   5   9  13          3.08         -4.66        21.89 o
  -7  10  13         26.10         27.66        44.32 o
  -6  10  13         88.48         47.00        46.22 o
  -5  10  13         55.99         32.38        19.18 o
  -4  10  13         75.37         92.06        32.37 o
  -3  10  13         10.48         15.73        20.46 o
  -2  10  13         34.90         18.15        13.68 o
  -1  10  13         61.41         70.31        23.57 o
   0  10  13          7.71         25.01        22.80 o
   1  10  13         59.58         67.18        16.83 o
   2  10  13          3.49        -13.69        13.69 o
   3  10  13         12.52         18.86        15.53 o
   4  10  13         65.58         86.93        25.43 o
   5  10  13          0.20          4.08        13.80 o
  -6  11  13         83.15        169.83        53.44 o
  -5  11  13          5.19         14.91        26.53 o
  -4  11  13          3.46          7.85        27.14 o
  -3  11  13        370.50        414.98        69.83 o
  -2  11  13         84.40         49.56        23.58 o
  -1  11  13          0.55         19.94        20.05 o
   0  11  13         96.34         90.95        22.71 o
   1  11  13         16.33         38.19        14.48 o
   2  11  13         63.72         30.08        14.64 o
   3  11  13          1.32         21.28        11.96 o
   4  11  13          9.70         -0.50        18.43 o
  -5  12  13          1.47        -23.64        73.29 o
  -4  12  13         44.24         22.15        25.14 o
  -3  12  13        105.33         88.79        32.95 o
  -2  12  13         66.33         79.62        33.61 o
  -1  12  13          3.38         26.01        21.83 o
   0  12  13         20.35          8.33        15.44 o
   1  12  13         94.42         96.11        30.41 o
   2  12  13         83.13        137.22        29.35 o
   3  12  13         27.21         22.01        13.78 o
  -4  13  13         81.00        101.99        74.39 o
  -3  13  13          6.39         15.78        17.73 o
  -2  13  13          1.55         39.18        22.08 o
  -1  13  13          7.84          8.14        30.25 o
   0  13  13         45.58         62.24        41.03 o
   1  13  13        184.10        200.05        42.71 o
   2  13  13          8.35         21.36        19.98 o
  -2  14  13         69.38        135.25        53.29 o
  -1  14  13         45.35          0.39        33.27 o
   0  14  13          3.10        -17.12        19.63 o
  -8   0  14        414.23        508.76       112.95 o
  -6   0  14       1227.12       1354.29       171.05 o
  -4   0  14       3191.78       3143.31       246.53 o
  -2   0  14        978.41        987.83        97.11 o
   0   0  14       1497.35       1680.65       127.61 o
   2   0  14        282.41        317.12        58.84 o
   4   0  14        464.14        467.12        75.74 o
   6   0  14        645.10        647.25        98.28 o
  -9   1  14        278.49        255.51        61.84 o
  -8   1  14         33.48         46.10        25.67 o
  -7   1  14       1906.96       1908.20       148.85 o
  -6   1  14        631.73        582.21        80.31 o
  -5   1  14       2368.88       2397.95       156.52 o
  -4   1  14         72.14         80.36        58.05 o
  -3   1  14        792.15        957.69        77.85 o
  -2   1  14         52.17         87.04        21.41 o
  -1   1  14       1541.35       1591.23        86.86 o
   0   1  14         12.68          0.28        13.56 o
   1   1  14        647.85        632.70        56.62 o
   2   1  14        110.63        104.10        26.90 o
   3   1  14        354.92        281.95        42.16 o
   4   1  14          3.37         38.15        18.07 o
   5   1  14       1109.74       1195.05        87.25 o
   6   1  14         24.43         58.04        24.59 o
  -9   2  14         97.43        157.62        48.58 o
  -8   2  14        645.95        757.00        96.72 o
  -7   2  14          7.20        -22.01        23.20 o
  -6   2  14        705.39        782.96        92.15 o
  -5   2  14         18.21         12.69        19.31 o
  -4   2  14        613.71        623.98        79.68 o
  -3   2  14          3.43         -6.01        17.53 o
  -2   2  14       1358.70       1448.79        82.57 o
  -1   2  14          1.77         16.22        16.60 o
   0   2  14        894.02        826.24        62.88 o
   1   2  14        147.44        161.03        29.57 o
   2   2  14        722.52        759.84        63.60 o
   3   2  14          1.62         17.80        13.87 o
   4   2  14        626.36        666.05        63.89 o
   5   2  14         19.46          9.44        15.77 o
   6   2  14        381.65        353.66        49.85 o
  -9   3  14        454.64        451.27        78.73 o
  -8   3  14          0.84         86.25        37.22 o
  -7   3  14        899.01        940.55       104.67 o
  -6   3  14         19.84         10.19        44.54 o
  -5   3  14       1151.54       1100.10       105.72 o
  -4   3  14        106.66         92.18        34.36 o
  -3   3  14        663.88        615.88        63.32 o
  -2   3  14          1.22         17.20        23.08 o
  -1   3  14       2512.57       2526.17       152.78 o
   0   3  14         20.58         22.19        19.10 o
   1   3  14        969.83       1134.11        75.95 o
   2   3  14        179.50        180.98        32.88 o
   3   3  14        654.62        618.36        60.09 o
   4   3  14        160.00        119.54        29.02 o
   5   3  14        515.82        498.35        57.07 o
   6   3  14          0.39         -4.60        17.02 o
  -9   4  14          1.40         68.74        35.10 o
  -8   4  14        362.38        276.55        58.78 o
  -7   4  14         27.13         45.57        24.13 o
  -6   4  14        399.53        389.55        72.62 o
  -5   4  14         28.15         17.29        14.16 o
  -4   4  14        292.24        345.36        54.81 o
  -3   4  14          7.75         16.76        18.21 o
  -2   4  14        675.66        792.60        69.09 o
  -1   4  14         11.18          7.89        17.95 o
   0   4  14       1103.12       1056.82        72.25 o
   1   4  14          5.94         10.82        15.62 o
   2   4  14        124.68         86.60        41.14 o
   3   4  14         76.04         31.79        14.37 o
   4   4  14        857.14        854.59        71.55 o
   5   4  14          3.26         31.21        20.50 o
   6   4  14        246.04        333.72        49.21 o
  -8   5  14         71.37         65.05        38.41 o
  -7   5  14        207.30        236.40        53.96 o
  -6   5  14          0.14         15.52        50.82 o
  -5   5  14        282.77        311.07        46.38 o
  -4   5  14          9.42         17.45        21.42 o
  -3   5  14        754.38        716.91        65.19 o
  -2   5  14         25.41         32.89        23.21 o
  -1   5  14        643.36        611.97        63.95 o
   0   5  14          2.95         18.59        12.76 o
   1   5  14       1151.74       1205.52        78.26 o
   2   5  14         12.79         12.20        15.37 o
   3   5  14        394.40        416.14        49.93 o
   4   5  14         51.77        107.40        29.71 o
   5   5  14        450.41        508.48        57.50 o
   6   5  14          5.48         24.37        24.24 o
  -8   6  14        412.82        439.60        57.26 o
  -7   6  14         34.76         11.13        39.98 o
  -6   6  14        508.12        481.42        55.56 o
  -5   6  14          0.67         14.02        15.21 o
  -4   6  14        712.92        643.66        62.34 o
  -3   6  14         76.65         79.61        26.42 o
  -2   6  14        562.98        523.17        56.10 o
  -1   6  14         73.41         87.62        28.28 o
   0   6  14       1278.83       1335.25        81.47 o
   1   6  14         38.46         40.61        19.47 o
   2   6  14       1203.63       1326.34        84.43 o
   3   6  14          6.82         36.36        16.65 o
   4   6  14       1349.71       1386.88        92.05 o
   5   6  14         24.46         15.96        19.87 o
   6   6  14        322.33        361.19        63.40 o
  -8   7  14        112.09        104.26        29.42 o
  -7   7  14        498.14        447.54        58.05 o
  -6   7  14         78.97         37.97        38.21 o
  -5   7  14        995.47        961.09       107.34 o
  -4   7  14         41.25         59.43        25.16 o
  -3   7  14       1281.74       1356.14        89.56 o
  -2   7  14        495.17        617.23        76.90 o
  -1   7  14        642.57        523.46        59.18 o
   0   7  14         58.58         75.03        21.46 o
   1   7  14       1691.36       1720.98        94.21 o
   2   7  14        305.21        325.35        41.56 o
   3   7  14        945.08        980.22        75.24 o
   4   7  14          1.17         -5.23        18.80 o
   5   7  14        618.63        650.36        65.65 o
  -7   8  14         19.53         16.01        15.68 o
  -6   8  14        790.61        768.80        74.24 o
  -5   8  14         11.74         12.93        12.75 o
  -4   8  14       1984.17       1946.70       106.18 o
  -3   8  14        575.59        548.78        56.15 o
  -2   8  14        963.85        922.50        91.81 o
  -1   8  14        100.46         50.95        24.14 o
   0   8  14       1871.24       1858.45       136.57 o
   1   8  14        133.14        125.95        46.21 o
   2   8  14        635.77        723.37        63.07 o
   3   8  14          1.14         -1.63        17.44 o
   4   8  14        453.09        527.48        57.13 o
   5   8  14          0.03        -25.74        25.74 o
  -7   9  14        283.00        256.18        57.55 o
  -6   9  14          3.19        -14.14        16.59 o
  -5   9  14        521.59        523.61        60.39 o
  -4   9  14         10.72         11.73        24.67 o
  -3   9  14        573.59        610.05        58.57 o
  -2   9  14         58.33         64.81        27.97 o
  -1   9  14        542.69        552.68        93.66 o
   0   9  14        120.81        175.19        65.26 o
   1   9  14        103.32         83.14        21.39 o
   2   9  14         26.99         16.34        12.73 o
   3   9  14        398.17        469.42        51.74 o
   4   9  14         17.71          6.94        18.76 o
  -6  10  14        199.91        260.18        59.33 o
  -5  10  14          0.43         30.81        31.41 o
  -4  10  14        398.91        480.91        76.39 o
  -3  10  14          6.47         29.82        37.10 o
  -2  10  14        952.30        999.56        95.26 o
  -1  10  14         11.06         35.85        28.13 o
   0  10  14        732.28        687.45       115.70 o
   1  10  14          1.11        -14.53        14.53 o
   2  10  14        728.60        772.45        58.38 o
   3  10  14          2.11         19.21        16.18 o
   4  10  14        111.08        159.68        31.65 o
  -5  11  14         89.27         98.41        32.55 o
  -4  11  14         43.58         28.21        63.43 o
  -3  11  14        327.81        269.68        80.61 o
  -2  11  14         41.50         60.30        30.94 o
  -1  11  14        515.79        407.61        99.07 o
   0  11  14          2.10        -15.71        21.63 o
   1  11  14        170.72        189.14        29.30 o
   2  11  14         26.15         14.88        11.16 o
   3  11  14        203.74        270.34        38.44 o
  -4  12  14        601.44        664.01       137.23 o
  -3  12  14         48.42         51.75        31.15 o
  -2  12  14        470.12        493.54        78.95 o
  -1  12  14          4.50         -1.26        22.15 o
   0  12  14        601.73        587.93        70.62 o
   1  12  14          1.64         -3.02        19.57 o
   2  12  14        278.88        283.13        41.21 o
  -3  13  14        658.11        546.78        83.35 o
  -2  13  14         21.55        -34.81        36.21 o
  -1  13  14        446.55        499.13        66.21 o
   0  13  14          6.83         29.25        19.51 o
  -7   0  15         66.54        110.55        54.23 o
  -5   0  15        388.43        463.96       101.48 o
  -3   0  15         53.94         41.48        30.65 o
  -1   0  15         98.92         58.04        28.36 o
   1   0  15          2.40         28.51        25.56 o
   3   0  15          3.43         -4.19        26.12 o
   5   0  15        215.51        289.44        80.09 o
  -8   1  15         21.68         38.58        54.44 o
  -7   1  15          2.41         10.88        29.05 o
  -6   1  15         42.70         35.28        23.03 o
  -5   1  15          1.40         32.81        19.30 o
  -4   1  15        174.95        192.58        58.54 o
  -3   1  15          8.32          1.77        16.38 o
  -2   1  15         49.49         35.94        17.78 o
  -1   1  15         42.18         38.29        14.06 o
   0   1  15         58.64         58.33        29.19 o
   1   1  15         38.87         52.93        20.84 o
   2   1  15          9.70          5.56        13.92 o
   3   1  15          0.24         -1.24        18.87 o
   4   1  15        122.14        158.84        33.42 o
   5   1  15         41.18         20.60        25.39 o
   6   1  15         35.54         74.43        30.41 o
  -8   2  15          0.01          5.34        55.52 o
  -7   2  15          4.10         42.73        34.69 o
  -6   2  15        134.46        112.70        43.20 o
  -5   2  15        422.92        377.45        65.71 o
  -4   2  15        134.67        172.52        36.78 o
  -3   2  15         11.46         39.05        19.83 o
  -2   2  15          0.01         -5.39        12.87 o
  -1   2  15          1.45         10.78        17.34 o
   0   2  15          0.30         16.15        18.84 o
   1   2  15         11.36          1.76        12.87 o
   2   2  15          2.51          4.60        14.75 o
   3   2  15         81.44        102.99        28.55 o
   4   2  15         51.47         43.61        22.08 o
   5   2  15         46.71         53.31        31.25 o
   6   2  15         52.09        104.10        53.01 o
  -8   3  15         47.10         19.88        22.09 o
  -7   3  15          6.94         32.58        28.17 o
  -6   3  15         27.08          0.13        41.04 o
  -5   3  15        104.52        110.55        36.60 o
  -4   3  15        106.13         98.89        29.34 o
  -3   3  15          1.30          2.24        14.44 o
  -2   3  15          4.90          5.92        16.11 o
  -1   3  15         22.92         64.10        21.92 o
   0   3  15         33.52         59.00        20.81 o
   1   3  15          2.93        -19.26        19.26 o
   2   3  15          7.01         31.30        24.98 o
   3   3  15         26.00         20.86        19.10 o
   4   3  15        124.85         90.15        24.68 o
   5   3  15         38.23         58.99        25.24 o
  -8   4  15         84.80         69.71        33.77 o
  -7   4  15         75.92         80.01        35.26 o
  -6   4  15         24.07         11.13        16.42 o
  -5   4  15        123.76         79.09        22.99 o
  -4   4  15         61.02         49.81        21.77 o
  -3   4  15          0.27          7.30        17.42 o
  -2   4  15          1.99         11.67        16.54 o
  -1   4  15         56.51         51.54        30.21 o
   0   4  15         43.10         40.56        17.61 o
   1   4  15         18.76         16.82        15.71 o
   2   4  15         16.87          9.99        16.59 o
   3   4  15         11.83         37.95        21.40 o
   4   4  15         22.05         23.04        17.81 o
   5   4  15         65.46         59.71        22.82 o
  -8   5  15         28.52         24.17        22.74 o
  -7   5  15        331.51        289.76        60.57 o
  -6   5  15          2.72         26.59        21.26 o
  -5   5  15        125.96        103.70        28.16 o
  -4   5  15         10.84         -5.94        15.31 o
  -3   5  15        359.50        410.23        52.39 o
  -2   5  15         78.18         39.54        20.97 o
  -1   5  15         33.16         23.07        19.20 o
   0   5  15         18.82         16.63        17.20 o
   1   5  15          1.48          1.47        13.21 o
   2   5  15         21.15          6.29        15.29 o
   3   5  15        487.64        361.14        47.16 o
   4   5  15         28.20         27.19        18.85 o
   5   5  15          0.73        -11.29        16.53 o
  -7   6  15         14.62          6.32        26.68 o
  -6   6  15         12.59         31.52        17.08 o
  -5   6  15         30.90          6.96        14.99 o
  -4   6  15        250.36        141.39        40.68 o
  -3   6  15         26.00         62.49        23.65 o
  -2   6  15        183.21        234.11        50.14 o
  -1   6  15          3.04         13.11        22.59 o
   0   6  15        114.90        113.76        37.39 o
   1   6  15          0.01         -5.55        15.05 o
   2   6  15         18.15         20.52        24.38 o
   3   6  15        437.00        424.01        52.60 o
   4   6  15         58.37         64.59        22.83 o
   5   6  15         32.57         42.13        32.29 o
  -7   7  15          0.42        -20.70        21.52 o
  -6   7  15         21.32          6.69        40.67 o
  -5   7  15         10.40          3.53        12.52 o
  -4   7  15         16.88          6.47        21.28 o
  -3   7  15         39.32         23.08        16.07 o
  -2   7  15         84.36         71.32        26.82 o
  -1   7  15         10.34         -5.65        16.89 o
   0   7  15          0.44         18.09        18.36 o
   1   7  15         21.58         13.69        15.40 o
   2   7  15         30.51         35.89        15.31 o
   3   7  15         21.10         13.15        21.28 o
   4   7  15        104.28         95.06        26.58 o
  -7   8  15          0.60         -5.99        10.62 o
  -6   8  15          2.80         -1.80        26.97 o
  -5   8  15         19.49        -12.70        35.24 o
  -4   8  15         74.16         46.27        23.57 o
  -3   8  15         15.68          5.84        18.00 o
  -2   8  15         45.23         86.72        32.22 o
  -1   8  15        287.76        318.11        59.03 o
   0   8  15         20.71         -3.11        14.15 o
   1   8  15        235.40        253.87        37.99 o
   2   8  15        170.47        176.66        32.15 o
   3   8  15          6.61         14.68        15.37 o
   4   8  15         24.17         23.78        17.11 o
  -6   9  15          0.23         -5.48        19.00 o
  -5   9  15          0.01        -22.89        22.89 o
  -4   9  15          7.85         12.18        21.14 o
  -3   9  15        434.86        407.19        64.89 o
  -2   9  15         11.44        -10.60        16.61 o
  -1   9  15         34.56         58.86        28.67 o
   0   9  15        120.13        195.70        49.59 o
   1   9  15          0.36         10.23        14.07 o
   2   9  15          5.60        -13.16        13.16 o
   3   9  15         83.37         83.19        24.60 o
  -5  10  15          1.30         15.07        17.17 o
  -4  10  15         35.38          2.65        27.17 o
  -3  10  15        198.95        226.73        82.14 o
  -2  10  15        103.77         63.29        40.82 o
  -1  10  15         29.88         33.16        18.87 o
   0  10  15          0.16         -5.71        21.64 o
   1  10  15         13.91         20.27        23.45 o
   2  10  15          3.00         39.99        19.62 o
   3  10  15         79.11         64.91        25.71 o
  -4  11  15         29.33         43.85        28.87 o
  -3  11  15         31.84         -9.89        19.19 o
  -2  11  15         67.03         36.52        27.84 o
  -1  11  15         19.14         36.35        27.22 o
   0  11  15          3.09         -5.58        18.92 o
   1  11  15          8.85         -5.03        24.95 o
  -2  12  15         33.54         55.26        62.42 o
  -1  12  15          1.77        -14.55        18.35 o
   0  12  15          1.00        -21.95        27.25 o
  -8   0  16        306.35        284.22        93.35 o
  -6   0  16       1888.19       2021.53       223.29 o
  -4   0  16        646.99        790.94       136.89 o
  -2   0  16       1315.40       1478.83       157.42 o
   0   0  16        449.45        563.13       179.76 o
   2   0  16        258.98        232.15        58.44 o
   4   0  16        521.93        466.04        80.77 o
  -8   1  16          1.94         36.07        48.05 o
  -7   1  16        363.05        417.30        84.22 o
  -6   1  16         47.71         34.23        25.30 o
  -5   1  16        475.65        457.16        75.23 o
  -4   1  16        394.42        467.30        60.43 o
  -3   1  16       1487.46       1613.93        94.59 o
  -2   1  16         37.18         73.09        22.46 o
  -1   1  16        966.97        806.65        97.00 o
   0   1  16         35.97         64.20        32.65 o
   1   1  16        476.44        593.75        58.83 o
   2   1  16         27.98         27.45        23.96 o
   3   1  16        251.63        302.74        44.94 o
   4   1  16          5.32         13.46        16.01 o
   5   1  16        242.85        182.24        37.50 o
  -8   2  16        229.07        279.77        62.75 o
  -7   2  16          0.35        -29.96        29.96 o
  -6   2  16        749.60        876.79       104.28 o
  -5   2  16         46.11         56.25        28.45 o
  -4   2  16       1133.54       1262.09        97.55 o
  -3   2  16        222.48        276.36        45.47 o
  -2   2  16        985.03       1080.01        77.57 o
  -1   2  16         78.79         73.30        29.58 o
   0   2  16       1272.00       1283.29        86.31 o
   1   2  16          1.38         28.80        22.45 o
   2   2  16        175.03        198.81        36.10 o
   3   2  16          0.06         -1.02        16.58 o
   4   2  16        312.25        430.22        63.04 o
   5   2  16          2.07         17.43        19.90 o
  -7   3  16        415.98        424.46        86.97 o
  -6   3  16          3.56        -19.95        38.42 o
  -5   3  16        816.34        858.67        81.22 o
  -4   3  16        128.41        214.37        40.14 o
  -3   3  16        226.97        195.18        47.16 o
  -2   3  16         17.10         41.19        17.32 o
  -1   3  16       1034.51       1064.68       157.10 o
   0   3  16          1.27         25.76        19.09 o
   1   3  16        273.31        315.92        43.81 o
   2   3  16          4.44         28.87        21.70 o
   3   3  16        172.39        258.14        42.68 o
   4   3  16         21.86          2.94        16.72 o
   5   3  16        487.11        542.33        63.97 o
  -7   4  16          4.09          2.56        26.98 o
  -6   4  16        722.39        770.50        97.91 o
  -5   4  16         26.64         30.91        41.96 o
  -4   4  16        188.60        228.83        43.40 o
  -3   4  16          8.76         28.25        18.62 o
  -2   4  16        369.47        398.89        47.96 o
  -1   4  16         24.02         26.89        24.70 o
   0   4  16        892.55       1017.43        77.30 o
   1   4  16          5.16         16.29        16.53 o
   2   4  16        309.24        387.39        49.41 o
   3   4  16        103.16        180.21        36.20 o
   4   4  16        805.97        985.86        82.25 o
  -7   5  16        479.64        660.85        93.10 o
  -6   5  16         25.35          7.26        26.10 o
  -5   5  16        564.85        717.98        73.58 o
  -4   5  16         16.09         53.91        19.74 o
  -3   5  16         17.58         12.10        23.65 o
  -2   5  16        217.38        190.43        37.72 o
  -1   5  16        645.57        633.43        84.16 o
   0   5  16         71.42         52.60        27.56 o
   1   5  16        411.39        547.41        58.97 o
   2   5  16         74.33         67.30        23.25 o
   3   5  16        465.67        472.65        56.49 o
   4   5  16          4.00          6.26        15.53 o
  -7   6  16         54.33         34.17        26.17 o
  -6   6  16        167.08        162.79        38.37 o
  -5   6  16          4.58         10.58        13.53 o
  -4   6  16        331.20        456.78        62.80 o
  -3   6  16        176.27        257.90        42.75 o
  -2   6  16        546.88        569.13        65.73 o
  -1   6  16        288.01        343.03        63.29 o
   0   6  16        926.60        948.88        86.21 o
   1   6  16        141.60         90.52        28.73 o
   2   6  16        879.79        908.22        89.47 o
   3   6  16         34.15         30.37        18.38 o
   4   6  16        286.48        336.79        50.89 o
  -6   7  16          4.16         14.38        41.33 o
  -5   7  16        458.34        497.72        60.80 o
  -4   7  16        143.51        117.01        35.31 o
  -3   7  16        497.96        519.73        61.08 o
  -2   7  16         12.83         -5.78        23.20 o
  -1   7  16       1007.36        992.92       106.53 o
   0   7  16         41.53         10.97        49.01 o
   1   7  16        855.36        772.13       100.76 o
   2   7  16         96.98        102.96        30.00 o
   3   7  16        629.70        612.35        64.21 o
  -6   8  16        353.31        407.50        72.02 o
  -5   8  16         26.77         21.80        41.80 o
  -4   8  16        375.32        441.66        73.69 o
  -3   8  16         10.49         46.95        72.15 o
  -2   8  16        283.78        256.21        53.19 o
  -1   8  16          5.51          5.86        64.38 o
   0   8  16        291.92        297.65        59.46 o
   1   8  16         67.30        125.42        30.50 o
   2   8  16        167.87        176.46        58.49 o
   3   8  16         13.08         11.13        18.03 o
  -5   9  16        406.02        433.77       113.50 o
  -4   9  16         13.44         95.90        62.12 o
  -3   9  16        746.93        929.73       158.89 o
  -2   9  16         19.93        -16.18        17.89 o
  -1   9  16        364.69        451.54        72.16 o
   0   9  16          6.18         49.09        42.26 o
   1   9  16        574.92        590.98        60.29 o
   2   9  16         16.71         16.25        17.31 o
  -4  10  16        513.11        422.15       202.98 o
  -3  10  16          0.09         -3.58        30.87 o
  -2  10  16        220.60        257.53        84.78 o
  -1  10  16         17.16          2.28        17.93 o
   0  10  16        245.66        233.57        53.90 o
   1  10  16          2.49          3.41        16.12 o
  -2  11  16         10.50        -48.66        56.34 o
  -1  11  16        253.58        315.48        66.63 o
  -7   0  17         16.57          6.64        31.00 o
  -5   0  17        713.73        726.02       138.12 o
  -3   0  17        311.09        421.60        73.03 o
  -1   0  17        648.60        745.67       137.63 o
   1   0  17        236.40        168.57        47.98 o
   3   0  17          6.92         70.44        84.61 o
  -7   1  17         56.30        100.41        43.15 o
  -6   1  17          0.10         35.52        33.24 o
  -5   1  17        369.14        351.72        66.72 o
  -4   1  17          2.14          3.17        17.35 o
  -3   1  17          9.27          8.88        20.56 o
  -2   1  17         48.50         33.89        19.61 o
  -1   1  17         43.17         74.92        42.11 o
   0   1  17          9.14         36.60        27.36 o
   1   1  17         14.38        -11.44        12.77 o
   2   1  17         79.62         62.79        27.52 o
   3   1  17         33.59         22.84        17.64 o
   4   1  17          4.54         -3.58        13.58 o
  -7   2  17          3.02         38.97        32.41 o
  -6   2  17          0.83         66.19        31.91 o
  -5   2  17          8.21         24.80        23.83 o
  -4   2  17         38.18         25.05        20.51 o
  -3   2  17          0.92         -3.81        14.13 o
  -2   2  17          9.72         14.66        17.84 o
  -1   2  17          8.26         37.76        24.80 o
   0   2  17          0.95         22.91        17.72 o
   1   2  17          0.12         -6.61        15.26 o
   2   2  17         18.17         27.91        17.47 o
   3   2  17          0.12         14.39        19.87 o
   4   2  17         25.53        -15.49        16.72 o
  -7   3  17          9.71         13.66        18.41 o
  -6   3  17         45.45         52.87        34.46 o
  -5   3  17         20.89         35.56        22.41 o
  -4   3  17          4.81         15.05        32.53 o
  -3   3  17          0.24         -5.65        17.85 o
  -2   3  17          0.02        -20.01        20.01 o
  -1   3  17          0.20         -4.19        46.78 o
   0   3  17         35.85         32.43        16.90 o
   1   3  17         16.23         46.57        20.96 o
   2   3  17         11.77          3.85        22.24 o
   3   3  17          0.01         15.93        16.40 o
   4   3  17         10.19        -18.50        27.67 o
  -6   4  17         77.47         71.48        25.81 o
  -5   4  17         10.10         42.44        25.81 o
  -4   4  17         15.19         51.66        25.27 o
  -3   4  17          0.24         34.19        20.84 o
  -2   4  17          0.22        -17.53        22.27 o
  -1   4  17          8.77         32.87        53.21 o
   0   4  17         95.51        131.39        33.18 o
   1   4  17        135.82        126.39        31.12 o
   2   4  17          4.59          5.73        23.08 o
   3   4  17         30.71          1.47        14.24 o
  -6   5  17          0.15          8.12        15.48 o
  -5   5  17         13.82         -2.48        17.01 o
  -4   5  17          0.03         12.81        16.24 o
  -3   5  17         20.91         35.53        22.86 o
  -2   5  17         13.50          2.25        19.96 o
  -1   5  17         16.01         -0.19        42.53 o
   0   5  17        105.62        103.48        27.49 o
   1   5  17         22.67         29.41        19.30 o
   2   5  17         40.23         17.40        20.99 o
   3   5  17          0.07         19.16        19.47 o
  -6   6  17         62.54         95.92        37.66 o
  -5   6  17          0.31         15.21        15.82 o
  -4   6  17         16.21         16.70        15.36 o
  -3   6  17          6.82         -3.28        14.15 o
  -2   6  17         44.78         41.78        25.82 o
  -1   6  17         40.58         50.79        31.92 o
   0   6  17         45.42         46.39        27.15 o
   1   6  17         10.95        -20.33        20.33 o
   2   6  17         22.63         19.92        16.38 o
   3   6  17        168.51        135.92        34.17 o
  -5   7  17         15.17         73.39        33.84 o
  -4   7  17          2.38         17.53        20.04 o
  -3   7  17         18.27         16.46        21.69 o
  -2   7  17         10.34         20.56        21.40 o
  -1   7  17         21.22          0.45        43.65 o
   0   7  17         46.97         61.58        23.75 o
   1   7  17        371.41        398.61        51.31 o
   2   7  17        110.95        123.74        30.42 o
  -4   8  17          3.51          4.09        20.14 o
  -3   8  17          2.94          2.57        26.52 o
  -2   8  17         57.35         41.90        21.14 o
  -1   8  17          2.22          1.50        15.14 o
   0   8  17         36.18         -1.27        16.59 o
   1   8  17         20.46         20.32        16.31 o
  -3   9  17         63.25        116.44        70.74 o
  -2   9  17          0.04         -3.31        23.02 o
  -1   9  17          1.27         35.91        44.55 o
   0   9  17          0.44          6.19        56.30 o
  -6   0  18         20.58        -25.24        34.53 o
  -4   0  18        133.15        164.66       128.08 o
  -2   0  18        879.17        868.30       115.86 o
   0   0  18        425.14        491.79        83.39 o
   2   0  18        481.46        741.34       195.37 o
  -6   1  18          3.89         -9.15        22.29 o
  -5   1  18        575.49        555.08        71.28 o
  -4   1  18        105.03         59.74        19.75 o
  -3   1  18        391.56        388.79        51.14 o
  -2   1  18          9.97         50.63        23.46 o
  -1   1  18        645.67        652.01        93.16 o
   0   1  18         31.90         23.32        15.98 o
   1   1  18        453.20        536.09        60.41 o
   2   1  18          6.56         -5.83        18.97 o
   3   1  18        175.33        203.86        41.32 o
  -6   2  18        370.13        442.51        86.96 o
  -5   2  18         30.05         34.78        28.65 o
  -4   2  18        391.95        468.60        56.99 o
  -3   2  18        191.69        191.55        36.86 o
  -2   2  18        477.37        524.35        69.74 o
  -1   2  18         48.56        173.06        70.56 o
   0   2  18        284.90        340.94        47.40 o
   1   2  18          5.98         45.78        20.05 o
   2   2  18        166.39        179.88        36.97 o
  -5   3  18        291.45        317.49        53.20 o
  -4   3  18         59.73         64.21        27.24 o
  -3   3  18        358.80        356.28        48.56 o
  -2   3  18          6.56         11.35        22.92 o
  -1   3  18        329.60        336.41        66.54 o
   0   3  18          4.05          7.73        17.34 o
   1   3  18        377.26        387.22        51.12 o
   2   3  18          9.64          9.29        17.80 o
  -5   4  18          8.64          3.52        21.67 o
  -4   4  18        279.80        262.00        47.55 o
  -3   4  18          6.90         32.66        16.63 o
  -2   4  18        407.32        451.71        63.43 o
  -1   4  18         64.26         95.82        37.38 o
   0   4  18        349.24        460.09        77.53 o
   1   4  18          0.09         14.17        21.68 o
   2   4  18        260.80        243.65        43.38 o
  -5   5  18        396.71        387.73        60.15 o
  -4   5  18          7.47        -34.49        38.19 o
  -3   5  18        256.59        276.53        41.91 o
  -2   5  18        153.59        175.51        42.69 o
  -1   5  18        863.43        889.64       108.94 o
   0   5  18         78.42        105.73        62.11 o
   1   5  18        391.77        531.51        60.29 o
  -4   6  18        235.63        278.07        49.87 o
  -3   6  18          8.02         20.06        20.82 o
  -2   6  18        148.04        151.09        52.64 o
  -1   6  18         88.65         71.12        40.41 o
   0   6  18        551.13        519.89        84.14 o
   1   6  18          0.06          0.18        15.16 o
  -3   7  18        102.04         79.37        45.25 o
  -2   7  18          2.85         26.85        24.08 o
  -1   7  18        226.80        196.66        51.55 o
   0   7  18         35.39         40.45        26.01 o
  -3   0  19         46.00         46.76        28.47 o
  -1   0  19          9.44          1.66        31.40 o
   1   0  19         20.46        -16.65        24.42 o
  -4   1  19        118.92        142.36        34.21 o
  -3   1  19          0.13          5.12        22.13 o
  -2   1  19         90.75        133.75        93.11 o
  -1   1  19         19.72        -21.84        21.84 o
   0   1  19         39.20         19.02        25.20 o
   1   1  19          0.06         32.26        20.12 o
  -4   2  19         83.35         29.00        16.20 o
  -3   2  19          9.99         -7.18        16.12 o
  -2   2  19         11.00         17.74        28.35 o
  -1   2  19         31.48         40.04        54.55 o
   0   2  19          2.54        -26.71        34.48 o
   1   2  19          8.40         19.99        23.87 o
  -4   3  19        160.43        176.77        37.19 o
  -3   3  19          2.28         25.13        21.59 o
  -2   3  19         53.77         32.63        29.72 o
  -1   3  19         13.82         -0.89        28.37 o
   0   3  19         19.27         56.34        55.33 o
  -3   4  19         21.37         50.35        25.44 o
  -2   4  19         39.94         84.08        44.63 o
  -1   4  19          2.41         62.70        36.17 o
   0   4  19          1.83         36.42        28.80 o
                                                
